# Supplementary material for: 9-O-butyl-13-(4-isopropylbenzyl)berberine, KR-72, Is a Potent Antifungal Agent That Inhibits the Growth of Cryptococcus neoformans by Regulating Gene Expression
Source: PLoS One. 2014 Oct 10;9(10):e109863. doi: 10.1371/journal.pone.0109863 (PMC4193857; doi:10.1371/journal.pone.0109863)
Supplement: File S1 — Figure S1, Construction of CTR4 promoter replacement strains. (A-D) The overlap PCR transformation strategy for CTR4 promoter replacement strains with gene specific primers with were listed in Table S2 in File S1. The lower diagrams represent the CTR4 promoter replacement alleles. Then genomic DNA was digested with specific enzymes for checking replacement of CTR4 promoter and electrophoresed on a 1% TAE agarose gel. Transfer, hybridization and autoradiography were performed as followed by Southern blot hybridization using a gene-specific probe with was radioactively 32P-labeled. Table S1, C. neoformans strains used in this study. Table S2, Primers used in this study. Table S3, List of KR-72 responsive genes in C. neoformans. Table S4, List of KR-72 responsive genes, whose expression changes were more than 1.5 fold. Table S5, List of C. neoformans genes downregulated by KR-72. Table S6, List of C. neoformans genes upregulated by KR-72. (ZIP) [file pone.0109863.s001.zip › File S1/Table S3.xlsx]

## Sheet: p<0.05 WT 0 vs 30 min
Table S3. List of KR-72 responsive genes in C. neoformans
* Genes whose expressions were significantly changed (ANOVA, p <0.05) after 30 min or 60 min treatment of KR-72
		between t-test	One class t-test		Normalized data Average		Normalized data						Raw data																		Annotation
GenBank Accession	Gene Description	WT 0 vs 30 min & WT 0 vs 60 min	WT 0 vs 30 min	WT 0 vs 60 min	WT 0 vs 30 min	WT 0 vs 60 min	WT1 0 vs 30 min	WT1 0 vs 60 min	WT2 0 vs 30 min	WT2 0 vs 60 min	WT3 0 vs 30 min	WT3 0 vs 60 min	WT1 0 vs 30 min_R	WT1 0 vs 30 min_G	WT1 0 vs 30 min_flag	WT1 0 vs 60 min_R	WT1 0 vs 60 min_G	WT1 0 vs 60 min_flag	WT2 0 vs 30 min_R	WT2 0 vs 30 min_G	WT2 0 vs 30 min_flag	WT2 0 vs 60 min_R	WT2 0 vs 60 min_G	WT2 0 vs 60 min_flag	WT3 0 vs 30 min_R	WT3 0 vs 30 min_G	WT3 0 vs 30 min_flag	WT3 0 vs 60 min_R	WT3 0 vs 60 min_G	WT3 0 vs 60 min_flag	oligo_id	name	locus_tag	pos	Tm	Target(s)	seq	H99 ID	Cn.H99.v2 Description	Sce ID	Sce Gene (SGD)	Human ID	Human discription	KOGs ID	KOGs Catagory	KOGs Description
NC_006682.1_cdsid_XP_568432.1	CNM02380	0.837161	0.018016	0.0188525	0.0347792	0.0307144	0.0168976	0.0139116	0.0716183	0.0652384	0.0158218	0.0129933	136	9050	0	86.6667	6223.33	0	157.333	2299.67	0	133.333	2059	0	137.667	8129.67	0	97	7823	0	NC_006682.1_cdsid_XP_568432.1	CNM02380	NC_006682.1_cdsid_XP_568432.1	744	88.19	NC_006682.1_cdsid_XP_568432.1	ATCAGAAGTCGCTAAAGCTACTCGTGCTGGCCAGAGTCTTCCCTA	CNAG_06238	conserved hypothetical protein	None	None	gi|4758484|ref|NP_004823.1|	glutathione S-transferase omega-1 isoform 1	KOG1422	P	Intracellular Cl- channel CLIC, contains GST domain
NC_006682.1_cdsid_XP_568420.1	CNM00840	0.826694	0.0144087	0.00729877	0.0489019	0.0404687	0.0293687	0.0292564	0.0899904	0.0652849	0.0273466	0.0268649	441.667	15408	0	428	13929.7	0	903	9592.33	0	1220	15878.3	0	789	24372.7	0	575.333	19972	0	NC_006682.1_cdsid_XP_568420.1	CNM00840	NC_006682.1_cdsid_XP_568420.1	227	88.11	NC_006682.1_cdsid_XP_568420.1	GTGACGAGAAGAACGTGAAGGACAAGTCTGTTGAGGCTGCCATCA	CNAG_06075	conserved hypothetical protein	None	None	0	0	None	None	None
NC_006687.1_cdsid_XP_571159.1	CNE04660	0.837074	0.0268843	0.00927342	0.049015	0.034031	0.0204431	0.024215	0.107226	0.0586369	0.0193762	0.0192412	91.6667	4677.33	0	145.333	6092.33	0	538	5045	0	463.333	7609.33	0	296	13252	0	293.333	15316	0	NC_006687.1_cdsid_XP_571159.1	CNE04660	NC_006687.1_cdsid_XP_571159.1	453	86.21	NC_006687.1_cdsid_XP_571159.1	GGATTTGGATGTCGAGGTTCATTTGACAGCGAGGATTAAGGGTGAC	CNAG_02070	conserved hypothetical protein	None	None	0	0	KOG1808	R	AAA ATPase containing von Willebrand factor type A (vWA) domain
NC_006685.1_cdsid_XP_569821.1	CNC05950	0.548335	0.0467185	0.0341737	0.0563822	0.0772739	0.0145657	0.0371942	0.142334	0.165873	0.0122471	0.0287545	105.667	8051	0	217	6054.67	0	271.667	1988.33	0	427.667	2569	0	141.667	10537.7	0	261.333	8780.67	0	NC_006685.1_cdsid_XP_569821.1	CNC05950	NC_006685.1_cdsid_XP_569821.1	565	87.79	NC_006685.1_cdsid_XP_569821.1	TATGCAAGAAGAGGTTTCATGGTGGACACGATCCTCGCCTCTCTG	CNAG_02986	phosphoribosyl-ATP diphosphatase	YBR111C	YSA1	gi|37594464|ref|NP_054861.2|	ADP-sugar pyrophosphatase	KOG3041	L	Nucleoside diphosphate-sugar hydrolase of the MutT (NUDIX) family
NC_006686.1_cdsid_XP_570275.1	CND02280	0.964889	0.0134114	0.00970348	0.0574623	0.0542363	0.0342564	0.0366419	0.101246	0.0895791	0.0368842	0.0364879	630	18041	0	612.333	14907.3	0	1114.33	10337.7	0	975	9945.67	0	987.667	22447	0	862.333	20728.7	0	NC_006686.1_cdsid_XP_570275.1	CND02280	NC_006686.1_cdsid_XP_570275.1	870	88.26	NC_006686.1_cdsid_XP_570275.1	TGACGCAAATGCTATGACTGGCCATTTCTTGCACCTCAACAACGG	CNAG_01102	oxidoreductase	None	None	0	0	KOG0725	R	Reductases with broad range of substrate specificities
NC_006670.1_cdsid_XP_566511.1	CNA00840	0.77842	0.0217069	0.0189801	0.0581327	0.0667078	0.0333536	0.0367357	0.115053	0.125274	0.0259914	0.0381141	65.6667	2393	0	73.3333	2073.67	0	372	3279.33	0	347.333	2769.33	0	134.667	4768.67	0	238.333	5998	0	NC_006670.1_cdsid_XP_566511.1	CNA00840	NC_006670.1_cdsid_XP_566511.1	2250	87.13	NC_006670.1_cdsid_XP_566511.1	TACGAGGTTGATCAGTATCGGCAGACAGAGGTGGGAGGTTTTGTA	CNAG_00093	conserved hypothetical protein	None	None	0	0	KOG1966	P	Sodium/hydrogen exchanger protein
NC_006694.1_cdsid_XP_573012.1	CNI02990	0.719411	0.0196824	0.0068883	0.0603318	0.0637796	0.0367949	0.0499553	0.115391	0.0958843	0.0288096	0.045499	27	797.333	0	33	700	0	60.3333	558.333	0	48.3333	543	0	21	742.333	0	28.3333	719	0	NC_006694.1_cdsid_XP_573012.1	CNI02990	NC_006694.1_cdsid_XP_573012.1	2612	88.33	NC_006694.1_cdsid_XP_573012.1	CTGGGGAGGATAACACCAAGGCTACAAAATCTCCAGCTGCTCCTG	CNAG_04163	conserved hypothetical protein	None	None	0	0	KOG1217	T	Fibrillins and related proteins containing Ca2+-binding EGF-like domains
NC_006670.1_cdsid_XP_566883.1	CNA05600	0.941574	0.0106038	0.00521142	0.0608653	0.0562745	0.0424143	0.0434601	0.100664	0.0819988	0.0395177	0.0433648	235.333	6106.67	0	208.333	4924	0	303.667	3108.33	0	385.667	4676.67	0	426.333	9349	0	384.667	9003.67	0	NC_006670.1_cdsid_XP_566883.1	CNA05600	NC_006670.1_cdsid_XP_566883.1	2033	87.18	NC_006670.1_cdsid_XP_566883.1	CCAATCATAGGGTTTGGGACAGAGAAGTCTCACACATCGCTGCAT	CNAG_00575	catalase 3	None	None	0	0	KOG0047	P	Catalase
NC_006670.1_cdsid_XP_567226.1	CNA00410	0.824681	0.0229944	0.017755	0.063767	0.0529039	0.0310241	0.0271632	0.127205	0.101433	0.0330723	0.030116	25.6667	893.667	0	19.6667	731.333	0	75	631	0	50	530.667	0	26.6667	826	0	20	747.667	0	NC_006670.1_cdsid_XP_567226.1	CNA00410	NC_006670.1_cdsid_XP_567226.1	214	87.46	NC_006670.1_cdsid_XP_567226.1	GGCGTGGTTCTTTACAACGATCGTAACAAGAGAGGCACATTGGGT	CNAG_00052	conserved hypothetical protein	None	None	0	0	None	None	None
NC_006684.1_cdsid_XP_569272.1	CNB05260	0.449718	0.0243101	0.0161775	0.0637902	0.0920807	0.0366651	0.0660841	0.127701	0.155437	0.0270045	0.0547209	82.6667	2758.33	0	118.667	1913.67	0	131	1129.67	0	144.667	1001.67	0	66.6667	2484	0	110	2076.33	0	NC_006684.1_cdsid_XP_569272.1	CNB05260	NC_006684.1_cdsid_XP_569272.1	266	88.75	NC_006684.1_cdsid_XP_569272.1	CGGCCGCAAATGATTTCCGATACATTGTCGTCGGATCCCTTGACG	CNAG_04043	DUF636 domain-containing protein	None	None	0	0	KOG4192	S	Uncharacterized conserved protein
NC_006687.1_cdsid_XP_570994.1	CNE02830	0.804743	0.0146496	0.00989023	0.0722805	0.0774029	0.0489142	0.0540947	0.124961	0.121745	0.042966	0.0563691	197	4497.33	0	176.667	3244.67	0	421	3379.33	0	396.333	3255.67	0	201.667	4414.67	0	206.667	3837.67	0	NC_006687.1_cdsid_XP_570994.1	CNE02830	NC_006687.1_cdsid_XP_570994.1	749	86.6	NC_006687.1_cdsid_XP_570994.1	GCAAGCTGGAGGAGATGATTGAAGAGCCTTACTTCTTGGGAGATCA	CNAG_02263	conserved hypothetical protein	None	None	0	0	KOG1870	O	Ubiquitin C-terminal hydrolase
NC_006670.1_cdsid_XP_566509.1	CNA00820	0.509491	0.0112869	0.0211344	0.0729839	0.0557535	0.059816	0.0239717	0.115852	0.109401	0.0432835	0.0338878	7.66667	102	-16.6667	2.66667	93	-16.6667	11.6667	96.3333	-16.6667	14	125.667	0	16.6667	420.667	0	14.6667	511.667	0	NC_006670.1_cdsid_XP_566509.1	CNA00820	NC_006670.1_cdsid_XP_566509.1	1576	86.15	NC_006670.1_cdsid_XP_566509.1	GGCAGGACCACTGAGGGTACACATGAGAAGAAGGGTATTATTGAGA	CNAG_00091	conserved hypothetical protein	None	None	0	0	KOG0845	YU	Nuclear pore complex, Nup98 component (sc Nup145/Nup100/Nup116)
NC_006682.1_cdsid_XP_568405.1	CNM01150	0.883957	0.0190281	0.00685208	0.0745788	0.0718629	0.0420021	0.0572008	0.137297	0.10625	0.0444376	0.0521378	143	3567.67	0	264	4794.67	0	695.667	5041.67	0	893.667	7949	0	590	11762	0	849	14981	0	NC_006682.1_cdsid_XP_568405.1	CNM01150	NC_006682.1_cdsid_XP_568405.1	1231	87.73	NC_006682.1_cdsid_XP_568405.1, NC_006682.1_cdsid_XP_568404.1	GTCGGTAAGGCAGAGTCCAATGTGAAGAATACCGCTGAGAGGAGG	CNAG_06109	conserved hypothetical protein	None	None	0	0	KOG0845	YU	Nuclear pore complex, Nup98 component (sc Nup145/Nup100/Nup116)
NC_006686.1_cdsid_XP_570307.1	CND00610	0.292894	0.0221799	0.0216057	0.0753512	0.135048	0.0412102	0.0841737	0.144316	0.227364	0.0405274	0.0936072	17	421.333	0	30	333	0	33	230	-16.6667	51.6667	239.667	0	15	402.333	0	33	393.667	0	NC_006686.1_cdsid_XP_570307.1	CND00610	NC_006686.1_cdsid_XP_570307.1	403	87.37	NC_006686.1_cdsid_XP_570307.1	CAGCCGCCATTGAGGAAGCCTTTTGATCAAGTGTTGAAAGCGATC	CNAG_00920	protein-binding protein	YNL200C	None	gi|91984773|ref|NP_658985.2|	apolipoprotein A-I-binding protein precursor	KOG2585	S	Uncharacterized conserved protein
NC_006670.1_cdsid_XP_566559.1	CNA01880	0.675347	0.0316216	0.0173013	0.0760575	0.0864056	0.0407233	0.0551944	0.158757	0.151157	0.028692	0.0528655	87	2614	0	150.333	2885	0	489	3084.67	0	500.333	3316	0	184.667	6017.67	0	318.667	5829	0	NC_006670.1_cdsid_XP_566559.1	CNA01880	NC_006670.1_cdsid_XP_566559.1	609	89.13	NC_006670.1_cdsid_XP_566559.1	GGAAGGTAGCGTGTTGGATATGCTCGGGGAGGCTTTGCTTGACTA	CNAG_07319	conserved hypothetical protein	None	None	0	0	KOG0583	T	Serine/threonine protein kinase
NC_006670.1_cdsid_XP_567060.1	CNA07450	0.924202	0.00359474	0.00919105	0.0766955	0.0822024	0.0662225	0.0559369	0.101897	0.125401	0.061967	0.0652693	95	1763.33	0	80.6667	1479.67	0	158	1633.67	0	143.667	1213.33	0	143.333	2371.67	0	145.667	2318.67	0	NC_006670.1_cdsid_XP_567060.1	CNA07450	NC_006670.1_cdsid_XP_567060.1	1964	90.29	NC_006670.1_cdsid_XP_567060.1	ATGTTGACGTGTCGTCTGCCTTGAGGGGACATATGGAGCTGCAGG	CNAG_00766	conserved hypothetical protein	None	None	gi|194239659|ref|NP_859070.3|	transmembrane and coiled-coil domain-containing protein 4	KOG2385	S	Uncharacterized conserved protein
NC_006670.1_cdsid_XP_566622.1	CNA01500	0.297502	0.00800304	0.00110239	0.0775994	0.104361	0.075969	0.108106	0.108601	0.115284	0.0482287	0.0896923	118.667	1911.67	0	284.667	2642	0	528.667	4891.67	0	720.667	5973.33	0	322.667	5932.67	0	476.333	5172.33	0	NC_006670.1_cdsid_XP_566622.1	CNA01500	NC_006670.1_cdsid_XP_566622.1	1096	90.46	NC_006670.1_cdsid_XP_566622.1	GAACGTGGCAGCAAGTGGGGCTACACACGAGAAGAATCTGCCAGA	CNAG_00162	alternative oxidase	None	None	0	0	None	None	None
NC_006686.1_cdsid_XP_570573.1	CND05280	0.574184	0.0184246	0.00938477	0.0776012	0.0935758	0.0466909	0.0732956	0.140706	0.141136	0.0454065	0.0662964	368.667	8252.33	0	440	6089	0	652.333	4659.33	0	623	4275.67	0	492	9408	0	551.667	8353	0	NC_006686.1_cdsid_XP_570573.1	CND05280	NC_006686.1_cdsid_XP_570573.1	536	87.69	NC_006686.1_cdsid_XP_570573.1	TGGAATGGCCTCAAAGACGAGTCTGTCAGCTCTTCCTATGGGAAG	CNAG_01417	conserved hypothetical protein	None	None	0	0	None	None	None
NC_006682.1_cdsid_XP_568404.1	CNM01150	0.976811	0.0167645	0.0074641	0.0786932	0.0739227	0.0515939	0.0599027	0.138613	0.110112	0.0458727	0.051754	262.667	5587.33	0	327	5559.67	0	830.667	5878.33	0	769.667	6675	0	664.667	12844	0	785.333	14207.3	0	NC_006682.1_cdsid_XP_568404.1	CNM01150	NC_006682.1_cdsid_XP_568404.1	1285	87.73	NC_006682.1_cdsid_XP_568404.1, NC_006682.1_cdsid_XP_568405.1	GTCGGTAAGGCAGAGTCCAATGTGAAGAATACCGCTGAGAGGAGG	CNAG_06109	conserved hypothetical protein	None	None	0	0	KOG0845	YU	Nuclear pore complex, Nup98 component (sc Nup145/Nup100/Nup116)
NC_006684.1_cdsid_XP_568967.1	CNB04770	0.277635	0.0229289	0.0106656	0.0797024	0.138213	0.0409898	0.101934	0.152057	0.200347	0.0460605	0.112356	12.3333	280	0	39.3333	396.333	0	72	505.667	0	113.333	587.667	0	38	848.667	0	91.3333	840.333	0	NC_006684.1_cdsid_XP_568967.1	CNB04770	NC_006684.1_cdsid_XP_568967.1	1483	87.55	NC_006684.1_cdsid_XP_568967.1	GAGGAAGTCGATAGTGAGCTCGAGGGTCAGGCAACAATCAGACAA	CNAG_03991	integral membrane protein	YGR149W	None	0	0	KOG2895	S	Uncharacterized conserved protein
NC_006684.1_cdsid_XP_568854.1	CNB02670	0.589783	0.0263753	0.00991491	0.0798425	0.0934651	0.0505063	0.0703588	0.155056	0.142853	0.0339652	0.0671839	97.6667	2361.33	0	201.333	2843.33	0	482.333	3115.67	0	605.667	4103.33	0	259.667	6846.33	0	528.333	7929.67	0	NC_006684.1_cdsid_XP_568854.1	CNB02670	NC_006684.1_cdsid_XP_568854.1	1650	90.92	NC_006684.1_cdsid_XP_568854.1	AGCTGCGGACGATCGTGAGCGAGAAGTCAAGATCTTGGCCCTCAA	CNAG_03771	DNA binding protein Ncp1	None	None	0	0	KOG1216	WV	von Willebrand factor and related coagulation proteins
NC_006691.1_cdsid_XP_571573.1	CNF00980	0.964291	0.0255617	0.0131622	0.0821031	0.0723724	0.0495822	0.0494528	0.159028	0.122234	0.0376988	0.0454306	28	627.333	0	24.6667	481	0	50	322.667	0	36.6667	316	0	32	876.333	0	29	737.333	0	NC_006691.1_cdsid_XP_571573.1	CNF00980	NC_006691.1_cdsid_XP_571573.1	1691	87.9	NC_006691.1_cdsid_XP_571573.1	AGGAGGAACACTCACCTAACGGTCCAGTCTGGTATTGGCAGAGTTA	CNAG_05874	conserved hypothetical protein	None	None	0	0	None	None	None
NC_006670.1_cdsid_XP_567023.1	CNA07060	0.10872	0.0118248	0.00804315	0.0823845	0.163666	0.0506609	0.152544	0.130818	0.216168	0.0656744	0.122286	21.6667	453.667	0	61	422.333	0	35	269.333	0	82.6667	404	0	59.6667	921.333	0	100	849	0	NC_006670.1_cdsid_XP_567023.1	CNA07060	NC_006670.1_cdsid_XP_567023.1	1417	88.93	NC_006670.1_cdsid_XP_567023.1	GAGGAGCTTTTATCGGATGGAACTAGCGCTACGAGGAAGGCCGTG	CNAG_00727	mitochondrial protein with role in iron accumulation	YPL224C	MMT2	0	0	KOG1485	P	Mitochondrial Fe2+ transporter MMT1 and related transporters (cation diffusion facilitator superfamily)
NC_006687.1_cdsid_XP_570702.1	CNE01140	0.311079	0.0427813	0.0266489	0.0835727	0.148705	0.0364642	0.0890376	0.188731	0.257868	0.0255233	0.0992096	48.3333	1498	0	102.667	1184.67	0	125.333	726	0	191.667	798.667	0	42	1657	0	131.667	1363.33	0	NC_006687.1_cdsid_XP_570702.1	CNE01140	NC_006687.1_cdsid_XP_570702.1	996	87.7	NC_006687.1_cdsid_XP_570702.1	CAGTAGCGTCAGTTATGTTAGCGGGGTCTTAAGGCTCCCTCAGTG	CNAG_02444	UPF0103 protein	YJR008W	None	gi|7705720|ref|NP_057039.1|	protein MEMO1 isoform 1	KOG3086	R	Predicted dioxygenase
NC_006683.1_cdsid_XP_568551.1	CNN00330	0.827303	0.00799787	0.00388998	0.0844849	0.0769462	0.0609045	0.0656709	0.125622	0.103345	0.0669286	0.0618229	185	3255.33	0	132	2189.67	0	89	762.333	0	72.3333	720	0	173	2572.33	0	129.667	2186	0	NC_006683.1_cdsid_XP_568551.1	CNN00330	NC_006683.1_cdsid_XP_568551.1	86	88.87	NC_006683.1_cdsid_XP_568551.1	CTCCGGCCCAAGTTGGACCTATTCAAGCCTTTTTCCGTGATGTCC	CNAG_06297	conserved hypothetical protein	None	None	0	0	None	None	None
NC_006693.1_cdsid_XP_572242.1	CNH00500	0.823166	0.0235576	0.0216537	0.0848334	0.0737865	0.0546819	0.0468037	0.15908	0.139156	0.0407386	0.0353992	81.6667	1788.67	0	54.6667	1202	0	99.3333	671.333	0	97	727.667	0	68	1670.33	0	50	1456	0	NC_006693.1_cdsid_XP_572242.1	CNH00500	NC_006693.1_cdsid_XP_572242.1	1101	86.81	NC_006693.1_cdsid_XP_572242.1	GAAGTCGAGCGAGATGATCCTTCATGTTGTTGCGGACCTCAAGTA	CNAG_05383	conserved hypothetical protein	None	None	0	0	KOG4315	R	G-patch nucleic acid binding protein
NC_006694.1_cdsid_XP_572857.1	CNI02350	0.594581	0.0438001	0.0309917	0.0861235	0.109666	0.0314727	0.0614071	0.196988	0.212948	0.0299098	0.0546427	67	2632	0	121.667	2143.33	0	299	1591.67	0	305.667	1473	0	82.3333	2745.67	0	124.333	2373	0	NC_006694.1_cdsid_XP_572857.1	CNI02350	NC_006694.1_cdsid_XP_572857.1	1588	88.42	NC_006694.1_cdsid_XP_572857.1	GAGAGACAGAAGCCATATGTGCTTGTGGAAGAAGCCCGTCAGCAG	CNAG_04314	NAD+ kinase	YEL041W	YEF1	gi|55743112|ref|NP_075394.3|	NAD kinase	KOG2178	G	Predicted sugar kinase
NC_006686.1_cdsid_XP_570348.1	CND01230	0.766784	0.00587237	0.00979363	0.0898792	0.0836655	0.068098	0.0656993	0.125543	0.128928	0.0759963	0.056369	79	1323.67	0	85.3333	1327.33	0	110.333	967.667	0	144.667	1190.33	0	169	2276.67	0	114.333	2098.67	0	NC_006686.1_cdsid_XP_570348.1	CND01230	NC_006686.1_cdsid_XP_570348.1	1771	89.7	NC_006686.1_cdsid_XP_570348.1	TCTGCAAGTCTCTCCAGAAGCTTGAGCAGTGCCTATACCCAGGCT	CNAG_00995	conserved hypothetical protein	None	None	0	0	None	None	None
NC_006693.1_cdsid_XP_572424.1	CNH02490	0.144122	0.0162098	0.0282775	0.0898805	0.205467	0.0603364	0.147526	0.153517	0.333388	0.0557877	0.135487	26.3333	477	0	76.3333	540.667	0	60.3333	417.667	0	233.333	742	0	61	1102.33	0	122.667	956.667	0	NC_006693.1_cdsid_XP_572424.1	CNH02490	NC_006693.1_cdsid_XP_572424.1	2477	87.23	NC_006693.1_cdsid_XP_572424.1	GAGGTGCGTTAAGGAGAGATTTGGGGTATGTCCAGCAAGGGAATT	CNAG_05607	cytoplasmic protein	YIR007W	None	0	0	None	None	None
NC_006684.1_cdsid_XP_569296.1	CNB05530	0.554233	0.0250798	0.00476061	0.0931568	0.111964	0.036701	0.123228	0.142406	0.131851	0.100364	0.0808129	-0.666667	5.33333	-50	5	36.3333	-33.3333	13	87.3333	0	11	82	0	14.6667	153.667	0	15	220	0	NC_006684.1_cdsid_XP_569296.1	CNB05530	NC_006684.1_cdsid_XP_569296.1	2965	86.49	NC_006684.1_cdsid_XP_569296.1	GTTGACAAGGTTGGTAAGCTGGAGAAAGAGAATGCGGAGATGGTG	CNAG_04070	exonuclease	YMR302C	YME2	0	0	None	None	None
NC_006687.1_cdsid_XP_570878.1	CNE02120	0.386676	0.0191922	0.0123166	0.094807	0.05751	0.0636498	0.0392773	0.166393	0.0989862	0.0543783	0.0342664	2256.67	32713	0	1244.33	25766.7	0	3201	16947	0	3448.33	25743.3	0	2634	38816	0	1400.67	33029.3	0	NC_006687.1_cdsid_XP_570878.1	CNE02120	NC_006687.1_cdsid_XP_570878.1	1479	86	NC_006687.1_cdsid_XP_570878.1	CTTATCTGAAGGGAGGAAAGGCGAGACTCCTGTCTACAGCAGTTA	CNAG_02335	UPF0364 protein	None	None	gi|13375746|ref|NP_078849.1|	hypothetical protein LOC79624	KOG3870	S	Uncharacterized conserved protein
NC_006670.1_cdsid_XP_566968.1	CNA06170	0.41848	0.0103376	0.104955	0.0954209	0.0611817	0.0714589	0.00163554	0.14655	0.124615	0.0682543	0.0572944	8	87	-16.6667	0.333333	90	-16.6667	10	65	-33.3333	19.6667	160	0	27	413.667	0	17	353	0	NC_006670.1_cdsid_XP_566968.1	CNA06170	NC_006670.1_cdsid_XP_566968.1	1143	86.06	NC_006670.1_cdsid_XP_566968.1	GGATCTGGGAGATGTTCATGGAGGAAGAGCAACCAATAACGTCAAC	None	None	None	None	0	0	None	None	None
NC_006683.1_cdsid_XP_568553.1	CNN00340	0.563096	0.0196506	0.0028607	0.0976958	0.0674803	0.0596134	0.061018	0.172326	0.0875577	0.0611478	0.0538651	1502.33	24039.3	0	1277	17621.7	0	1794.67	9551.33	0	760.333	8273.67	0	1536.67	21021	0	1290	20137	0	NC_006683.1_cdsid_XP_568553.1	CNN00340	NC_006683.1_cdsid_XP_568553.1	120	88.29	NC_006683.1_cdsid_XP_568553.1, NC_006683.1_cdsid_XP_568554.1	TGATGTTCCCATCCCTGTCGATGCCTACCCTTTAGTCGGTATCGT	CNAG_06298	conserved hypothetical protein	None	None	0	0	None	None	None
NC_006670.1_cdsid_XP_567191.1	CNA08120	0.835261	0.0181477	0.0141647	0.0982613	0.105041	0.0754976	0.0824141	0.165453	0.167028	0.0538332	0.0656811	238.333	3491.33	0	337.667	4239.33	0	616.667	3742.67	0	781.667	4506.67	0	486.333	7851	0	496.333	7664.33	0	NC_006670.1_cdsid_XP_567191.1	CNA08120	NC_006670.1_cdsid_XP_567191.1	1265	86.54	NC_006670.1_cdsid_XP_567191.1	CAGACCAGAATGTCCCAGTCAGGAGTCAACTGTGTATAGCCAAGT	CNAG_00834	phosphatidylserine decarboxylase	None	None	0	0	KOG2419	I	Phosphatidylserine decarboxylase
NC_006670.1_cdsid_XP_566969.1	CNA06180	0.109616	0.0211662	0.00668843	0.0989929	0.249407	0.0607142	0.267767	0.177447	0.284366	0.0588171	0.196087	18.3333	300.667	0	132	506.333	0	164.333	1013	0	245.333	892.667	0	88.6667	1519.67	0	371.667	1984	0	NC_006670.1_cdsid_XP_566969.1	CNA06180	NC_006670.1_cdsid_XP_566969.1	1838	86.05	NC_006670.1_cdsid_XP_566969.1	GGTTTTTCGCGGCTCTGGAAGTGAGTGATAATGAGGAAGAAGGATC	CNAG_00638	GTPase	None	None	gi|38788319|ref|NP_005266.2|	guanine nucleotide-binding protein-like 1	KOG1424	R	Predicted GTP-binding protein MMR1
NC_006670.1_cdsid_XP_566563.1	CNA01180	0.928084	0.0167565	0.00641342	0.100401	0.0973378	0.0741099	0.0725657	0.167604	0.136023	0.0594905	0.083425	26.6667	383.333	0	25.3333	324.333	0	75.3333	480	0	47.3333	371.667	0	30	513.667	0	37.6667	520.333	0	NC_006670.1_cdsid_XP_566563.1	CNA01180	NC_006670.1_cdsid_XP_566563.1	464	88.53	NC_006670.1_cdsid_XP_566564.1, NC_006670.1_cdsid_XP_566563.1	AGCACGGTAACAAGCATCTGAACGCCAACTTCAAGAAGAGGGGAC	CNAG_00130	CAMK/CAMK1 protein kinase	YLR248W	RCK2	0	0	KOG0032	T	Ca2+/calmodulin-dependent protein kinase, EF-Hand protein superfamily
NC_006681.1_cdsid_XP_568219.1	CNL04580	0.807878	0.00806371	0.00432306	0.100986	0.0921878	0.0775187	0.0799295	0.14701	0.122975	0.0784279	0.0736587	961	12153.7	0	698	8345.67	0	802.333	5364.67	0	791.667	6146.33	0	893.333	10096.3	0	639.333	8676.67	0	NC_006681.1_cdsid_XP_568219.1	CNL04580	NC_006681.1_cdsid_XP_568219.1	51	88.58	NC_006681.1_cdsid_XP_568219.1	AAAGGATGTCTCTCAAATGACTCAGGCAGATCAACGCCCTGCTGC	CNAG_05167	conserved hypothetical protein	None	None	0	0	None	None	None
NC_006692.1_cdsid_XP_571773.1	CNG00350	0.718678	0.0133729	0.00903947	0.103388	0.0877309	0.0735357	0.0686023	0.165136	0.132661	0.0714918	0.0619293	675	9452.33	0	491.333	7257	0	1091	6403.33	0	741	5350.33	0	779	9660.33	0	574.333	9274.67	0	NC_006692.1_cdsid_XP_571773.1	CNG00350	NC_006692.1_cdsid_XP_571773.1	840	86.51	NC_006692.1_cdsid_XP_571773.1	CGGTTTCACTCACCTTCTTTTGTTGCTTCACAAGAGCGATGAGGAG	CNAG_03572	opsin 1	None	None	0	0	None	None	None
NC_006681.1_cdsid_XP_568064.1	CNL05250	0.839552	0.019083	0.0242314	0.103451	0.117712	0.0671976	0.0708117	0.179061	0.210703	0.0640937	0.0716229	7	78	-16.6667	8.33333	97.3333	0	28.6667	161.667	0	16	75	-16.6667	16	265.667	0	27.6667	432.667	0	NC_006681.1_cdsid_XP_568064.1	CNL05250	NC_006681.1_cdsid_XP_568064.1	1040	90.77	NC_006681.1_cdsid_XP_568064.1	ATGAGGAGGTTTTCGGGAAGCCAGGAGAAATGGAGGGCCGAGGTAA	CNAG_05097	cytoplasmic protein	YKL151C	None	gi|119709830|ref|NP_060680.2|	carbohydrate kinase domain-containing protein	KOG3974	G	Predicted sugar kinase
NC_006670.1_cdsid_XP_566564.1	CNA01180	0.951718	0.0208191	0.00686634	0.105263	0.0992669	0.0805663	0.0793097	0.179996	0.140997	0.0552281	0.0774944	31	422.667	0	28.3333	332.333	0	72.3333	429.333	0	48.3333	366.333	0	27.3333	505.667	0	33.6667	494.667	0	NC_006670.1_cdsid_XP_566564.1	CNA01180	NC_006670.1_cdsid_XP_566564.1	149	88.53	NC_006670.1_cdsid_XP_566564.1, NC_006670.1_cdsid_XP_566563.1	AGCACGGTAACAAGCATCTGAACGCCAACTTCAAGAAGAGGGGAC	CNAG_00130	CAMK/CAMK1 protein kinase	YLR248W	RCK2	0	0	KOG0032	T	Ca2+/calmodulin-dependent protein kinase, EF-Hand protein superfamily
NC_006681.1_cdsid_XP_568212.1	CNL04480	0.249282	0.0297837	0.0205983	0.106863	0.190125	0.0528695	0.121846	0.206004	0.2866	0.061717	0.161929	12.6667	218	0	23	178	0	27	131.667	0	49	179.333	0	15.6667	270	0	32.6667	238	0	NC_006681.1_cdsid_XP_568212.1	CNL04480	NC_006681.1_cdsid_XP_568212.1	685	87.22	NC_006681.1_cdsid_XP_568212.1	GGTCTTGAAGGGCAATTGGTCAAAGGATTTGTATCGCAAGGCGTC	CNAG_05178	conserved hypothetical protein	None	None	0	0	KOG0769	C	Predicted mitochondrial carrier protein
NC_006685.1_cdsid_XP_569685.1	CNC04320	0.681302	0.0187944	0.0109178	0.110597	0.0882522	0.0731655	0.0663271	0.188238	0.138423	0.0703881	0.0600068	1272.67	16826.3	0	971.667	12868.7	0	2691.33	12780.7	0	1737.67	10702.7	0	1176	14304.7	0	890	13720	0	NC_006685.1_cdsid_XP_569685.1	CNC04320	NC_006685.1_cdsid_XP_569685.1	1864	86.77	NC_006685.1_cdsid_XP_569685.1	GCAGAAGAGTTAGAGTCAACGATCAAGTTCCTGCAGTCCATGGGA	CNAG_02815	glycerol-3-phosphate dehydrogenase	None	None	0	0	KOG0042	C	Glycerol-3-phosphate dehydrogenase
NC_006670.1_cdsid_XP_566689.1	CNA02830	0.185819	0.047826	0.0770363	0.112187	0.309369	0.0585995	0.20403	0.242275	0.568511	0.035687	0.155565	65.3333	1261.67	0	245	1308.67	0	252.667	1094.67	0	785.667	1377	0	162.667	4181	0	554.667	3448.33	0	NC_006670.1_cdsid_XP_566689.1	CNA02830	NC_006670.1_cdsid_XP_566689.1	2617	86.56	NC_006670.1_cdsid_XP_566689.1	CATGAACCCGACGTTATCCAGCCGGATGATAGTGAAGATGAGGAT	CNAG_07347	heat shock protein	YLL026W	HSP104	0	0	KOG1051	O	Chaperone HSP104 and related ATP-dependent Clp proteases
NC_006682.1_cdsid_XP_568459.1	CNM01270	0.953625	0.0245556	0.0323651	0.113437	0.122859	0.0649312	0.0678351	0.205176	0.235661	0.0702035	0.0650794	324	5383	0	261.667	3966.67	0	653	3197	0	613.667	2612.33	0	407.667	5107	0	308.667	4550.67	0	NC_006682.1_cdsid_XP_568459.1	CNM01270	NC_006682.1_cdsid_XP_568459.1	822	88.74	NC_006682.1_cdsid_XP_568459.1	AATCCTTCGAGCGCTGGCGTTCAAAGTTCTTGGAAGCATGGGTTA	CNAG_06121	conserved hypothetical protein	None	None	gi|9558755|ref|NP_036460.1|	dnaJ homolog subfamily B member 9	KOG0714	O	Molecular chaperone (DnaJ superfamily)
NC_006682.1_cdsid_XP_568284.1	CNM02060	0.346735	0.00493332	0.00409335	0.115621	0.0906255	0.0973753	0.0828768	0.15342	0.118865	0.0960667	0.0701346	5800	47767.3	0	4465.33	33903.3	0	4095.33	22747.3	0	2629.33	17770.3	0	4161	33408.7	0	3423.33	33065	0	NC_006682.1_cdsid_XP_568284.1	CNM02060	NC_006682.1_cdsid_XP_568284.1	94	90.15	NC_006682.1_cdsid_XP_568284.1	CCCGAGCCTATGGGTCCTTTCCGACAGTTCTTCCATGACAAGCCT	CNAG_06207	conserved hypothetical protein	None	None	0	0	None	None	None
NC_006684.1_cdsid_XP_569189.1	CNB03540	0.39542	0.0369689	0.0116674	0.116444	0.165613	0.0542489	0.126452	0.235152	0.236785	0.0599317	0.133603	317.333	6246	0	569.667	4566	0	1001	4188.33	0	1018	4111	0	381.333	5589.67	0	687	5219.67	0	NC_006684.1_cdsid_XP_569189.1	CNB03540	NC_006684.1_cdsid_XP_569189.1	1095	87.8	NC_006684.1_cdsid_XP_569189.1	GGAAGGGAAAGCCAAGTCTGCGGATGTTTCCAAACTTGCTCCTTA	CNAG_03865	cytoplasmic protein	YHR009C	None	0	0	KOG2852	R	Possible oxidoreductase
NC_006692.1_cdsid_XP_571734.1	CNG00370	0.79311	0.0253388	0.00968731	0.117335	0.0946248	0.0703815	0.0729159	0.21264	0.143522	0.0689846	0.0674365	121.333	2065.67	0	115.333	1652.33	0	161	837.667	0	161	1176	0	165.667	2444.67	0	170	2565.67	0	NC_006692.1_cdsid_XP_571734.1	CNG00370	NC_006692.1_cdsid_XP_571734.1	330	86.33	NC_006692.1_cdsid_XP_571734.1	GGATGCCCATCCCACTCTTAACCAGTCTATGCAACATTTGAAGGAC	CNAG_03566	conserved hypothetical protein	None	None	0	0	None	None	None
NC_006682.1_cdsid_XP_568422.1	CNM00830	0.750913	0.0438945	0.0229992	0.117712	0.122968	0.049348	0.0747447	0.250489	0.214985	0.0532982	0.0791737	148.667	3135.33	0	154.333	2257	0	379.333	1567.67	0	265.667	1229	0	123.333	2339.67	0	164	2145.33	0	NC_006682.1_cdsid_XP_568422.1	CNM00830	NC_006682.1_cdsid_XP_568422.1	517	86.84	NC_006682.1_cdsid_XP_568422.1	AGAGGCATCCCTATTGCTATGATCCATCCCGGTTTCTTGAAGACG	CNAG_06074	cytoplasmic protein	YKL071W	None	0	0	KOG1611	R	Predicted short chain-type dehydrogenase
NC_006694.1_cdsid_XP_572973.1	CNI01890	0.27163	0.0443614	0.0118121	0.118715	0.210571	0.0635228	0.192434	0.248912	0.283103	0.0437108	0.156176	56	980	0	152.667	816.667	0	161.667	717.667	0	358.333	1303.67	0	112	2592.67	0	315.667	2097	0	NC_006694.1_cdsid_XP_572973.1	CNI01890	NC_006694.1_cdsid_XP_572973.1	2947	87.91	NC_006694.1_cdsid_XP_572973.1	AGTGTTAAGAGTAAGGGGAGCGTCAAATCCAAGGCTTCTCGAGCG	CNAG_04361	conserved hypothetical protein	None	None	0	0	None	None	None
NC_006694.1_cdsid_XP_572853.1	CNI02230	0.88871	0.0230608	0.016679	0.118813	0.122201	0.0926818	0.101052	0.202131	0.192729	0.0616252	0.0728207	350.333	4153.33	0	416.333	4205.67	0	710.667	3532	0	724	3637.67	0	498	7072.67	0	522.667	7279.67	0	NC_006694.1_cdsid_XP_572853.1	CNI02230	NC_006694.1_cdsid_XP_572853.1	1672	88.22	NC_006694.1_cdsid_XP_572853.1	GATGAGAGAAGGAAGTGGGCTGAAAACAATAGGTGGTCGCCTGGT	CNAG_04326	nad-dependent malic enzyme	YKL029C	MAE1	gi|4505145|ref|NP_002387.1|	NAD-dependent malic enzyme, mitochondrial isoform 1 precursor	KOG1257	C	NADP+-dependent malic enzyme
NC_006685.1_cdsid_XP_569885.1	CNC06260	0.29426	0.00961859	0.00829783	0.119228	0.0800597	0.0946981	0.0741855	0.174247	0.115193	0.0887398	0.0508006	4289	38424.7	0	3034.33	28441	0	6717.67	30774.3	0	5734.33	32314.3	0	4900.67	40849.7	0	3426.67	43216.7	0	NC_006685.1_cdsid_XP_569885.1	CNC06260	NC_006685.1_cdsid_XP_569885.1	999	90.19	NC_006685.1_cdsid_XP_569885.1	GGCGAGCAGGAAGGCTTTGAAGATTGCGATCAAGCCCGAACACAA	CNAG_01558	zinc-binding dehydrogenase	None	None	0	0	KOG0024	Q	Sorbitol dehydrogenase
NC_006670.1_cdsid_XP_567249.1	CNA01260	0.818033	0.0294801	0.0221307	0.119842	0.101413	0.0742506	0.0683117	0.223839	0.181249	0.0614381	0.0546773	522.667	7329	0	403.333	5981.33	0	830	3724	0	618.333	3339	0	606.667	8644	0	431.667	8013.33	0	NC_006670.1_cdsid_XP_567249.1	CNA01260	NC_006670.1_cdsid_XP_567249.1	810	87.06	NC_006670.1_cdsid_XP_567249.1	GGAAACCTGGAGTGCTAGGGAAAGTTTCAAGACTCTTGGTGTCCA	CNAG_00139	conserved hypothetical protein	None	None	0	0	KOG0868	O	Glutathione S-transferase
NC_006683.1_cdsid_XP_568537.1	CNN00260	0.645607	0.0237095	0.0167689	0.121281	0.0930873	0.0846245	0.0718074	0.212084	0.155596	0.0671337	0.0518586	41	526.333	0	37.6667	556	0	57	275.667	0	45.3333	307.667	0	80	1179	0	52.6667	1028.33	0	NC_006683.1_cdsid_XP_568537.1	CNN00260	NC_006683.1_cdsid_XP_568537.1	1529	90.97	NC_006683.1_cdsid_XP_568537.1	TGGATGAGACGAAGCCTGCGGATGAGCACTTGGAAAATGCGCCTG	CNAG_06290	sugar transporter	YLR081W	GAL2	0	0	KOG0254	R	Predicted transporter (major facilitator superfamily)
NC_006679.1_cdsid_XP_567424.1	CNJ00290	0.530936	0.0480189	0.0430123	0.122379	0.17306	0.0545695	0.101642	0.265235	0.328847	0.0473324	0.0886923	95	2155.67	0	166.667	1786.67	0	151.333	624.667	-16.6667	296	909.333	0	142	3018	0	224.667	2595.67	0	NC_006679.1_cdsid_XP_567424.1	CNJ00290	NC_006679.1_cdsid_XP_567424.1	2370	87.53	NC_006679.1_cdsid_XP_567424.1	TATCACATTTGTGAGCGAAAGCGACTGGAGTAACAGCGCCACTTG	CNAG_04587	conserved hypothetical protein	None	None	0	0	KOG1097	F	Adenine deaminase/adenosine deaminase
NC_006682.1_cdsid_XP_568329.1	CNM00730	0.373308	0.0115792	0.00982276	0.124006	0.165647	0.112082	0.133857	0.179428	0.230594	0.080509	0.13249	36	351.333	0	47	366.667	0	64.3333	380.333	0	99.3333	447.667	0	44	562.667	0	68	545	0	NC_006682.1_cdsid_XP_568329.1	CNM00730	NC_006682.1_cdsid_XP_568329.1	750	88.59	NC_006682.1_cdsid_XP_568329.1	ATTCGCGAATGCCGAGGGATGCTTGTGCAGACTCTCAGTCAATTT	CNAG_06064	conserved hypothetical protein	None	None	gi|13677220|ref|NP_109595.1|	receptor-type tyrosine-protein phosphatase O isoform d precursor	KOG0791	T	Protein tyrosine phosphatase, contains fn3 domain
NC_006694.1_cdsid_XP_572936.1	CNI03880	0.222477	0.0433606	0.0182192	0.126187	0.25574	0.0562343	0.182889	0.262867	0.352422	0.0594595	0.23191	92.6667	2045	0	298	1658	0	379.667	1499	0	422	1240	0	99.6667	1686	0	359.667	1586	0	NC_006694.1_cdsid_XP_572936.1	CNI03880	NC_006694.1_cdsid_XP_572936.1	781	86.88	NC_006694.1_cdsid_XP_572936.1	CCCGGTCACTACGATGTGGTTACTAAGGATGTTCCACCAAAGGTT	CNAG_04248	ubiquitin thioesterase otubain-like	None	None	gi|109148508|ref|NP_060140.2|	ubiquitin thioesterase OTUB1	None	None	None
NC_006684.1_cdsid_XP_569196.1	CNB03630	0.812177	0.00277852	0.00428439	0.12709	0.122308	0.12158	0.114012	0.153946	0.155906	0.105744	0.097006	467.333	4114	0	306.333	2718.33	0	308	2066.67	0	452.667	2905.67	0	547.333	4566.67	0	418.667	4168	0	NC_006684.1_cdsid_XP_569196.1	CNB03630	NC_006684.1_cdsid_XP_569196.1	483	90.34	NC_006684.1_cdsid_XP_569196.1	CATGGATGTTCTTGACCAAGAAATCGCCCAGAGACCGCCTCCCGA	CNAG_03873	conserved hypothetical protein	None	None	0	0	None	None	None
NC_006685.1_cdsid_XP_569658.1	CNC03310	0.885118	0.0132374	0.00897862	0.127183	0.118584	0.101945	0.101148	0.19361	0.169653	0.0859956	0.0849507	196.333	2027.67	0	180.333	1947.33	0	306	1653.33	0	228.333	1340.67	0	223.333	2442	0	186	2235.67	0	NC_006685.1_cdsid_XP_569658.1	CNC03310	NC_006685.1_cdsid_XP_569658.1	1553	87.77	NC_006685.1_cdsid_XP_569658.1	ATGTCGACGGGAATTTCAAAGAGCTCAAGTTTGCCGCTTACCAGG	CNAG_01846	flavoprotein	None	None	gi|65787454|ref|NP_001018070.1|	apoptosis-inducing factor 3 isoform 2	KOG1336	R	Monodehydroascorbate/ferredoxin reductase
NC_006679.1_cdsid_XP_567360.1	CNJ01870	0.137402	0.0160775	0.0227137	0.128235	0.25354	0.121501	0.194387	0.189528	0.372939	0.0736745	0.193294	12.6667	88.6667	-16.6667	38.3333	183.333	0	30.6667	163.667	0	190.333	541.333	0	78	1056	0	161.333	866.667	0	NC_006679.1_cdsid_XP_567360.1	CNJ01870	NC_006679.1_cdsid_XP_567360.1	898	87.84	NC_006679.1_cdsid_XP_567360.1	CAGCCTGAAAATGCTCCTGGACTGATGGATGGCCAAGTTGAGAAG	CNAG_04757	mitochondrial protein	YER182W	FMP10	0	0	KOG4781	S	Uncharacterized conserved protein
NC_006679.1_cdsid_XP_567344.1	CNJ01670	0.936907	0.00924881	0.00327425	0.128289	0.127194	0.0948867	0.103988	0.183388	0.156429	0.106593	0.121164	1813.33	18280	0	1569.33	12820.3	0	2386	11689.3	0	2026.33	10898	0	1647	12971.3	0	1660.67	11849.3	0	NC_006679.1_cdsid_XP_567344.1	CNJ01670	NC_006679.1_cdsid_XP_567344.1	2980	86.47	NC_006679.1_cdsid_XP_567344.1	GCTGGACGCAAGAGCTTCCGAAATTGGTATCAGTCCAACTACAAG	CNAG_04737	DUF323 domain-containing protein	None	None	0	0	None	None	None
NC_006683.1_cdsid_XP_568554.1	CNN00340	0.276819	0.0125824	0.00302094	0.1332	0.0893844	0.10191	0.0848533	0.200791	0.11239	0.096899	0.0709096	2456.67	22632.7	0	1824.67	17498	0	2426.67	10871	0	1080.67	8805.67	0	2626.67	22783.3	0	2019.67	23003.7	0	NC_006683.1_cdsid_XP_568554.1	CNN00340	NC_006683.1_cdsid_XP_568554.1	165	86.34	NC_006683.1_cdsid_XP_568554.1; NC_006683.1_cdsid_XP_568553.1 (-22.13 -637.08 -238.2 83.81 cgtcgtcatgtgctccggagctacttacatgc)	CGTCGTCATGTGCTCCGGAGCTACTTACATTTTCTTATTGCAGTGC	CNAG_06298	conserved hypothetical protein	None	None	0	0	None	None	None
NC_006693.1_cdsid_XP_572356.1	CNH01820	0.10513	0.025465	0.00209347	0.133711	0.319759	0.0784122	0.310088	0.234966	0.352904	0.0877551	0.296285	147.667	2126.67	0	459.667	1473.67	0	372	1637.33	0	473.333	1372.67	0	120	1376	0	344	1187	0	NC_006693.1_cdsid_XP_572356.1	CNH01820	NC_006693.1_cdsid_XP_572356.1	3255	86.18	NC_006693.1_cdsid_XP_572356.1	GAAAGCTTGGGAGTTTCTACATCATGACCCGAGGTATTCGCGATG	CNAG_05531	conserved hypothetical protein	YPL022W	RAD1	gi|4885217|ref|NP_005227.1|	DNA repair endonuclease XPF	KOG0442	L	Structure-specific endonuclease ERCC1-XPF, catalytic component XPF/ERCC4
NC_006686.1_cdsid_XP_570065.1	CND04990	0.173177	0.0454203	0.0422817	0.134271	0.345834	0.0695862	0.270197	0.27766	0.522719	0.0555684	0.244587	20	287.333	0	69.3333	270.333	0	98	377	0	131	264.333	0	69.6667	1246	0	409.333	1749	0	NC_006686.1_cdsid_XP_570065.1	CND04990	NC_006686.1_cdsid_XP_570065.1	858	87.54	NC_006686.1_cdsid_XP_570065.1	GAAGATTACGTTTTGGGGTCGCAAAGAGAGAGGGACAGAGGAGGAG	CNAG_01387	conserved hypothetical protein	None	None	0	0	None	None	None
NC_006686.1_cdsid_XP_570570.1	CND05340	0.143122	0.019158	0.00585177	0.135281	0.259639	0.0858798	0.21118	0.220825	0.301657	0.0991374	0.266081	305	3998.67	0	626.333	3015	0	813	3700.33	0	1017.67	3258.67	0	320.667	3057.33	0	762.333	2764	0	NC_006686.1_cdsid_XP_570570.1	CND05340	NC_006686.1_cdsid_XP_570570.1	1581	86.29	NC_006686.1_cdsid_XP_570570.1, NC_006686.1_cdsid_XP_570571.1	GCCCTTGACTCTCATCTATGTTGTTATCGGCTTGGTTTTCGGGAG	CNAG_01422	endoplasmic reticulum protein	YBR287W	None	0	0	KOG2722	S	Predicted membrane protein
NC_006683.1_cdsid_XP_568579.1	CNN01300	0.760494	0.0226782	0.0027873	0.135697	0.138233	0.0823099	0.122292	0.23053	0.168676	0.0942517	0.12373	555	7022.33	0	630	5237.67	0	776.667	3385.67	0	1059.33	5982	0	1206	11188.7	0	1568.33	11155.3	0	NC_006683.1_cdsid_XP_568579.1	CNN01300	NC_006683.1_cdsid_XP_568579.1	172	88.47	NC_006683.1_cdsid_XP_568579.1	GTCTGTGAGGGCAAGGGTTGTGTTGCTTTGAAGTGCACTGGAAAC	CNAG_06404	conserved hypothetical protein	None	None	0	0	KOG3610	T	Plexins (functional semaphorin receptors)
NC_006685.1_cdsid_XP_570011.1	CNC04500	0.0851962	0.0129486	0.0164494	0.137718	0.278259	0.0959631	0.197249	0.20618	0.352765	0.111011	0.284764	109.667	1378.67	0	193.333	1028.67	0	177.333	940.667	0	312	889.667	0	97.3333	872.667	0	238.667	863	0	NC_006685.1_cdsid_XP_570011.1	CNC04500	NC_006685.1_cdsid_XP_570011.1	4591	90.56	NC_006685.1_cdsid_XP_570011.1	AGTCGAAGTCGTAGCGGCAGTGCTAGTGCTGTGACCAGTCCTGAA	CNAG_02834	UDP-glucose:sterol glucosyltransferase	YLR189C	ATG26	0	0	KOG1192	GC	UDP-glucuronosyl and UDP-glucosyl transferase
NC_006686.1_cdsid_XP_570264.1	CND01730	0.399478	0.0401622	0.0190846	0.137882	0.202055	0.0860647	0.156893	0.268347	0.303078	0.0592331	0.146195	108.333	1547.33	0	308.667	1950	0	690.333	2577	0	1162	3664.33	0	497	7321.67	0	1062.33	7119	0	NC_006686.1_cdsid_XP_570264.1	CND01730	NC_006686.1_cdsid_XP_570264.1	444	89.71	NC_006686.1_cdsid_XP_570264.1	TACTATTGCTGGAGCAGCTCTTCGACGAGGAGACAGGTTGAGCGC	CNAG_01043	conserved hypothetical protein	None	None	0	0	None	None	None
NC_006686.1_cdsid_XP_570465.1	CND01920	0.159689	1.59241e-06	0.011118	0.13826	0.20664	0.13869	0.218725	0.137578	0.144689	0.138511	0.256506	54.6667	425.333	0	65	314.667	0	85.6667	664	0	66.3333	485.333	0	55	407	0	111	440.333	0	NC_006686.1_cdsid_XP_570465.1	CND01920	NC_006686.1_cdsid_XP_570465.1	2781	88.17	NC_006686.1_cdsid_XP_570465.1	ATCTTCCAGTGTGCCGCCATTAGCATCTGGAGAGATAATGACGCC	CNAG_01061	serine/threonine protein kinase	None	None	0	0	KOG0586	R	Serine/threonine protein kinase
NC_006692.1_cdsid_XP_571733.1	CNG00370	0.638218	0.0309464	0.00864979	0.139028	0.0991194	0.0834772	0.0777225	0.25539	0.146313	0.0782162	0.0733223	136	1929	0	106	1416.33	0	213.667	904.667	0	153.667	1115	0	169.333	2219.33	0	168.333	2352.67	0	NC_006692.1_cdsid_XP_571733.1	CNG00370	NC_006692.1_cdsid_XP_571733.1	328	86.85	NC_006692.1_cdsid_XP_571733.1	GAGGATGCCCATCCCACTCTTAACCAGTCTATGCAACATGTACGT	CNAG_03566	conserved hypothetical protein	None	None	0	0	None	None	None
NC_006691.1_cdsid_XP_571402.1	CNF04410	0.607436	0.0498506	0.0202276	0.139072	0.157431	0.0592461	0.110386	0.295618	0.253096	0.0623513	0.10881	23.3333	417.333	0	41.3333	386.333	0	95.6667	345.667	0	90.6667	378	0	33.3333	544.667	0	47.6667	503.667	0	NC_006691.1_cdsid_XP_571402.1	CNF04410	NC_006691.1_cdsid_XP_571402.1	1536	89.66	NC_006691.1_cdsid_XP_571402.1	TGAAAGCACGAAGAAAATCCAGACTGACCAGGTGCCCAGGAGTGC	CNAG_06577	conserved hypothetical protein	None	None	0	0	None	None	None
NC_006692.1_cdsid_XP_571841.1	CNG00970	0.892894	0.00672724	0.00653536	0.140452	0.144951	0.117252	0.126742	0.189553	0.193102	0.11455	0.115009	70.3333	654	0	65	540.333	0	102.333	576.333	0	91	489.667	0	87.3333	768.667	0	81.6667	722	0	NC_006692.1_cdsid_XP_571841.1	CNG00970	NC_006692.1_cdsid_XP_571841.1	625	90.41	NC_006692.1_cdsid_XP_571841.1	TTGCTGGGTGGTATGCTTATGGCGAACTCCCTTGACGGTGGGTAC	CNAG_03495	conserved hypothetical protein	None	None	0	0	None	None	None
NC_006692.1_cdsid_XP_571976.1	CNG02460	0.147364	0.0495683	0.00880773	0.144115	0.36626	0.0744857	0.353902	0.300316	0.433138	0.0575443	0.311738	179.667	2510	0	1024.67	2945.33	0	1232.67	4025.67	0	1889.33	4087.67	0	366	5600.67	0	1727.67	5313.33	0	NC_006692.1_cdsid_XP_571976.1	CNG02460	NC_006692.1_cdsid_XP_571976.1	2228	87.98	NC_006692.1_cdsid_XP_571976.1	GGGCTGTTGTCATCATGGCAATCAAAGGTTGGGCCACTATGAGAA	CNAG_03333	cytoplasmic protein	YCR061W	None	0	0	None	None	None
NC_006679.1_cdsid_XP_567475.1	CNJ00950	0.0354162	0.0104354	0.00665127	0.144189	0.0438507	0.115015	0.0436908	0.207339	0.0624665	0.110212	0.0253948	225.667	2041	0	73.6667	1738.67	0	207.333	1066.33	0	124.667	2034	0	498.667	3993.33	0	112	4484.33	0	NC_006679.1_cdsid_XP_567475.1	CNJ00950	NC_006679.1_cdsid_XP_567475.1	2061	88.89	NC_006679.1_cdsid_XP_567475.1	AGTGTTTATGCCTAGGGGTGATGCTCCTGCTGGTCTTATCAGGCA	CNAG_04659	pyruvate decarboxylase	YLR044C	PDC1	0	0	KOG1184	EH	Thiamine pyrophosphate-requiring enzyme
NC_006686.1_cdsid_XP_570250.1	CND01820	0.0545067	0.00604302	0.0106796	0.145163	0.0310385	0.111537	0.018488	0.18819	0.056637	0.135762	0.0179905	969	8713.67	0	138.667	7740.67	0	773	4116.67	0	289.333	5127	0	1479	9497.67	0	175.667	9405.67	0	NC_006686.1_cdsid_XP_570250.1	CND01820	NC_006686.1_cdsid_XP_570250.1	1160	87.82	NC_006686.1_cdsid_XP_570250.1	CCAAGGACCTTGTCCAACAGATTGAACAAGTCAGCCCTTCCTTGG	CNAG_01052	conserved hypothetical protein	None	None	0	0	KOG1836	W	Extracellular matrix glycoprotein Laminin subunits alpha and gamma
NC_006692.1_cdsid_XP_571738.1	CNG00400	0.471876	0.022534	0.062811	0.146945	0.10136	0.140483	0.017761	0.22302	0.194394	0.0773324	0.0919245	-0.333333	2.66667	-50	-2.33333	13	-50	5.33333	31.6667	-50	4.66667	34.3333	-50	4	70	0	6	91.3333	0	NC_006692.1_cdsid_XP_571738.1	CNG00400	NC_006692.1_cdsid_XP_571738.1	2600	86.85	NC_006692.1_cdsid_XP_571738.1	CGAAGGGAGGTGTGAAAGCGTACGAGCTGAAGGATATTGTCAAGT	CNAG_03563	aspartate-tRNA ligase	None	None	0	0	KOG0556	J	Aspartyl-tRNA synthetase
NC_006685.1_cdsid_XP_569409.1	CNC00310	0.143564	0.0143252	0.0300272	0.14767	0.0414071	0.126387	0.00977028	0.21907	0.0864721	0.097554	0.027979	39.3333	343	0	4.33333	389.333	0	65	308.667	0	49.6667	611	0	92.6667	943.667	0	28	1105.33	0	NC_006685.1_cdsid_XP_569409.1	CNC00310	NC_006685.1_cdsid_XP_569409.1	298	86.85	NC_006685.1_cdsid_XP_569409.1	CAGCACGATAAAGGTGAGACCCAGATGGACATCAACAAGTCCTCA	CNAG_03058	Hmp1 protein	None	None	0	0	None	None	None
NC_006685.1_cdsid_XP_570027.1	CNC05780	0.0529922	0.0219243	0.014497	0.147741	0.500713	0.091313	0.479436	0.243541	0.584505	0.108368	0.438198	18.6667	191	0	86.6667	187	0	51	212.333	0	129.333	235.333	0	28.3333	285	0	101.667	263.333	0	NC_006685.1_cdsid_XP_570027.1	CNC05780	NC_006685.1_cdsid_XP_570027.1	1220	88.85	NC_006685.1_cdsid_XP_570027.1	ACTTTTACAGACAGTGTGCTGGAAAGGAAGGCTTAGCAGCGCTGC	CNAG_02968	conserved hypothetical protein	None	None	0	0	KOG4306	T	Glycosylphosphatidylinositol-specific phospholipase C
NC_006683.1_cdsid_XP_568557.1	CNN01150	0.765214	0.0295779	0.00601514	0.148121	0.11582	0.0890693	0.0963486	0.264807	0.157869	0.0904871	0.0932443	329.333	4104.33	0	291	3067.33	0	398.667	1556	0	232	1462.67	0	339	3481	0	317	3411	0	NC_006683.1_cdsid_XP_568557.1	CNN01150	NC_006683.1_cdsid_XP_568557.1	7	90.36	NC_006683.1_cdsid_XP_568557.1	GCTCAAACCCTCCTCAGAACCACTTCCTCCACTATGCCCATGGCT	CNAG_06388	conserved hypothetical protein	None	None	0	0	KOG1120	P	Fe-S cluster biosynthesis protein ISA1 (contains a HesB-like domain)
NC_006682.1_cdsid_XP_568483.1	CNM01710	0.0805092	0.0205856	0.00945222	0.148147	0.0499262	0.109178	0.0405441	0.240976	0.0804944	0.094287	0.0287401	236.667	2287.67	0	109.667	2948.67	0	525.333	2219.67	0	155	1922	0	496.667	4633	0	178	6190	0	NC_006682.1_cdsid_XP_568483.1	CNM01710	NC_006682.1_cdsid_XP_568483.1	1189	87.29	NC_006682.1_cdsid_XP_568483.1	CCACAGCTTTATGACAAGTTCGATAGGAGGGTTGCAGGTGTGGAG	CNAG_06169	R,R	None	None	0	0	KOG0024	Q	Sorbitol dehydrogenase
NC_006687.1_cdsid_XP_571048.1	CNE05250	0.875727	0.025693	0.019823	0.148877	0.153625	0.101321	0.147932	0.25555	0.226443	0.0897597	0.0865005	74	818.333	0	81.6667	573.667	0	101.333	424.667	0	74.6667	355	0	69	779.667	0	56.3333	686.333	0	NC_006687.1_cdsid_XP_571048.1	CNE05250	NC_006687.1_cdsid_XP_571048.1	1223	87.04	NC_006687.1_cdsid_XP_571048.1, NC_006687.1_cdsid_XP_570692.1	GAGGCGAGAGGTTGGCCAAATATAATCGCTTGCTCCAAATTGAGC	#N/A	#N/A	#N/A	#N/A	#N/A	#N/A	#N/A	#N/A	#N/A
NC_006691.1_cdsid_XP_571471.1	CNF00590	0.644728	0.0287691	0.015651	0.149138	0.170963	0.0903258	0.117804	0.264208	0.25332	0.0928786	0.141765	265.333	3269.33	0	255.333	2161	0	401	1568	0	345.333	1408.67	0	235.667	2375.33	0	295.667	2154.67	0	NC_006691.1_cdsid_XP_571471.1	CNF00590	NC_006691.1_cdsid_XP_571471.1	1501	88.17	NC_006691.1_cdsid_XP_571471.1	GCCTTTGGCATGGGAATCTTCTCAATGCTTGTCACGGCGTTACAT	CNAG_05915	hypothetical protein	None	None	0	0	None	None	None
NC_006687.1_cdsid_XP_570950.1	CNE02470	0.0955911	0.0220701	0.0203944	0.150757	0.382031	0.0769325	0.429424	0.194163	0.434734	0.181175	0.281934	3	15.6667	-50	13.3333	24.6667	-16.6667	10	49.3333	-16.6667	43.3333	103	0	22.6667	131.667	0	35	148	0	NC_006687.1_cdsid_XP_570950.1	CNE02470	NC_006687.1_cdsid_XP_570950.1	3919	87.71	NC_006687.1_cdsid_XP_570950.1	GTCACTAGTCAAATGAGACGGCCGATGGATTACGAGTATGCGCCT	CNAG_02298	vacuolar membrane protein	YPL006W	NCR1	0	0	KOG1933	I	Cholesterol transport protein (Niemann-Pick C disease protein)
NC_006693.1_cdsid_XP_572502.1	CNH03320	0.765305	0.0201537	0.0198639	0.151647	0.170921	0.087971	0.123749	0.233991	0.268727	0.132979	0.120288	13	130	0	15.6667	111.333	0	19	78	0	17.3333	63.6667	0	25.6667	208.333	0	21	208.333	0	NC_006693.1_cdsid_XP_572502.1	CNH03320	NC_006693.1_cdsid_XP_572502.1	870	87.81	NC_006693.1_cdsid_XP_572502.1	TTGGTTCGATTGTAAGGCCCGCTTTGAAAAGGTCTTGATAGGGGC	CNAG_05299	oxidoreductase	None	None	0	0	KOG1577	R	Aldo/keto reductase family proteins
NC_006683.1_cdsid_XP_568657.1	CNN01820	0.0956084	0.0334042	0.0243214	0.152149	0.44466	0.0879975	0.35715	0.279246	0.559439	0.0892023	0.41739	48.3333	589.333	0	144.333	418.667	0	87	332.667	0	265.333	509.667	0	56	640.667	0	191.667	479.667	0	NC_006683.1_cdsid_XP_568657.1	CNN01820	NC_006683.1_cdsid_XP_568657.1	3243	86.04	NC_006683.1_cdsid_XP_568657.1	GACGAGGAAAGATGACTACATGCCAATCTTGGTGGAAGAGGATGG	CNAG_06459	vacuolar membrane protein	None	None	0	0	KOG1437	MW	Fasciclin and related adhesion glycoproteins
NC_006670.1_cdsid_XP_566553.1	CNA01850	0.313468	0.00565333	0.0185553	0.152506	0.214984	0.130363	0.143296	0.1989	0.305021	0.128254	0.196635	121	1090.33	0	102	723	0	112.333	608	0	171.667	597	0	102.667	798.667	0	129.333	684.667	0	NC_006670.1_cdsid_XP_566553.1	CNA01850	NC_006670.1_cdsid_XP_566553.1	1456	86.7	NC_006670.1_cdsid_XP_566553.1	CCTCAACGAAGAGTTCTGGATCTTGCTCCTGTTTTGGCCAAGAAC	CNAG_07316	alcohol dehydrogenase	YGL256W	ADH4	gi|133922590|ref|NP_653251.2|	hydroxyacid-oxoacid transhydrogenase, mitochondrial precursor	KOG3857	C	Alcohol dehydrogenase, class IV
NC_006687.1_cdsid_XP_571223.1	CNE01870	0.490827	0.0487953	0.0155198	0.156012	0.198324	0.0644912	0.155701	0.314209	0.287918	0.0893363	0.151354	21.6667	344.667	0	46	294.333	0	77.6667	257	0	62.3333	228.667	0	41.3333	472	0	65	474.667	0	NC_006687.1_cdsid_XP_571223.1	CNE01870	NC_006687.1_cdsid_XP_571223.1	703	90.64	NC_006687.1_cdsid_XP_571223.1	AAAGAATCCGGCGTTGGCCTTGAAGAGGATCCGGAGCATGGGATC	CNAG_02362	conserved hypothetical protein	None	None	0	0	None	None	None
NC_006685.1_cdsid_XP_569416.1	CNC00980	0.792168	0.0213497	0.0126403	0.156582	0.136339	0.109302	0.105082	0.255007	0.204782	0.105437	0.0991514	699.667	6674	0	769.667	7071	0	1375.33	5219	0	1014.67	4730.67	0	1321.67	10905.7	0	1146	10687.3	0	NC_006685.1_cdsid_XP_569416.1	CNC00980	NC_006685.1_cdsid_XP_569416.1	297	88.9	NC_006685.1_cdsid_XP_569416.1	GGGTGCGGACGAATTTAGGACTGGTGTGCAGCAATTGAGGCATTA	CNAG_01585	conserved hypothetical protein	None	None	0	0	None	None	None
NC_006685.1_cdsid_XP_570047.1	CNC04900	0.921699	0.0481472	0.0412274	0.157615	0.16013	0.0743395	0.0946702	0.319664	0.306501	0.0788409	0.0792181	176.667	2475	0	165.667	1906.33	0	255.667	854	0	218	758.667	0	153	1971.67	0	133.333	1739.33	0	NC_006685.1_cdsid_XP_570047.1	CNC04900	NC_006685.1_cdsid_XP_570047.1	2392	90.51	NC_006685.1_cdsid_XP_570047.1	AAGGCGACTTTCACCGTATGGGACGAAGATGGACCTGCAACGCAG	CNAG_02877	conserved hypothetical protein	None	None	0	0	None	None	None
NC_006687.1_cdsid_XP_570692.1	CNE00040	0.962604	0.0292351	0.0224028	0.158517	0.149045	0.10542	0.140382	0.276908	0.227206	0.0932231	0.0795474	76	808.667	0	75.3333	560	0	108	417.667	0	75.6667	358	0	68	739	0	48.6667	668	0	NC_006687.1_cdsid_XP_570692.1	CNE00040	NC_006687.1_cdsid_XP_570692.1	1223	87.04	NC_006687.1_cdsid_XP_571048.1, NC_006687.1_cdsid_XP_570692.1	GAGGCGAGAGGTTGGCCAAATATAATCGCTTGCTCCAAATTGAGC	CNAG_06868	enolase 1	None	None	0	0	KOG2670	G	Enolase
NC_006686.1_cdsid_XP_570560.1	CND03530	0.133913	0.0159513	0.00568322	0.15896	0.28591	0.106064	0.235139	0.239061	0.300447	0.131756	0.322144	77.6667	823.667	0	150.667	648.667	0	200.333	911	0	232.667	812	0	98.6667	751.667	0	236	752.667	0	NC_006686.1_cdsid_XP_570560.1	CND03530	NC_006686.1_cdsid_XP_570560.1	2149	88.66	NC_006686.1_cdsid_XP_570560.1	GATCGTTGGGTATGGGCAATTAACGCAGAAGTAGAGCGGCAAGCA	CNAG_01234	spore wall assembly-related protein	YDR104C	SPO71	0	0	None	None	None
NC_006694.1_cdsid_XP_572758.1	CNI00680	0.676236	0.0229485	0.0056948	0.159917	0.173542	0.106451	0.156999	0.263523	0.221407	0.109778	0.14222	20.3333	179	0	24	143.333	0	21.6667	79.6667	-16.6667	33	155	0	38	354.333	0	37.3333	296.667	0	NC_006694.1_cdsid_XP_572758.1	CNI00680	NC_006694.1_cdsid_XP_572758.1	775	86.47	NC_006694.1_cdsid_XP_572758.1	CAGAGTCCGGTAGGGCAAGACGTTTTTTGGAGTGTAGCATTTGAG	CNAG_07775	conserved hypothetical protein	None	None	0	0	None	None	None
NC_006686.1_cdsid_XP_570166.1	CND03820	0.957415	0.0103942	0.00479098	0.163131	0.161877	0.124509	0.140735	0.228994	0.20545	0.135891	0.139447	496.333	4240	0	545	3927.67	0	879.667	3832.67	0	941.333	4383	0	796	5074.33	0	628	4487	0	NC_006686.1_cdsid_XP_570166.1	CND03820	NC_006686.1_cdsid_XP_570166.1	4002	89.8	NC_006686.1_cdsid_XP_570166.1	GAAACTAAAGGGGAAGAAGGGCCTGCACACGTACACGCAGCATGT	CNAG_01261	myosin I binding protein	None	None	0	0	None	None	None
NC_006685.1_cdsid_XP_569414.1	CNC00970	0.345278	0.00109731	0.0128202	0.163994	0.2133	0.177578	0.157815	0.168981	0.290821	0.145421	0.191265	4.66667	3.33333	-50	3.33333	12	-50	2.66667	14.3333	-50	5	25.6667	-50	4.66667	47.3333	-33.3333	3	42	0	NC_006685.1_cdsid_XP_569414.1	CNC00970	NC_006685.1_cdsid_XP_569414.1	921	86.57	NC_006685.1_cdsid_XP_569414.1	GTGGAGATTTGAAGGAGATAGCCTGTTCGAGCTCGTCACCCAATA	CNAG_01584	hydrolase	None	None	0	0	KOG2405	L	Predicted 3'-5' exonuclease
NC_006680.1_cdsid_XP_567757.1	CNK01290	0.175642	0.0221342	0.0164123	0.164293	0.279349	0.103526	0.223916	0.264384	0.379972	0.124969	0.234159	76	824.667	0	176.667	818	0	203	839	0	624	1637	0	248.667	1933	0	379	1671	0	NC_006680.1_cdsid_XP_567757.1	CNK01290	NC_006680.1_cdsid_XP_567757.1	600	88.71	NC_006680.1_cdsid_XP_567757.1	ACAGGAACCTGTTTCGTGGGAAGGACTTTTTGGGACAACCGAAGG	CNAG_07541	conserved hypothetical protein	None	None	gi|22726189|ref|NP_064617.2|	proteasome assembly chaperone 2	None	None	None
NC_006684.1_cdsid_XP_569015.1	CNB02880	0.440736	0.0333517	0.0398006	0.165035	0.241819	0.094591	0.13417	0.295784	0.391427	0.10473	0.19986	13	120.333	0	13	82.3333	0	19.6667	63.6667	0	27	67.6667	0	11	109.667	0	15.3333	99.6667	0	NC_006684.1_cdsid_XP_569015.1	CNB02880	NC_006684.1_cdsid_XP_569015.1	1090	88.4	NC_006684.1_cdsid_XP_569015.1	TCTGATGCAGGAGAAGACACAACCGCTGTCGTCACCAAAACTTTGG	CNAG_03794	endoplasmic reticulum protein	None	None	0	0	KOG2722	S	Predicted membrane protein
NC_006691.1_cdsid_XP_571629.1	CNF04860	0.166349	0.0286514	0.00387439	0.165769	0.306124	0.0965683	0.270318	0.283332	0.348961	0.117408	0.299093	147	1799	0	336	1310.67	0	413.667	1508.67	0	480.333	1405	0	157.333	1338.67	0	353.333	1204.33	0	NC_006691.1_cdsid_XP_571629.1	CNF04860	NC_006691.1_cdsid_XP_571629.1	3224	86.53	NC_006691.1_cdsid_XP_571629.1	CGATGTTGAGCTATCTTGTTTTGCAGTTCTGGGTCAAAGAGCGACG	CNAG_06533	ATP-dependent permease	YCR011C	ADP1	gi|62526033|ref|NP_004818.2|	ATP-binding cassette sub-family G member 2	KOG0061	Q	Transporter, ABC superfamily (Breast cancer resistance protein)
NC_006679.1_cdsid_XP_567386.1	CNJ02160	0.527315	0.0354087	0.0137506	0.165989	0.204265	0.103636	0.167115	0.301836	0.288415	0.0924938	0.157264	48.3333	502	0	90.3333	561.667	0	137.667	490.667	0	189.667	706.333	0	104.333	1133.33	0	142	942	0	NC_006679.1_cdsid_XP_567386.1	CNJ02160	NC_006679.1_cdsid_XP_567386.1	806	89.27	NC_006679.1_cdsid_XP_567386.1	TCATTGAGACAGACGGGAAAGTCCAATGGAACAAGGTGTGGGGCAA	CNAG_04789	conserved hypothetical protein	None	None	0	0	KOG0303	Z	Actin-binding protein Coronin, contains WD40 repeats
NC_006680.1_cdsid_XP_567707.1	CNK02340	0.420941	0.0195364	0.0085825	0.171293	0.215012	0.127645	0.184841	0.267855	0.281138	0.118379	0.179055	751.333	6137.33	0	807.333	4425	0	1173	4295.67	0	1162.67	3949	0	743.667	5441.67	0	927	5188.67	0	NC_006680.1_cdsid_XP_567707.1	CNK02340	NC_006680.1_cdsid_XP_567707.1	1007	87.28	NC_006680.1_cdsid_XP_567707.1	GCATCGTTCCCTTCGGACCCAATGTCAATATTGAGCCTCTCAAGT	CNAG_01893	glutathione S-transferase Gst3	YKR076W	ECM4	0	0	KOG2903	O	Predicted glutathione S-transferase
NC_006680.1_cdsid_XP_567817.1	CNK01380	0.389168	0.0384984	0.0172211	0.172404	0.249503	0.169496	0.206068	0.273756	0.350294	0.0739591	0.192147	38.6667	240.333	0	47.3333	215	0	50.3333	185	0	59	177	0	41.6667	579.333	0	163.667	882	0	NC_006680.1_cdsid_XP_567817.1	CNK01380	NC_006680.1_cdsid_XP_567817.1	693	90.5	NC_006680.1_cdsid_XP_567817.1	GTATGTGTTCAAGCTTAGGGATTGGTCGGAAGCGGGGAGGCGGTT	CNAG_07533	conserved hypothetical protein	None	None	0	0	None	None	None
NC_006691.1_cdsid_XP_571349.1	CNF02510	0.914196	0.0246212	0.0279693	0.172724	0.183077	0.127097	0.127246	0.282363	0.305354	0.108711	0.116631	95.6667	851.667	0	106.667	845.333	0	165.333	644.667	0	168.667	586.333	0	170	1568.33	0	167	1484	0	NC_006691.1_cdsid_XP_571349.1	CNF02510	NC_006691.1_cdsid_XP_571349.1	1024	88.84	NC_006691.1_cdsid_XP_571349.1	GACGCTGTTGAAAGTGATACCTGGAAGGGGAAGGCCGTTTTGGTC	CNAG_05723	alcohol dehydrogenase	None	None	0	0	KOG0023	Q	Alcohol dehydrogenase, class V
NC_006691.1_cdsid_XP_571321.1	CNF01980	0.127174	0.0340101	0.00509332	0.175476	0.384384	0.113615	0.349364	0.310885	0.437851	0.101928	0.365938	14	107.667	0	32.6667	86.3333	0	35	113.333	0	41.6667	98	0	10	101.667	0	31.6667	102.667	0	NC_006691.1_cdsid_XP_571321.1	CNF01980	NC_006691.1_cdsid_XP_571321.1	307	86.37	NC_006691.1_cdsid_XP_571321.1	CGGGATCTCATCGTGGTTACCTTTGACCAGAGAAATCATGGAGATCG	CNAG_07674	conserved hypothetical protein	None	None	0	0	None	None	None
NC_006682.1_cdsid_XP_568327.1	CNM00740	0.158919	0.0284771	0.03065	0.17554	0.332726	0.1125	0.224902	0.297724	0.456932	0.116396	0.316345	114.667	1208.33	0	179.667	829.333	0	189	702.667	0	264.333	618	0	90	778.333	0	202.333	666.667	0	NC_006682.1_cdsid_XP_568327.1	CNM00740	NC_006682.1_cdsid_XP_568327.1	2627	86.09	NC_006682.1_cdsid_XP_568327.1	CAGAAGCCGAATCTTCGACGTCTCTACTTGCGAAAATGGATTACGC	CNAG_06065	inositol polyphosphate-5-phosphatase F	None	None	0	0	KOG1890	I	Phosphoinositide phosphatase SAC1
NC_006670.1_cdsid_XP_566475.1	CNA00470	0.156909	0.032793	0.02162	0.176107	0.0672882	0.134732	0.0379429	0.300362	0.130408	0.0932277	0.033514	96.3333	808.667	0	41.3333	1132	0	339.667	1186.67	0	235.333	1843.67	0	422.667	4076.67	0	148.333	4605.33	0	NC_006670.1_cdsid_XP_566475.1	CNA00470	NC_006670.1_cdsid_XP_566475.1	973	86.26	NC_006670.1_cdsid_XP_566475.1	GTCTTCTTGGGCAGTAAGGAGGATGTCGAGGACTTGAAGAAGTTCT	CNAG_00057	fructose-bisphosphatase	YLR377C	FBP1	gi|189083692|ref|NP_001121100.1|	fructose-1,6-bisphosphatase 1	KOG1458	G	Fructose-1,6-bisphosphatase
NC_006684.1_cdsid_XP_568786.1	CNB01120	0.150194	0.0339917	0.0176322	0.176781	0.37312	0.107064	0.305436	0.313232	0.476968	0.110046	0.336957	36.3333	374.333	0	88.3333	305.333	0	95	324	0	181	396.667	0	48	446.333	0	123	374.333	0	NC_006684.1_cdsid_XP_568786.1	CNB01120	NC_006684.1_cdsid_XP_568786.1	383	89.03	NC_006684.1_cdsid_XP_568786.1	CTAATCCGACAGATCAGTTGCCTGGACGTTGGAGACCTCCACAGC	CNAG_03609	conserved hypothetical protein	None	None	0	0	KOG3600	K	Thyroid hormone receptor-associated protein complex, subunit TRAP240
NC_006684.1_cdsid_XP_568805.1	CNB01330	0.2125	0.01606	0.0150388	0.177261	0.269444	0.133382	0.198619	0.265105	0.352741	0.133295	0.256971	302.667	2478.67	0	332	1666.33	0	475	1848	0	590.667	1670.33	0	242.333	1815	0	409.667	1658	0	NC_006684.1_cdsid_XP_568805.1	CNB01330	NC_006684.1_cdsid_XP_568805.1	610	87.51	NC_006684.1_cdsid_XP_568805.1	CACTGTGCCAGCATCAACGGTGTTTTCCCATACCCATTTTTGACG	CNAG_03631	conserved hypothetical protein	None	None	0	0	None	None	None
NC_006685.1_cdsid_XP_569981.1	CNC05970	0.147774	0.0349522	0.0283763	0.178554	0.39575	0.101349	0.292547	0.31645	0.516287	0.117864	0.378417	275	2996.33	0	580.333	2060.67	0	626.667	2004.33	0	901	1751.33	0	231	1945	0	729	1852.33	0	NC_006685.1_cdsid_XP_569981.1	CNC05970	NC_006685.1_cdsid_XP_569981.1	3360	86.36	NC_006685.1_cdsid_XP_569981.1	GCCATTGTTCGTCGAAGCTCTTCGTCCTAGTCTGATAGTTCAACCT	CNAG_02989	PX domain-containing protein	YPR097W	None	0	0	KOG2273	U	Membrane coat complex Retromer, subunit VPS5/SNX1, Sorting nexins, and related PX domain-containing proteins
NC_006684.1_cdsid_XP_568748.1	CNB00020	0.817719	0.0401347	0.0190969	0.17955	0.182835	0.0984562	0.127728	0.331129	0.280142	0.109064	0.140634	508.667	5426.67	0	548.333	4349	0	766.333	2318	0	808.667	2801.67	0	760.333	6049.67	0	757.667	5439.67	0	NC_006684.1_cdsid_XP_568748.1	CNB00020	NC_006684.1_cdsid_XP_568748.1	234	87.87	NC_006684.1_cdsid_XP_568748.1	TCTCACCGCCCGAGTTAAGGGTGATATTACCATCGGTCTCCTGTA	CNAG_06800	conserved hypothetical protein	None	None	0	0	None	None	None
NC_006692.1_cdsid_XP_571771.1	CNG00600	0.00941476	0.00748438	0.00555604	0.179759	0.0302872	0.131701	0.0251506	0.219468	0.0467886	0.188106	0.0189222	3389.67	23588.3	0	735	24990	0	3624.67	14568.3	0	793.667	15138	0	6936.33	27431.3	0	614	28547.3	0	NC_006692.1_cdsid_XP_571771.1	CNG00600	NC_006692.1_cdsid_XP_571771.1	1224	87.79	NC_006692.1_cdsid_XP_571771.1	TGGTAAGATTGCTGGCCGAGTTGTTCTCAAGGTTTCCGACGAGTA	CNAG_07745	mannitol-1-phosphate dehydrogenase	YMR083W	ADH3	0	0	KOG0023	Q	Alcohol dehydrogenase, class V
NC_006694.1_cdsid_XP_572953.1	CNI04130	0.853728	0.0260903	0.0335026	0.180127	0.199902	0.118725	0.11884	0.297107	0.338571	0.12455	0.142293	10.6667	71	0	11.3333	79.6667	0	18.3333	59	-16.6667	18.3333	53.3333	0	18	152	0	17.6667	150	0	NC_006694.1_cdsid_XP_572953.1	CNI04130	NC_006694.1_cdsid_XP_572953.1	1069	86.01	NC_006694.1_cdsid_XP_572953.1	GGGGTGGCAGCTAGTGGAATAGATGAAGAAGATCTACAGGCTAGA	CNAG_04274	acyl-CoA thioesterase	YJR019C	TES1	gi|34577075|ref|NP_005460.2|	acyl-coenzyme A thioesterase 8 isoform a	None	None	None
NC_006687.1_cdsid_XP_571213.1	CNE02780	0.133314	0.0332479	0.0366248	0.181671	0.425252	0.111649	0.341625	0.31761	0.58382	0.115755	0.350312	59.6667	574	0	153	457.333	0	153.667	526.333	0	252.333	460	0	64	564	0	181.667	546.333	0	NC_006687.1_cdsid_XP_571213.1	CNE02780	NC_006687.1_cdsid_XP_571213.1	1239	90.07	NC_006687.1_cdsid_XP_571213.1	AGGTTTGGAAGGGTATGACGAACAGTCTGCTGGGTGGGAGCAAGA	CNAG_07164	Aim25p	YJR100C	AIM25	0	0	KOG0621	M	Phospholipid scramblase
NC_006694.1_cdsid_XP_572673.1	CNI01580	0.457623	0.00590259	0.00435259	0.183057	0.156435	0.170141	0.162778	0.231325	0.184852	0.147706	0.121675	41.6667	263	0	55	357	0	36	157.667	0	33.6667	190.667	0	147.333	1005.67	0	128	1092.33	0	NC_006694.1_cdsid_XP_572673.1	CNI01580	NC_006694.1_cdsid_XP_572673.1	528	89.01	NC_006694.1_cdsid_XP_572673.1	AGACATCAGGCAAATTTCTGGCGAAGAGATTAGCAGCGCTTGGGC	CNAG_07765	bli-3 protein	None	None	0	0	None	None	None
NC_006685.1_cdsid_XP_569365.1	CNC00090	0.452875	0.0161872	0.0323335	0.183091	0.134506	0.124854	0.0542878	0.267305	0.199209	0.157114	0.15002	7.66667	47.3333	-33.3333	2.66667	43	-16.6667	13	46.3333	-16.6667	15	74.3333	0	12	79	0	10.6667	95.3333	0	NC_006685.1_cdsid_XP_569365.1	CNC00090	NC_006685.1_cdsid_XP_569365.1	458	86.52	NC_006685.1_cdsid_XP_569365.1	GAGTGAAGTGGTTTGACAAGGATCCAATCTATGGCGATGAAGGGC	CNAG_03082	cupin domain-containing protein	None	None	0	0	KOG2107	S	Uncharacterized conserved protein, contains double-stranded beta-helix domain
NC_006670.1_cdsid_XP_567067.1	CNA08250	0.0201487	0.0112199	0.00474842	0.185398	0.0537053	0.175903	0.0523793	0.248591	0.0728939	0.131699	0.0358427	6616.67	31143.3	0	2732	35514	0	12337.3	37050.3	0	3687.33	35003.7	0	8433.67	44186.7	0	3021.33	53130.3	0	NC_006670.1_cdsid_XP_567067.1	CNA08250	NC_006670.1_cdsid_XP_567067.1	3007	87.07	NC_006670.1_cdsid_XP_567067.1	CTTGACAAGCTCCTAGGCGGTCTTGGAATTCCTAAACTTGGTGGA	CNAG_00848	conserved hypothetical protein	None	None	0	0	KOG1808	R	AAA ATPase containing von Willebrand factor type A (vWA) domain
NC_006687.1_cdsid_XP_570915.1	CNE03490	0.48518	0.0396237	0.0267571	0.187011	0.244668	0.118902	0.192478	0.338935	0.372986	0.103197	0.168541	94	895	0	150.667	804	0	250.333	796	0	199.333	568	0	122	1191.67	0	189.667	1161	0	NC_006687.1_cdsid_XP_570915.1	CNE03490	NC_006687.1_cdsid_XP_570915.1	712	86.86	NC_006687.1_cdsid_XP_570915.1	GTTTCTCCTATGGGTGAGCGTCTCTTGAGGGAACAAGGTCACTTT	CNAG_02188	conserved hypothetical protein	None	None	0	0	KOG1807	L	Helicases
NC_006680.1_cdsid_XP_567919.1	CNK03350	0.450266	0.0110124	0.0176211	0.187359	0.238013	0.158644	0.205469	0.258911	0.335621	0.14452	0.172948	339.667	2354.67	0	354	1707.67	0	433	1726.33	0	490.667	1485.67	0	261	1774.33	0	253.667	1507.33	0	NC_006680.1_cdsid_XP_567919.1	CNK03350	NC_006680.1_cdsid_XP_567919.1	1044	89.76	NC_006680.1_cdsid_XP_567919.1	TGATGAATTCCGAGGGCCGGTAGTGTTCCTCCTCTCTGACGCAAG	CNAG_02000	short-chain dehydrogenase	None	None	0	0	KOG0725	R	Reductases with broad range of substrate specificities
NC_006670.1_cdsid_XP_566640.1	CNA02540	0.37599	0.0296016	0.0273653	0.189336	0.269633	0.123744	0.222201	0.317934	0.400136	0.126329	0.186562	29	238.667	0	56.3333	256.333	0	81.3333	268.667	0	105	280	0	62	505.667	0	100.667	546.667	0	NC_006670.1_cdsid_XP_566640.1	CNA02540	NC_006670.1_cdsid_XP_566640.1	1134	86.05	NC_006670.1_cdsid_XP_566640.1	GGCGGAGGAGGGAGATAGTGTTCATGGTGTATACTTCGGATATTCG	CNAG_00264	nuclease I	None	None	0	0	None	None	None
NC_006679.1_cdsid_XP_567350.1	CNJ01750	0.0893778	0.0388142	0.0205141	0.193719	0.0489634	0.133306	0.0273826	0.342831	0.0982484	0.10502	0.0212591	959	7346.67	0	172	6504.67	0	1224.67	3511.33	0	464.333	4609	0	1288.67	10712.7	0	216	9801.33	0	NC_006679.1_cdsid_XP_567350.1	CNJ01750	NC_006679.1_cdsid_XP_567350.1	1301	89.29	NC_006679.1_cdsid_XP_567350.1	GCGGTAAGGGCCAGATCTGGATTGCTTTCTACGACAAGACTGCCA	CNAG_04744	mannose-6-phosphate isomerase	None	None	0	0	KOG2757	G	Mannose-6-phosphate isomerase
NC_006670.1_cdsid_XP_566516.1	CNA00890	0.298253	0.0146556	0.0238811	0.194904	0.280412	0.155194	0.268583	0.281007	0.384691	0.148511	0.187961	94.3333	684	0	187.333	721.333	0	199.333	778.667	0	229	640.667	0	157	1063.33	0	209	1150.67	0	NC_006670.1_cdsid_XP_566516.1	CNA00890	NC_006670.1_cdsid_XP_566516.1	942	87.27	NC_006670.1_cdsid_XP_566516.1	GGGATGTGGTGAGAGTATGGTTAGGAAATGGGTTGGTTGGGTCTG	CNAG_00098	palmitoyl-protein thioesterase	None	None	gi|4506031|ref|NP_000301.1|	palmitoyl-protein thioesterase 1 isoform 1 precursor	KOG2541	IO	Palmitoyl protein thioesterase
NC_006693.1_cdsid_XP_572508.1	CNH03390	0.60265	0.0456475	0.0258283	0.196623	0.232581	0.112193	0.172759	0.367178	0.358604	0.110499	0.166379	74.6667	740.333	0	97	583.333	0	200.333	603.667	0	178	527.333	0	98.6667	887	0	152.333	948	0	NC_006693.1_cdsid_XP_572508.1	CNH03390	NC_006693.1_cdsid_XP_572508.1	1848	86.85	NC_006693.1_cdsid_XP_572508.1	GGGCGTCTCATTCGTCAATGAACGTGCGTTCAGTGTTTTCTCTTTG	CNAG_05292	alpha,alpha-trehalose-phosphate synthase	YBR126C	TPS1	0	0	KOG1050	G	Trehalose-6-phosphate synthase component TPS1 and related subunits
NC_006685.1_cdsid_XP_570041.1	CNC03320	0.562546	0.0300196	0.0340938	0.198155	0.253778	0.125913	0.165626	0.329028	0.40329	0.139522	0.192417	23.3333	177.333	0	32.3333	181.667	0	52	158.667	0	68.3333	178.667	0	38.6667	289.667	0	49.3333	287.333	0	NC_006685.1_cdsid_XP_570041.1	CNC03320	NC_006685.1_cdsid_XP_570041.1	1186	86.37	NC_006685.1_cdsid_XP_570041.1	GTAAGAGAAGGGCGCACAGAAAAGAATGGAGAATATGAGCGGGTG	CNAG_01847	conserved hypothetical protein	None	None	0	0	KOG4443	R	Putative transcription factor HALR/MLL3, involved in embryonic development
NC_006694.1_cdsid_XP_572881.1	CNI02240	0.0985089	0.00932731	0.00456451	0.203964	0.333756	0.160895	0.369034	0.270252	0.344921	0.180744	0.287314	137.333	1012.67	0	360.333	1061.33	0	322.333	1251.67	0	438	1310	0	349.667	1786	0	484.667	1757.67	0	NC_006694.1_cdsid_XP_572881.1	CNI02240	NC_006694.1_cdsid_XP_572881.1	945	90.78	NC_006694.1_cdsid_XP_572881.1	TGTGAAGAATGACGGATTGGGTTGGGGTATGTGGCGGTGGACAGC	CNAG_04325	extradiol ring-cleavage dioxygenase	None	None	0	0	None	None	None
NC_006686.1_cdsid_XP_570603.1	CND04630	0.114019	0.0252985	0.00844868	0.205562	0.092454	0.151123	0.0721438	0.325372	0.137297	0.140191	0.0679215	3869	23213	0	1584	18065.3	0	5506.33	14571	0	2194	13239.7	0	3246.33	19425	0	1574.33	19304	0	NC_006686.1_cdsid_XP_570603.1	CND04630	NC_006686.1_cdsid_XP_570603.1	498	88.37	NC_006686.1_cdsid_XP_570603.1	AATGGATGGCAAGTTTCTCCCTTACTCTGACCCTTCTGCTTGGGG	CNAG_01348	conserved hypothetical protein	None	None	0	0	None	None	None
NC_006670.1_cdsid_XP_566530.1	CNA01690	0.383603	0.0387325	0.0186263	0.205864	0.278795	0.137897	0.254625	0.360235	0.378363	0.119461	0.203397	588.333	4491.33	0	725.667	2891.33	0	673.667	1890.67	0	878.667	2280.33	0	435.667	3326	0	556.333	2622.33	0	NC_006670.1_cdsid_XP_566530.1	CNA01690	NC_006670.1_cdsid_XP_566530.1	647	86.86	NC_006670.1_cdsid_XP_566530.1	GAGCAGAGGGAGATGTCAACTTCAACATGATTGTACTGGCGGGTA	CNAG_00180	carboxyl-terminal proteinase	YJR099W	YUH1	gi|5174741|ref|NP_005993.1|	ubiquitin carboxyl-terminal hydrolase isozyme L3	KOG1415	O	Ubiquitin C-terminal hydrolase UCHL1
NC_006686.1_cdsid_XP_570619.1	CND03690	0.937679	0.0169131	0.0137064	0.207317	0.209956	0.16737	0.151457	0.301904	0.288647	0.152676	0.189764	153	1127	0	127.333	856.667	0	194	710.333	0	182.667	676.333	0	148.667	981.667	0	163.667	892.333	0	NC_006686.1_cdsid_XP_570619.1	CND03690	NC_006686.1_cdsid_XP_570619.1	941	86.89	NC_006686.1_cdsid_XP_570619.1	CAGCTTTGTATGATGAGTCGTGGACTGGCTATGCCTTGAGAGAGG	CNAG_01252	thiosulfate sulfurtransferase	YOR251C	None	gi|194473668|ref|NP_066949.2|	3-mercaptopyruvate sulfurtransferase isoform 1	KOG1529	V	Mercaptopyruvate sulfurtransferase/thiosulfate sulfurtransferase
NC_006681.1_cdsid_XP_568158.1	CNL06340	0.396949	0.0231998	0.00972714	0.207886	0.147884	0.186345	0.131142	0.308633	0.205749	0.128681	0.106762	86.3333	502.333	0	69.3333	554.667	0	180.667	647	0	124.667	639	0	143.333	1122	0	105.333	1043.67	0	NC_006681.1_cdsid_XP_568158.1	CNL06340	NC_006681.1_cdsid_XP_568158.1	2055	86.89	NC_006681.1_cdsid_XP_568158.1	CCTCCATTCCATTAAGTTTGCTAAGCAATTCTTGGAGGGGGTCGC	CNAG_04981	catalase A	None	None	0	0	KOG0047	P	Catalase
NC_006691.1_cdsid_XP_571586.1	CNF02560	0.165278	0.0314891	0.0169675	0.208294	0.388132	0.137604	0.313755	0.346001	0.484334	0.141277	0.366307	27.3333	197.333	0	62	190.333	0	78	232.333	0	89.3333	197	0	33.3333	256	0	80.6667	254.333	0	NC_006691.1_cdsid_XP_571586.1	CNF02560	NC_006691.1_cdsid_XP_571586.1	1689	86.03	NC_006691.1_cdsid_XP_571586.1	GTTCGCAGAAGGAATTGGTCCAGCTACAATAGAAGGGGAAAGACAG	CNAG_05718	multidrug resistance protein fnx1	None	None	gi|215490096|ref|NP_001135920.1|	protein spinster homolog 1 isoform 1	KOG0254	R	Predicted transporter (major facilitator superfamily)
NC_006670.1_cdsid_XP_566598.1	CNA02140	0.322402	0.0490046	0.0181013	0.211452	0.31963	0.125096	0.249846	0.393736	0.424178	0.115526	0.284866	18.3333	132	0	55.3333	213.333	0	107	290.333	0	121	300.333	0	50.3333	446.667	0	129.667	463.333	0	NC_006670.1_cdsid_XP_566598.1	CNA02140	NC_006670.1_cdsid_XP_566598.1	1400	86.63	NC_006670.1_cdsid_XP_566598.1	CGAGAGGAACAAGAGTAGACTTTGGAAGATGCCGCAGATCGTACG	CNAG_07338	N-acyl-phosphatidylethanolamine-hydrolyzing phospholipase D	None	None	0	0	KOG3798	R	Predicted Zn-dependent hydrolase (beta-lactamase superfamily)
NC_006681.1_cdsid_XP_568245.1	CNL06440	0.273582	0.0496237	0.050734	0.212458	0.361058	0.130534	0.278332	0.395206	0.558342	0.111634	0.2465	9	51	-16.6667	23.3333	73.6667	0	32.3333	81.3333	0	48.3333	89.3333	0	19	179.667	0	38	182.667	0	NC_006681.1_cdsid_XP_568245.1	CNL06440	NC_006681.1_cdsid_XP_568245.1	911	86.3	NC_006681.1_cdsid_XP_568245.1	GAGACGTTAGTGCCGCCGATTCTAGAAAGTCCAAGAGAAGGAGAT	CNAG_04970	conserved hypothetical protein	None	None	0	0	KOG4051	S	Uncharacterized conserved protein
NC_006679.1_cdsid_XP_567496.1	CNJ01180	0.844619	0.030387	0.0252615	0.214391	0.227201	0.135735	0.150342	0.347992	0.346242	0.159448	0.185019	706.333	5418	0	617	4158.67	0	693	2000	0	1304.33	3596.67	0	1117.33	6208.33	0	872.667	4759.67	0	NC_006679.1_cdsid_XP_567496.1	CNJ01180	NC_006679.1_cdsid_XP_567496.1	1691	90.38	NC_006679.1_cdsid_XP_567496.1	ACCGATCGACCGGAAAGCTCAACAAGGTCACCAAGGCTGATGTCG	CNAG_04687	stearoyl-CoA 9-desaturase	YGL055W	OLE1	0	0	KOG1600	I	Fatty acid desaturase
NC_006693.1_cdsid_XP_572246.1	CNH00540	0.848112	0.0190021	0.0665929	0.215349	0.221829	0.14358	0.0778988	0.307866	0.378716	0.1946	0.208871	1.66667	2.66667	-50	2.33333	16.3333	-50	4	15.6667	-50	17.6667	45.6667	-16.6667	23.6667	128	0	26	148	0	NC_006693.1_cdsid_XP_572246.1	CNH00540	NC_006693.1_cdsid_XP_572246.1	1608	87.06	NC_006693.1_cdsid_XP_572246.1; NC_006679.1_cdsid_XP_567419.1 (-18.09 -633.37 -232.9 77.82 caaccagattcagcaccaggagaaggccaatgattcccaagttta)	CGAGCAGATTCAGCACAAGGAGAAGGTCAACGATTCCGAAGCTTA	CNAG_05387	galactose transporter	None	None	0	0	KOG0254	R	Predicted transporter (major facilitator superfamily)
NC_006685.1_cdsid_XP_569542.1	CNC02480	0.950528	0.0180411	0.0165661	0.217728	0.220925	0.164026	0.17641	0.318131	0.316967	0.171026	0.169398	573	3713.33	0	481.667	2830	0	810.333	2558.67	0	974	2979.33	0	741	3848.67	0	616.667	3510	0	NC_006685.1_cdsid_XP_569542.1	CNC02480	NC_006685.1_cdsid_XP_569542.1	1050	90.17	NC_006685.1_cdsid_XP_569542.1	TACCGCCACAGCCGAAGAAGTCAATGCGTTCCTTTTTGCGCGAAA	CNAG_01745	sn-glycerol-3-phosphate dehydrogenase NAD	None	None	gi|33695088|ref|NP_005267.2|	glycerol-3-phosphate dehydrogenase [NAD+], cytoplasmic	KOG2711	C	Glycerol-3-phosphate dehydrogenase/dihydroxyacetone 3-phosphate reductase
NC_006670.1_cdsid_XP_566806.1	CNA04460	0.0357707	0.00508533	0.00747351	0.218872	0.0963253	0.206468	0.0804434	0.266385	0.138364	0.183764	0.0701679	510	2730.33	0	297	3828.33	0	799	3012.33	0	544	3843	0	1435.33	6922.33	0	596.667	8511.67	0	NC_006670.1_cdsid_XP_566806.1	CNA04460	NC_006670.1_cdsid_XP_566806.1	161	88.39	NC_006670.1_cdsid_XP_566806.1	GTAAAGAGATTGCTGAGGGTTTGGAGAAGCCCAAGACCCGTGAGG	CNAG_00465	conserved hypothetical protein	None	None	0	0	None	None	None
NC_006685.1_cdsid_XP_569435.1	CNC01230	0.0728689	0.0181512	0.00206662	0.219037	0.446796	0.175989	0.427803	0.319334	0.48008	0.161788	0.432504	490.667	3052	0	897.667	2132.33	0	886	2786.67	0	1239	2500	0	416	2426	0	962	2147	0	NC_006685.1_cdsid_XP_569435.1	CNC01230	NC_006685.1_cdsid_XP_569435.1	3478	86.25	NC_006685.1_cdsid_XP_569435.1	GGTGCAGTCATGAGCTTGGATAAGCCTTTTATCGCTTTATCGGAGG	CNAG_01610	DigA protein	YLR148W	PEP3	gi|17978485|ref|NP_065908.1|	vacuolar protein sorting-associated protein 18 homolog	KOG2034	U	Vacuolar sorting protein PEP3/VPS18
NC_006692.1_cdsid_XP_572131.1	CNG04480	0.0752325	0.0414306	0.0087791	0.219529	0.0649254	0.152613	0.0417302	0.381812	0.100848	0.124163	0.0521983	92	677	0	31.6667	801.667	0	194.333	561	0	57.6667	603	0	201.333	1661	0	67	1337.33	0	NC_006692.1_cdsid_XP_572131.1	CNG04480	NC_006692.1_cdsid_XP_572131.1	2069	86.92	NC_006692.1_cdsid_XP_572131.1	AGGTCAGTGAGCAGGATGTAAACGTTTTGAAGGAGCTCGAGAAGG	CNAG_03113	trehalose synthase	None	None	0	0	KOG0853	M	Glycosyltransferase
NC_006670.1_cdsid_XP_566916.1	CNA06870	0.0429062	0.0127159	0.00857273	0.220246	0.512186	0.17366	0.451113	0.302629	0.531463	0.184449	0.553981	345.333	2172	0	681.667	1557.33	0	552.667	1876	0	879	1659.67	0	269.667	1490.67	0	728	1342.67	0	NC_006670.1_cdsid_XP_566916.1	CNA06870	NC_006670.1_cdsid_XP_566916.1	1390	86.34	NC_006670.1_cdsid_XP_566916.1	GAGCTGCATAGAAAGGCTGTTACTGATTGGGAGGTTGCTCGTTAC	CNAG_00710	glutamine synthetase	None	None	gi|221307485|ref|NP_057655.2|	lengsin isoform a	KOG0683	E	Glutamine synthetase
NC_006679.1_cdsid_XP_567355.1	CNJ01800	0.576636	0.00783111	0.013019	0.222092	0.195636	0.204892	0.156812	0.282555	0.276454	0.178829	0.153643	182.667	1105	0	141.667	933.333	0	239.333	905	0	205	792.667	0	233.667	1331.33	0	189.667	1278	0	NC_006679.1_cdsid_XP_567355.1	CNJ01800	NC_006679.1_cdsid_XP_567355.1	458	90.65	NC_006679.1_cdsid_XP_567355.1	TTGAGGAAGTTGAGGACTCCAGCAAGTGGCCGGAAACCATTCCCG	CNAG_04750	conserved hypothetical protein	None	None	0	0	KOG4558	S	Uncharacterized conserved protein
NC_006694.1_cdsid_XP_572843.1	CNI01960	0.203221	0.0268969	0.00637736	0.223017	0.349732	0.169281	0.304577	0.349392	0.407046	0.150378	0.337572	176.667	1277.67	0	355	1231.67	0	520	1535.67	0	508	1277.33	0	250	1680.67	0	459.333	1408	0	NC_006694.1_cdsid_XP_572843.1	CNI01960	NC_006694.1_cdsid_XP_572843.1	1403	86.33	NC_006694.1_cdsid_XP_572843.1	GACAGGATGATGAGAGGTTGGTTAAAGTATGGGTGCAGGGAAATGC	CNAG_04354	exopolyphosphatase	YHR201C	PPX1	gi|24308263|ref|NP_067045.1|	protein prune homolog	KOG4129	C	Exopolyphosphatases and related proteins
NC_006686.1_cdsid_XP_570262.1	CND01740	0.838432	0.0129997	0.0131611	0.223969	0.21236	0.200069	0.1815	0.303905	0.294146	0.167934	0.161435	51	282.667	0	47.6667	254.667	0	84.3333	294.667	0	69.6667	253	0	59	359.333	0	44.3333	307	0	NC_006686.1_cdsid_XP_570262.1	CND01740	NC_006686.1_cdsid_XP_570262.1	810	87.2	NC_006686.1_cdsid_XP_570262.1	GGTGAATCATCGTCCACAGGTAGCTAGTAAACCCGAGTCGAAGGA	CNAG_01044	ceramidase	YBR183W	YPC1	gi|170932467|ref|NP_060837.3|	alkaline ceramidase 3	KOG2329	I	Alkaline ceramidase
NC_006682.1_cdsid_XP_568367.1	CNM00320	0.344917	0.0313743	0.0259694	0.226395	0.318062	0.145678	0.253164	0.365085	0.45119	0.168423	0.249832	23.6667	152	0	56.6667	218	0	86.6667	249	0	184.667	431.667	0	153	915	0	216	888.333	0	NC_006682.1_cdsid_XP_568367.1	CNM00320	NC_006682.1_cdsid_XP_568367.1	2648	86.48	NC_006682.1_cdsid_XP_568367.1	CAGAAGAATTGAGAGAGTTGCTGGTCAGTTGGAAACCGGAGCATTG	CNAG_06021	rab GTPase activator	YDL234C	GYP7	0	0	KOG2197	T	Ypt/Rab-specific GTPase-activating protein GYP7 and related proteins
NC_006684.1_cdsid_XP_568862.1	CNB02730	0.142613	0.0349646	0.0195089	0.226909	0.448373	0.135685	0.489926	0.371686	0.503651	0.173355	0.351542	7	42	-33.3333	20	33.3333	-33.3333	17.6667	45.3333	-33.3333	51.6667	107	0	29.3333	182.667	0	49.6667	166	0	NC_006684.1_cdsid_XP_568862.1	CNB02730	NC_006684.1_cdsid_XP_568862.1	1677	86.4	NC_006684.1_cdsid_XP_568862.1	GTACGAAGGGGTTAACGTGGAGGAAGAGCAAAGTACAGAACACAGA	CNAG_07481	conserved hypothetical protein	None	None	0	0	None	None	None
NC_006685.1_cdsid_XP_569756.1	CNC05530	0.988971	0.0237708	0.0131459	0.228484	0.222919	0.1733	0.194016	0.347779	0.305118	0.164372	0.169623	2243	12442.3	0	2866.67	11935	0	5661.33	14025.7	0	6302.67	15090	0	4090	20436.3	0	4839	19990	0	NC_006685.1_cdsid_XP_569756.1	CNC05530	NC_006685.1_cdsid_XP_569756.1	1502	90.44	NC_006685.1_cdsid_XP_569756.1, NC_006685.1_cdsid_XP_569755.1	TTGGTCCCAACGGCTACGCTATCGACAAGAAGGAAAAGCCCGAGC	CNAG_02943	cytoplasmic protein	YIL105C	SLM1	0	0	None	None	None
NC_006685.1_cdsid_XP_570034.1	CNC05870	0.817756	0.0116749	0.0265399	0.233254	0.258124	0.199463	0.173353	0.312973	0.382238	0.187325	0.218782	30.3333	147.333	0	19	96.6667	0	25.3333	79.3333	0	34.3333	91	0	25.6667	145	0	24.3333	132	0	NC_006685.1_cdsid_XP_570034.1	CNC05870	NC_006685.1_cdsid_XP_570034.1	93	90.62	NC_006685.1_cdsid_XP_570034.1	AAGACGATTCGTCAAGACCCGCGCTCGTTTTCCAGCTAGCCTTGC	CNAG_02978	conserved hypothetical protein	None	None	0	0	KOG4267	S	Predicted membrane protein
NC_006684.1_cdsid_XP_568867.1	CNB02790	0.393862	0.0178271	0.0151911	0.23472	0.296717	0.179898	0.237607	0.336491	0.392573	0.18777	0.259971	1779.33	9629.67	0	1793	6644.33	0	2131	5923.67	0	2329.33	5282	0	1568.33	7379.33	0	1802.33	6454.67	0	NC_006684.1_cdsid_XP_568867.1	CNB02790	NC_006684.1_cdsid_XP_568867.1	2575	86.62	NC_006684.1_cdsid_XP_568867.1	GCCAGCCTCAAACTGGAATTAACTGCTCCGTATTCGAAATCGGTC	CNAG_03785	alpha,alpha-trehalase	YDR001C	NTH1	0	0	KOG0602	G	Neutral trehalase
NC_006670.1_cdsid_XP_566555.1	CNA01860	0.199009	0.0468944	0.0208876	0.237176	0.428629	0.156512	0.331601	0.4186	0.509314	0.136415	0.444972	324.667	2261.67	0	646	2022	0	1023.67	2456.67	0	1032.33	1985.33	0	343.667	2339.67	0	1055	2304.67	0	NC_006670.1_cdsid_XP_566555.1	CNA01860	NC_006670.1_cdsid_XP_566555.1	1290	89.35	NC_006670.1_cdsid_XP_566555.1	GGCGATGATTTGGGGCATCTGGTGGAGCGGGATATACTCTGGATG	CNAG_07317	conserved hypothetical protein	YOL065C	INP54	gi|18765709|ref|NP_057616.2|	inositol polyphosphate 5-phosphatase K isoform 1	KOG0565	U	Inositol polyphosphate 5-phosphatase and related proteins
NC_006693.1_cdsid_XP_572507.1	CNH03390	0.49911	0.0283853	0.0233884	0.238137	0.296129	0.185483	0.252474	0.36976	0.417133	0.159168	0.218779	19.3333	92	0	30.6667	114	0	40.6667	111	-16.6667	70	177	0	47.3333	303.333	0	61.6667	325.333	0	NC_006693.1_cdsid_XP_572507.1	CNH03390	NC_006693.1_cdsid_XP_572507.1	1899	87.54	NC_006693.1_cdsid_XP_572507.1, NC_006693.1_cdsid_XP_572508.1	TATGCAGAGGAGAAAGTCTTCACAGAGTGGAATTGCGACCGGTCT	CNAG_05292	alpha,alpha-trehalose-phosphate synthase	YBR126C	TPS1	0	0	KOG1050	G	Trehalose-6-phosphate synthase component TPS1 and related subunits
NC_006680.1_cdsid_XP_567849.1	CNK01730	0.141843	0.0159586	0.0146082	0.23971	0.132014	0.183339	0.10626	0.334815	0.202892	0.200975	0.0868887	121	748.667	0	64.6667	636	0	79.6667	247	0	57.3333	301.333	0	241.667	1218.67	0	97	1181.33	0	NC_006680.1_cdsid_XP_567849.1	CNK01730	NC_006680.1_cdsid_XP_567849.1	1398	89.29	NC_006680.1_cdsid_XP_567849.1	ACAGTTTACTGGCGACGATTCTTGGGAGAATTGGGAGCAGTGGCT	CNAG_02685	conserved hypothetical protein	None	None	0	0	KOG1437	MW	Fasciclin and related adhesion glycoproteins
NC_006670.1_cdsid_XP_566562.1	CNA01180	0.543133	0.0489154	0.0294924	0.241166	0.295722	0.157894	0.227251	0.428328	0.438308	0.137275	0.221609	174	1341.67	0	283	1353.33	0	436	1068	0	495.333	1165.67	0	321.333	2145.33	0	456	2107.33	0	NC_006670.1_cdsid_XP_566562.1	CNA01180	NC_006670.1_cdsid_XP_566562.1	1708	86.28	NC_006670.1_cdsid_XP_566562.1, NC_006670.1_cdsid_XP_566564.1, NC_006670.1_cdsid_XP_566563.1	GACTTGGACCTCAATAACGCAACACTACTTGGCAGACGAGGAAAG	CNAG_00130	CAMK/CAMK1 protein kinase	YLR248W	RCK2	0	0	KOG0032	T	Ca2+/calmodulin-dependent protein kinase, EF-Hand protein superfamily
NC_006686.1_cdsid_XP_570467.1	CND02800	0.506878	0.03978	0.0173392	0.245823	0.297587	0.188947	0.281563	0.404502	0.390535	0.144021	0.220663	146.333	911.667	0	276	1068	0	382.667	991.333	0	596.667	1531	0	509.667	3202	0	806.667	3667.33	0	NC_006686.1_cdsid_XP_570467.1	CND02800	NC_006686.1_cdsid_XP_570467.1	2144	86.64	NC_006686.1_cdsid_XP_570467.1	CCAGACTGAAGAAGATCAAGGGATGGAATAAGGCTGTTGATAGGGCC	CNAG_01155	glycerol kinase	YHL032C	GUT1	gi|42794763|ref|NP_976325.1|	glycerol kinase isoform a	KOG2517	G	Ribulose kinase and related carbohydrate kinases
NC_006687.1_cdsid_XP_570860.1	CNE03100	0.0729612	0.00340386	0.010995	0.246222	0.105585	0.23577	0.0685438	0.286212	0.157421	0.216684	0.0907902	30.3333	120.667	-16.6667	13.3333	175.667	0	38	134.333	0	35.3333	235.333	0	109.667	513	0	38.6667	490	0	NC_006687.1_cdsid_XP_570860.1	CNE03100	NC_006687.1_cdsid_XP_570860.1	2496	88.73	NC_006687.1_cdsid_XP_570860.1	ATATGGTAAGGACCCGCAGTGGTGTGCTGAGATTCCAGAACTGGA	CNAG_02230	phosphoketolase	None	None	0	0	None	None	None
NC_006680.1_cdsid_XP_567737.1	CNK01160	0.058326	0.0416483	0.174281	0.250871	0.70021	0.392191	0.47509	0.227057	0.720429	0.133366	0.90511	4.66667	1.66667	-50	5.33333	3.33333	-50	3	10.6667	-50	5	8	-50	-3.33333	10.3333	-50	3.33333	11.3333	-50	NC_006680.1_cdsid_XP_567737.1	CNK01160	NC_006680.1_cdsid_XP_567737.1	1268	86.52	NC_006680.1_cdsid_XP_567737.1	CGCCTCTCATTGAGCCTGCAAACCGGTCTAATGATTATCCCAAAAG	CNAG_05245	conserved hypothetical protein	None	None	0	0	KOG0039	PQ	Ferric reductase, NADH/NADPH oxidase and related proteins
NC_006694.1_cdsid_XP_572634.1	CNI03230	0.859738	0.0159791	0.00484484	0.251626	0.236021	0.208954	0.236821	0.348615	0.276564	0.197308	0.194679	112	604.667	0	117.667	514.667	0	240.333	750.333	0	151.667	582	0	164	837.667	0	172.667	914.333	0	NC_006694.1_cdsid_XP_572634.1	CNI03230	NC_006694.1_cdsid_XP_572634.1	534	88.91	NC_006694.1_cdsid_XP_572634.1	TAACGGTGCCAAATACGCTTCTCTGAAAGAACTGCAAGCGCGTGG	CNAG_04186	conserved hypothetical protein	None	None	0	0	KOG1083	K	Putative transcription factor ASH1/LIN-59
NC_006670.1_cdsid_XP_567042.1	CNA07240	0.106087	0.0418084	0.00054267	0.253056	0.550606	0.179659	0.54687	0.42352	0.565401	0.155991	0.539545	20.3333	100.667	-16.6667	81.3333	142.667	0	103.667	261	0	127.667	240	0	51.6667	337.333	0	272	522.667	0	NC_006670.1_cdsid_XP_567042.1	CNA07240	NC_006670.1_cdsid_XP_567042.1	2780	86.31	NC_006670.1_cdsid_XP_567042.1	CGGGTATTAGTGCAGATGAGGAAGATGATGGAGATGAGTGGGTGA	CNAG_00745	other/HAL protein kinase	YNL183C	NPR1	0	0	KOG0590	D	Checkpoint kinase and related serine/threonine protein kinases
NC_006686.1_cdsid_XP_570609.1	CND04560	0.0414164	0.0222688	0.0114927	0.254122	0.0771298	0.200003	0.0552708	0.371893	0.125099	0.190471	0.0510201	64	346.667	0	24	404.333	0	126.667	364.667	0	28	234.333	0	182.333	961	0	73.6667	1528	0	NC_006686.1_cdsid_XP_570609.1	CND04560	NC_006686.1_cdsid_XP_570609.1	329	89.79	NC_006686.1_cdsid_XP_570609.1, NC_006686.1_cdsid_XP_570610.1	CCGAGCATGCCGAGACAACAGTCAACAAAACGAAGGAGGAAGGGG	CNAG_01341	mannose-6-phosphate isomerase	None	None	0	0	KOG1735	Z	Actin depolymerizing factor
NC_006694.1_cdsid_XP_572615.1	CNI03470	0.208753	0.0408029	0.0489631	0.255207	0.43284	0.146176	0.295249	0.412178	0.593646	0.207268	0.409624	34	241.333	0	57.6667	184	0	69.6667	172.333	0	106.667	194.333	0	41.6667	217	0	72	197	0	NC_006694.1_cdsid_XP_572615.1	CNI03470	NC_006694.1_cdsid_XP_572615.1	1293	88.69	NC_006694.1_cdsid_XP_572615.1	CGAAGTAGAGGACGATAGCGATGACGTTCAACCAGCCGAGGAACC	CNAG_04208	machado-Joseph disease protein 1	None	None	0	0	KOG2935	R	Ataxin 3/Josephin
NC_006694.1_cdsid_XP_573013.1	CNI03220	0.706803	0.0415448	0.0307875	0.255965	0.21224	0.165551	0.165116	0.427901	0.343167	0.174441	0.128436	28	164.667	0	21	115.333	0	27.6667	62.6667	-16.6667	35.3333	105.667	0	50.6667	296	0	28.3333	261	0	NC_006694.1_cdsid_XP_573013.1	CNI03220	NC_006694.1_cdsid_XP_573013.1	712	90.5	NC_006694.1_cdsid_XP_573013.1	ACAGTCGTCACAAAGGAGGAAAAGCACAAGAGCTACGCGGCGGTC	CNAG_04185	conserved hypothetical protein	None	None	0	0	None	None	None
NC_006685.1_cdsid_XP_569844.1	CNC07160	0.0125056	0.00353222	0.0037254	0.260122	0.0400814	0.222737	0.0311915	0.293845	0.0572675	0.263782	0.0317851	8363.67	30392	0	1054.67	27763	0	5326.67	15573.3	0	1111.33	16560	0	8459	23715.7	0	965.333	25623.7	0	NC_006685.1_cdsid_XP_569844.1	CNC07160	NC_006685.1_cdsid_XP_569844.1	1449	86.37	NC_006685.1_cdsid_XP_569844.1	ATCTCTCGGTGTCGATCCATCTCGAATCCACTATGAGCTATTCGAGG	CNAG_01464	flavohemoglobin	YGR234W	YHB1	0	0	KOG3378	C	Globins and related hemoproteins
NC_006684.1_cdsid_XP_569183.1	CNB02610	0.683463	0.0139585	0.0162484	0.260592	0.235282	0.197578	0.182095	0.345264	0.331739	0.238933	0.192012	1355	6819.67	0	1136	5830	0	1881.67	5166.33	0	2100	5656.33	0	1844	6788.33	0	1145	5897	0	NC_006684.1_cdsid_XP_569183.1	CNB02610	NC_006684.1_cdsid_XP_569183.1	2828	88.92	NC_006684.1_cdsid_XP_569183.1	AATTGAGTATTCGAACCAAGGGCGTGTTTGCTACCACTGTGGGCC	CNAG_03765	trehalose-phosphatase	YDR074W	TPS2	0	0	KOG1050	G	Trehalose-6-phosphate synthase component TPS1 and related subunits
NC_006687.1_cdsid_XP_570905.1	CNE03390	0.135279	0.0270864	0.00601843	0.261324	0.447828	0.207341	0.410551	0.392631	0.504631	0.184002	0.428301	175.333	1048.33	0	396.333	1036.67	0	535.333	1407.33	0	641.667	1283.33	0	296	1576.67	0	586.667	1430	0	NC_006687.1_cdsid_XP_570905.1	CNE03390	NC_006687.1_cdsid_XP_570905.1	1442	88.25	NC_006687.1_cdsid_XP_570905.1	GTGGGAGAAAGACATATGTCAGTGGGAATATGCATGGCGGTGGGA	None	None	None	None	0	0	None	None	None
NC_006680.1_cdsid_XP_567616.1	CNK00470	0.683189	0.030237	0.0147293	0.267914	0.293419	0.18982	0.244707	0.410105	0.38915	0.203819	0.246399	419	2508.67	0	465.667	1933.67	0	533.333	1342.33	0	675.667	1731.33	0	547.667	2463.33	0	603.333	2349.67	0	NC_006680.1_cdsid_XP_567616.1	CNK00470	NC_006680.1_cdsid_XP_567616.1	447	88.43	NC_006680.1_cdsid_XP_567616.1	TAAAAGTAACGCTGGGATAGGCAAGCAGGGCTTTGATTGGGTCCT	CNAG_06880	mitochondrial protein	YLR168C	AIM30	gi|215490114|ref|NP_001135877.1|	protein slowmo homolog 1 isoform 1	KOG3336	U	Predicted member of the intramitochondrial sorting protein family
NC_006684.1_cdsid_XP_569217.1	CNB03880	0.138942	0.0410389	0.0153894	0.267992	0.512822	0.191931	0.457977	0.43905	0.601934	0.172994	0.478554	224.333	1337.33	0	429	996.333	0	425.667	1018	0	631.667	1071	0	187.667	1084.67	0	431.333	923.333	0	NC_006684.1_cdsid_XP_569217.1	CNB03880	NC_006684.1_cdsid_XP_569217.1	616	89.78	NC_006684.1_cdsid_XP_569217.1	GGCAAAGGAGGAGTAACTTTGAGCGGCAGCATGACAAGACAGGCT	CNAG_03900	f-actin capping protein beta subunit	YIL034C	CAP2	gi|4826659|ref|NP_004921.1|	F-actin-capping protein subunit beta	KOG3174	Z	F-actin capping protein, beta subunit
NC_006685.1_cdsid_XP_569546.1	CNC02530	0.039645	0.0200946	0.00485027	0.268175	0.110391	0.21638	0.0962097	0.380402	0.146447	0.207743	0.0885176	1246.67	5863	0	388.667	4149.33	0	1101	2900.33	0	395	2687.33	0	1226	5218.33	0	450.667	4909.67	0	NC_006685.1_cdsid_XP_569546.1	CNC02530	NC_006685.1_cdsid_XP_569546.1	265	88.04	NC_006685.1_cdsid_XP_569546.1	AGACAGCTCTATTTAGGTGACCTGCGATTCAAACCAACTGGCCCT	CNAG_01751	conserved hypothetical protein	None	None	0	0	None	None	None
NC_006694.1_cdsid_XP_572603.1	CNI03590	0.00867721	0.00475813	0.286914	0.271511	0.821638	0.305033	1.05215	0.283805	0.792795	0.225694	0.619966	223.333	907.667	0	661.667	663.667	0	378	1390	0	974	1225.33	0	226.333	1000.33	0	556.333	912.667	0	NC_006694.1_cdsid_XP_572603.1	CNI03590	NC_006694.1_cdsid_XP_572603.1	1611	87.47	NC_006694.1_cdsid_XP_572603.1	AGATATTGATGAGAAGGTCAAGCTGTCGGGTCCTGTGTTCGCGTA	CNAG_04217	phosphoenolpyruvate carboxykinase	YKR097W	PCK1	0	0	None	None	None
NC_006686.1_cdsid_XP_570077.1	CND04880	0.875955	0.0243406	0.00788363	0.272167	0.252394	0.208353	0.200113	0.398148	0.307845	0.210002	0.249223	583.333	3018	0	416.333	2111	0	422.667	1113.67	0	632.667	2056	0	693.333	2910.67	0	546.333	2158.67	0	NC_006686.1_cdsid_XP_570077.1	CND04880	NC_006686.1_cdsid_XP_570077.1	1991	89.57	NC_006686.1_cdsid_XP_570077.1	CTGATTGGTGGCAAGGGAAATGCAACGGGCAGGAAGGTCTTTTCC	CNAG_01375	conserved hypothetical protein	YCR088W	ABP1	gi|21361670|ref|NP_054782.2|	drebrin-like protein isoform a	KOG3655	Z	Drebrins and related actin binding proteins
NC_006685.1_cdsid_XP_569942.1	CNC03090	0.950547	0.0486239	0.0201262	0.272844	0.261076	0.166208	0.196229	0.463619	0.371824	0.188705	0.215176	52.6667	350.667	0	90.6667	481.333	0	246.333	586	0	174.667	498.333	0	175.667	936.667	0	174.667	839.667	0	NC_006685.1_cdsid_XP_569942.1	CNC03090	NC_006685.1_cdsid_XP_569942.1	609	87.17	NC_006685.1_cdsid_XP_569942.1	AGTAGAGGATGAGGAGAGTAACCGAGGCTTTTTTGGTGGGAGGAAA	CNAG_01821	conserved hypothetical protein	None	None	0	0	None	None	None
NC_006693.1_cdsid_XP_572393.1	CNH02190	0.0925182	0.0144376	0.00634954	0.275524	0.45538	0.223124	0.401633	0.368836	0.496884	0.234614	0.467624	183.333	1019.33	0	269.667	700.667	0	285.333	820.667	0	334	692.333	0	161	684.667	0	274	603.333	0	NC_006693.1_cdsid_XP_572393.1	CNH02190	NC_006693.1_cdsid_XP_572393.1	153	87.81	NC_006693.1_cdsid_XP_572393.1	ATTCCGTCATCTCAGGCGAGCTTATCATCCAAACGAAGGTCCTCG	CNAG_05572	conserved hypothetical protein	None	None	0	0	None	None	None
NC_006681.1_cdsid_XP_568081.1	CNL05440	0.705738	0.0310693	0.0171429	0.279727	0.304806	0.212204	0.243307	0.425537	0.408244	0.201441	0.262867	817	4013	0	647.333	2715.33	0	979.333	2311	0	773.333	1901	0	659.667	2903.67	0	734.333	2699.33	0	NC_006681.1_cdsid_XP_568081.1	CNL05440	NC_006681.1_cdsid_XP_568081.1	1891	87.25	NC_006681.1_cdsid_XP_568081.1	TTCTCGCACGTTACACTCATTTCTGCTGGATTCAACCTCGATCGC	CNAG_05077	glycosyl hydrolase	None	None	0	0	None	None	None
NC_006683.1_cdsid_XP_568676.1	CNN01760	0.174136	0.0353545	0.021914	0.280266	0.475585	0.197938	0.413765	0.438259	0.589029	0.204602	0.423962	291.667	1533.33	0	614.667	1512.67	0	661	1550	0	854.333	1448	0	413	1867	0	789.667	1787.33	0	NC_006683.1_cdsid_XP_568676.1	CNN01760	NC_006683.1_cdsid_XP_568676.1	1230	86.48	NC_006683.1_cdsid_XP_568676.1	AGGGAGGTCTGGATACGATGTGATACCAGATGAAGAGCGTTGTTG	CNAG_06452	integral membrane protein	None	None	gi|31542711|ref|NP_060347.2|	transmembrane protein C2orf18 precursor	KOG3912	R	Predicted integral membrane protein
NC_006685.1_cdsid_XP_569390.1	CNC00210	0.102523	0.0366395	0.012947	0.28063	0.57361	0.176113	0.586096	0.431537	0.505657	0.234241	0.629078	5.66667	25.6667	-33.3333	24.6667	35	-16.6667	17.6667	39	-33.3333	54	111.667	0	28	126.333	0	64.3333	120.667	0	NC_006685.1_cdsid_XP_569390.1	CNC00210	NC_006685.1_cdsid_XP_569390.1	1407	86.09	NC_006685.1_cdsid_XP_569390.1	CGCGCTGCACAAGATGGGATATGAGACGAGTATAGATCTTGACAGA	CNAG_03067	pyruvate carboxyltransferase	None	None	gi|109150422|ref|NP_001035865.1|	probable 3-hydroxymethyl-3-methylglutaryl-CoA lyase 2 isoform b	None	None	None
NC_006681.1_cdsid_XP_568095.1	CNL05590	0.23892	0.0297581	0.0113259	0.281851	0.409384	0.25037	0.348387	0.410725	0.485569	0.184459	0.394197	72.6667	313.667	0	75	224	0	92	235	0	116.667	256	0	51	282	0	85	249	0	NC_006681.1_cdsid_XP_568095.1	CNL05590	NC_006681.1_cdsid_XP_568095.1	528	87.18	NC_006681.1_cdsid_XP_568095.1	TTGGAAGATCTGGCCAGCCATCCAGGGTATCAACTTCAAACTCATG	CNAG_05060	conserved hypothetical protein	None	None	0	0	KOG1944	R	Peroxisomal membrane protein MPV17 and related proteins
NC_006680.1_cdsid_XP_567865.1	CNK02660	0.358074	0.0257203	0.115705	0.282627	0.169878	0.41345	0.0173367	0.219249	0.381287	0.215183	0.11101	8.66667	16.6667	-50	1	15.6667	-50	3.33333	18	-50	9.66667	29.6667	0	20.3333	99.6667	0	6	78	0	NC_006680.1_cdsid_XP_567865.1	CNK02660	NC_006680.1_cdsid_XP_567865.1	1434	87.65	NC_006680.1_cdsid_XP_567865.1	GCAGAGACAACGTGTTGCTGTCGGCAAACCTCAATACATCAAGGA	CNAG_01925	conserved hypothetical protein	None	None	gi|6912666|ref|NP_036566.1|	sialin	KOG2533	G	Permease of the major facilitator superfamily
NC_006679.1_cdsid_XP_567261.1	CNJ00030	0.085214	0.0356466	0.0161678	0.282631	0.10598	0.206547	0.0734583	0.441597	0.17552	0.199749	0.0689613	588	3063	0	339.667	4749	0	1731.33	3815	0	826	4519	0	1717.33	7542.33	0	521.333	7651	0	NC_006679.1_cdsid_XP_567261.1	CNJ00030	NC_006679.1_cdsid_XP_567261.1	682	89.31	NC_006679.1_cdsid_XP_567261.1	GAGCTAATCAGTGGTGGCAATCCTCTAGCTGCGAATGCGCTAGCA	CNAG_06602	cysteine-type peptidase	None	None	0	0	None	None	None
NC_006670.1_cdsid_XP_566539.1	CNA01050	0.935984	0.0256105	0.0537799	0.284498	0.311628	0.179866	0.519506	0.359471	0.201897	0.314157	0.213481	6.33333	29.6667	-50	17.3333	26.6667	-33.3333	8.66667	28.3333	-50	15	73.3333	0	22.6667	76.3333	0	14.3333	88.6667	0	NC_006670.1_cdsid_XP_566539.1	CNA01050	NC_006670.1_cdsid_XP_566539.1	1011	86.89	NC_006670.1_cdsid_XP_566539.1	CGACTTGAAGCCGTTGGTCACTCAGAGGTTCAAGTTTGAAAATGCC	CNAG_00115	sorbitol dehydrogenase	YJR159W	SOR1	0	0	KOG0024	Q	Sorbitol dehydrogenase
NC_006692.1_cdsid_XP_572110.1	CNG04350	0.198165	0.0286813	0.00630392	0.286213	0.426546	0.234144	0.413513	0.422699	0.382979	0.201794	0.483146	31	125.333	0	61	137	0	88	215.333	0	104.667	290.667	0	63.6667	322.333	0	156.333	328	0	NC_006692.1_cdsid_XP_572110.1	CNG04350	NC_006692.1_cdsid_XP_572110.1	1642	86.93	NC_006692.1_cdsid_XP_572110.1	GAAATTGCAGAAGGTTACGAGCGAAAGATTGCAGGTAAGGGGCAG	CNAG_03128	lincomycin-condensing protein lmbA	None	None	0	0	KOG2410	E	Gamma-glutamyltransferase
NC_006685.1_cdsid_XP_569609.1	CNC03750	0.316893	0.031065	0.00446086	0.286755	0.375882	0.241165	0.356119	0.426131	0.426386	0.192969	0.345142	218	1095.67	0	257	754.667	0	326.333	806	0	360.667	843	0	163.333	852.667	0	255	759.333	0	NC_006685.1_cdsid_XP_569609.1	CNC03750	NC_006685.1_cdsid_XP_569609.1	747	90.4	NC_006685.1_cdsid_XP_569609.1	TTCTCCCTTTACCCGTTCTGCCGTGCAAGACATTACCGCTCGCAT	CNAG_02753	endoplasmic reticulum protein	YLL023C	None	gi|224589127|ref|NP_060596.2|	transmembrane protein 33	KOG4002	S	Uncharacterized integral membrane protein
NC_006683.1_cdsid_XP_568731.1	CNN00190	0.138008	0.0330621	0.00955077	0.287126	0.498762	0.207849	0.440127	0.439289	0.558838	0.21424	0.497321	218.333	1235.33	0	372.667	925.667	0	387.667	923.667	0	445.667	795.667	0	174	818.333	0	370.333	776.333	0	NC_006683.1_cdsid_XP_568731.1	CNN00190	NC_006683.1_cdsid_XP_568731.1	3575	87.23	NC_006683.1_cdsid_XP_568731.1	CAAGAGGGGAATCCCAAGTCAATGCACCAAAGACACTCCGATGTA	CNAG_06282	conserved hypothetical protein	None	None	0	0	KOG0308	S	Conserved WD40 repeat-containing protein
NC_006685.1_cdsid_XP_569683.1	CNC04310	0.664289	0.0174872	0.0184199	0.287249	0.319979	0.272253	0.399747	0.379424	0.328998	0.21007	0.231193	1034	3958.67	0	1341.67	3330.33	0	1319	3414	0	980	2887.67	0	1547.33	6528	0	1567.33	6429.67	0	NC_006685.1_cdsid_XP_569683.1	CNC04310	NC_006685.1_cdsid_XP_569683.1	2349	87.65	NC_006685.1_cdsid_XP_569683.1	AGAAAAGAGGAGGAAGATTCCCGTTGAGAGATCTGGTGGAGGTGC	CNAG_02814	glycerol-3-phosphate dehydrogenase	YIL155C	GUT2	gi|285002233|ref|NP_000399.3|	glycerol-3-phosphate dehydrogenase, mitochondrial precursor	KOG0042	C	Glycerol-3-phosphate dehydrogenase
NC_006684.1_cdsid_XP_569079.1	CNB00700	0.150446	0.0185716	0.00541596	0.289291	0.430284	0.221263	0.389014	0.395118	0.481851	0.251491	0.419988	305.667	1438.33	0	392	1075.67	0	470.667	1234.67	0	525	1122.67	0	276	1117.33	0	401.333	980	0	NC_006684.1_cdsid_XP_569079.1	CNB00700	NC_006684.1_cdsid_XP_569079.1	5714	90.17	NC_006684.1_cdsid_XP_569079.1	TTGGTACTACCGAAGCTGTGAGCAAGACTCTTCTGGGCATGCGCA	CNAG_06732	conserved hypothetical protein	YNL242W	ATG2	gi|118197272|ref|NP_060506.5|	autophagy-related protein 2 homolog B	KOG2993	U	Cytoplasm to vacuole targeting protein
NC_006685.1_cdsid_XP_569916.1	CNC06650	0.155341	0.0142407	0.0890491	0.29041	0.509512	0.235489	0.766755	0.383243	0.366008	0.252498	0.395773	115.333	550.667	0	298.667	399.667	0	238.667	681.667	0	198.667	577.333	0	122.667	491.333	0	179	469.333	0	NC_006685.1_cdsid_XP_569916.1	CNC06650	NC_006685.1_cdsid_XP_569916.1	1103	87.05	NC_006685.1_cdsid_XP_569916.1	CCAATGCGAAACGTATAAAGCAGCTTGAGAATTGGATGCCCGAGG	CNAG_07591	mitochondrial metalloendopeptidase OMA1	YKR087C	OMA1	gi|21686999|ref|NP_660286.1|	metalloendopeptidase OMA1, mitochondrial precursor	KOG2661	O	Peptidase family M48
NC_006681.1_cdsid_XP_568220.1	CNL04570	0.0873362	0.0198511	0.0252202	0.290603	0.489894	0.216655	0.401074	0.398521	0.467751	0.256631	0.600855	361	1800	0	501.333	1238.33	0	464.333	1210.33	0	675.667	1442	0	370	1377	0	740.333	1266.33	0	NC_006681.1_cdsid_XP_568220.1	CNL04570	NC_006681.1_cdsid_XP_568220.1	1408	90.02	NC_006681.1_cdsid_XP_568220.1	TTAGGCGCTCCTACGATGGCCGATGTTGTGCCAAGTATGGTCGAT	CNAG_05169	cytochrome b2	YML054C	CYB2	0	0	KOG0538	C	Glycolate oxidase
NC_006682.1_cdsid_XP_568271.1	CNM02200	0.114244	0.0209541	0.00999677	0.290891	0.162473	0.28444	0.154083	0.385982	0.218671	0.20225	0.114665	195.667	843.333	0	85.3333	575.333	0	174	491.667	0	170.333	838.333	0	207.333	1024	0	110	1015	0	NC_006682.1_cdsid_XP_568271.1	CNM02200	NC_006682.1_cdsid_XP_568271.1	631	90.82	NC_006682.1_cdsid_XP_568271.1	AGCCAACAAACTTCAGCCGCTAATGCCGCTTCCACAACCAATGCC	CNAG_06220	allergen	None	None	0	0	KOG1721	R	1 FOG: Zn-finger
NC_006684.1_cdsid_XP_569041.1	CNB05100	0.557637	0.0296674	0.0024042	0.291369	0.235036	0.234766	0.231155	0.431982	0.266031	0.20736	0.20792	209.667	1092	0	180.333	809.333	0	176	442.333	0	136	535	0	258	1273	0	254	1272	0	NC_006684.1_cdsid_XP_569041.1	CNB05100	NC_006684.1_cdsid_XP_569041.1	550	90.01	NC_006684.1_cdsid_XP_569041.1	TTACCGGCAGACTTCATGCGCTGTTCACCTCTTCACCATCCTCCT	CNAG_04027	conserved hypothetical protein	None	None	0	0	None	None	None
NC_006686.1_cdsid_XP_570482.1	CND05830	0.158321	0.0326407	0.0196655	0.294387	0.495202	0.226069	0.482911	0.445305	0.58837	0.211787	0.414324	220	1160.33	0	388.667	880	0	376.333	884	0	400	685	0	177.667	845.667	0	330.333	830.333	0	NC_006686.1_cdsid_XP_570482.1	CND05830	NC_006686.1_cdsid_XP_570482.1	2154	86.55	NC_006686.1_cdsid_XP_570482.1	CGAGTCATCTGCCAAAACTCATCGTCCTCGACAGAACATACTGGA	CNAG_07005	BSP2	None	None	gi|32526896|ref|NP_056211.2|	armadillo repeat-containing protein 8 isoform 2	KOG1293	R	Proteins containing armadillo/beta-catenin-like repeat
NC_006685.1_cdsid_XP_569908.1	CNC06530	0.0796235	0.0240599	0.0107994	0.294736	0.567505	0.22306	0.503622	0.420295	0.584488	0.240853	0.614405	399.667	1966	0	658.667	1326.67	0	672.333	1636	0	839	1431.67	0	298.667	1270.67	0	631.333	1068	0	NC_006685.1_cdsid_XP_569908.1	CNC06530	NC_006685.1_cdsid_XP_569908.1	1073	86.82	NC_006685.1_cdsid_XP_569908.1	CACCATCGATCGCAGTTTCGTTTTACGTCTTTGAGCTTGTTCGGG	CNAG_01529	conserved hypothetical protein	YPR011C	None	0	0	KOG0752	C	Mitochondrial solute carrier protein
NC_006679.1_cdsid_XP_567342.1	CNJ01650	0.509079	0.0180636	0.00528317	0.297653	0.251792	0.253686	0.204384	0.235202	0.285177	0.40407	0.265814	230.333	1088	0	298	1523.33	0	475	2078.33	0	534.667	1869.67	0	851	1906.67	0	486.333	1886	0	NC_006679.1_cdsid_XP_567342.1	CNJ01650	NC_006679.1_cdsid_XP_567342.1	2360	90.17	NC_006679.1_cdsid_XP_567342.1	GTTTGATCTGGGAGGCCTTTGCCGAACGTGGTTTGGGTGAGGATG	CNAG_04735	extracellular elastinolytic metalloproteinase	None	None	0	0	KOG1516	R	Carboxylesterase and related proteins
NC_006680.1_cdsid_XP_567775.1	CNK00060	0.869601	0.0474314	0.0107265	0.297783	0.293298	0.192077	0.259782	0.487735	0.373103	0.213538	0.247009	337.333	1894.33	0	441	1703	0	864.667	1774.67	0	543	1472	0	455.333	2012	0	413	1748.33	0	NC_006680.1_cdsid_XP_567775.1	CNK00060	NC_006680.1_cdsid_XP_567775.1	1456	88.91	NC_006680.1_cdsid_XP_567775.1	CCAGAGGAGCCATTCACAAAACTTGAGGTTACGACGGCCGGTTTG	CNAG_06924	beta-fructofuranosidase	YIL162W	SUC2	0	0	KOG0228	G	Beta-fructofuranosidase (invertase)
NC_006687.1_cdsid_XP_571062.1	CNE04080	0.90519	0.00403287	0.00771858	0.298351	0.305152	0.29739	0.27992	0.338661	0.371776	0.259004	0.26376	20	57.3333	0	28	91.3333	-16.6667	36.6667	109	-16.6667	68.3333	194	0	154	589.333	0	270.333	1068.67	0	NC_006687.1_cdsid_XP_571062.1	CNE04080	NC_006687.1_cdsid_XP_571062.1	2636	88.18	NC_006687.1_cdsid_XP_571062.1	CTGTCCAAAATGCGGATGTCGATGCGGAAAGGTTGAAGCAGAAGG	CNAG_02129	conserved hypothetical protein	None	None	0	0	None	None	None
NC_006693.1_cdsid_XP_572417.1	CNH02420	0.370123	0.0157478	0.0155229	0.29994	0.234603	0.222554	0.163507	0.381956	0.312651	0.295311	0.22765	99.6667	492	0	83	528.667	0	205.333	595	0	153.667	518.333	0	191.333	653	0	140.333	642.667	0	NC_006693.1_cdsid_XP_572417.1	CNH02420	NC_006693.1_cdsid_XP_572417.1	892	86.81	NC_006693.1_cdsid_XP_572417.1	CCTATCAACCCATCCAGGCGTATATCTCATTCAGGAAAGAGCACGC	CNAG_05599	conserved hypothetical protein	None	None	0	0	KOG0192	T	Tyrosine kinase specific for activated (GTP-bound) p21cdc42Hs
NC_006670.1_cdsid_XP_566813.1	CNA05130	0.292852	0.0124487	0.00844857	0.30067	0.367885	0.226319	0.307212	0.35812	0.423428	0.317569	0.373015	1266	5700.33	0	1470.67	4478.33	0	1918	5076.33	0	2230.33	4763.67	0	1778	4963	0	1671.33	4399.67	0	NC_006670.1_cdsid_XP_566813.1	CNA05130	NC_006670.1_cdsid_XP_566813.1	3228	86.77	NC_006670.1_cdsid_XP_566813.1	CGACAAGACCCTTAGGATGGAGAGTACCATTGCTCCTCCTGTTTG	CNAG_00531	ENA P-type ATPase 1	YDR039C	ENA2	0	0	KOG0202	P	Ca2+ transporting ATPase
NC_006687.1_cdsid_XP_570753.1	CNE01480	0.0280833	0.0306354	0.0128763	0.301963	0.0663498	0.234872	0.0382462	0.447802	0.111641	0.223215	0.0491618	971	4310.33	0	108.667	3103.33	0	1112.67	2497.33	0	252	2326	0	770.667	3040	0	138.333	2882.33	0	NC_006687.1_cdsid_XP_570753.1	CNE01480	NC_006687.1_cdsid_XP_570753.1	2336	87.39	NC_006687.1_cdsid_XP_570753.1, NC_006687.1_cdsid_XP_570754.1	GCGATTGGCTTTCCGTCAATCCTTACACCTTGGCGCTATATGTCT	CNAG_02407	phospholipase D	None	None	gi|4505873|ref|NP_002653.1|	phospholipase D1 isoform a	KOG1329	I	Phospholipase D1
NC_006685.1_cdsid_XP_569573.1	CNC02760	0.103933	0.0266301	0.0166077	0.303495	0.144484	0.241422	0.0980774	0.437854	0.225993	0.231209	0.109381	1317.67	5553.33	0	382.333	4017.33	0	1384	3107	0	639	2812.67	0	1099.33	4122.33	0	423.667	3723	0	NC_006685.1_cdsid_XP_569573.1	CNC02760	NC_006685.1_cdsid_XP_569573.1	930	89.82	NC_006685.1_cdsid_XP_569573.1	TTTGGGCTCGGCAGATTACGATACACGAAACGCAATGGCTGAGCG	CNAG_01777	glyoxylate reductase	None	None	gi|6912396|ref|NP_036335.1|	glyoxylate reductase/hydroxypyruvate reductase	KOG0069	C	Glyoxylate/hydroxypyruvate reductase (D-isomer-specific 2-hydroxy acid dehydrogenase superfamily)
NC_006692.1_cdsid_XP_571799.1	CNG00750	0.954985	0.018585	0.0197749	0.30368	0.299839	0.24344	0.225002	0.412772	0.40752	0.254827	0.266995	1725.33	6944.33	0	1300.33	5352.33	0	2071.33	4754	0	1750.67	4059.67	0	1618	5628	0	1396.33	5145.67	0	NC_006692.1_cdsid_XP_571799.1	CNG00750	NC_006692.1_cdsid_XP_571799.1	1864	87.75	NC_006692.1_cdsid_XP_571799.1	CACCTCGGCAGCTTGGCTTACATCGGAAATTCTGCTGTCTTTGAT	CNAG_03517	mitochondrial NADH dehydrogenase	None	None	0	0	KOG2495	C	NADH-dehydrogenase (ubiquinone)
NC_006687.1_cdsid_XP_571169.1	CNE00980	0.908495	0.0420981	0.0120445	0.304127	0.29927	0.25138	0.25199	0.470795	0.384874	0.190207	0.260946	223.333	1075.67	0	176.333	721.333	0	268.667	624	0	211.333	587	0	141	735.667	0	155	624	0	NC_006687.1_cdsid_XP_571169.1	CNE00980	NC_006687.1_cdsid_XP_571169.1	543	89.99	NC_006687.1_cdsid_XP_571169.1	CTTTAAGCAGCAGTGCGACAGGTATTTCACCATCACCCACCGCGG	CNAG_02460	coproporphyrinogen oxidase	YDR044W	HEM13	gi|41393599|ref|NP_000088.3|	coproporphyrinogen-III oxidase, mitochondrial precursor	KOG1518	H	Coproporphyrinogen III oxidase CPO/HEM13
NC_006687.1_cdsid_XP_570754.1	CNE01480	0.028916	0.0308713	0.0132994	0.304427	0.0675956	0.235114	0.039139	0.451249	0.114592	0.226919	0.0490552	1015	4501	0	127	3432	0	1243	2746	0	287.667	2550.33	0	817.333	3187.33	0	148.333	3071.33	0	NC_006687.1_cdsid_XP_570754.1	CNE01480	NC_006687.1_cdsid_XP_570754.1	2282	87.39	NC_006687.1_cdsid_XP_570753.1, NC_006687.1_cdsid_XP_570754.1	GCGATTGGCTTTCCGTCAATCCTTACACCTTGGCGCTATATGTCT	CNAG_02407	phospholipase D	None	None	gi|4505873|ref|NP_002653.1|	phospholipase D1 isoform a	KOG1329	I	Phospholipase D1
NC_006693.1_cdsid_XP_572367.1	CNH01920	0.87403	0.0375948	0.0254964	0.306091	0.315034	0.245185	0.266261	0.467252	0.443821	0.205834	0.235019	515.667	2367.67	0	469.667	1785.33	0	692	1520	0	555.667	1274.33	0	489.667	2227.33	0	499.667	2138.33	0	NC_006693.1_cdsid_XP_572367.1	CNH01920	NC_006693.1_cdsid_XP_572367.1	473	87.41	NC_006693.1_cdsid_XP_572367.1	CATGGGTATTGAGCTTCTTCGCACTCGTTTACGACGGCAGGATTT	CNAG_05544	conserved hypothetical protein	None	None	0	0	None	None	None
NC_006685.1_cdsid_XP_569332.1	CNC00420	0.0351413	0.0127176	0.0242578	0.308454	0.665436	0.253156	0.708826	0.395312	0.70591	0.276894	0.581574	39.3333	156.333	0	90.3333	120.667	0	63	161	0	92.3333	138	0	41.3333	163	0	83	159.333	0	NC_006685.1_cdsid_XP_569332.1	CNC00420	NC_006685.1_cdsid_XP_569332.1	1376	89.5	NC_006685.1_cdsid_XP_569332.1	GTACGCCTGTACAAAACGAAAGCGAGCATACCTCTCCCGCAGCTG	CNAG_03046	conserved hypothetical protein	None	None	0	0	KOG1045	S	Uncharacterized conserved protein HEN1/CORYMBOSA2
NC_006685.1_cdsid_XP_569940.1	CNC02930	0.509457	0.021742	0.00804539	0.310326	0.258741	0.246545	0.233638	0.430108	0.324907	0.254325	0.217676	240.667	1142.33	0	188.667	840	0	151.667	376	0	93	306.333	0	220.333	867.667	0	170	812	0	NC_006685.1_cdsid_XP_569940.1	CNC02930	NC_006685.1_cdsid_XP_569940.1	85	87.62	NC_006685.1_cdsid_XP_569940.1	TCCAACTCGTACGACCTGTCTTCCAGTCCTAAAATGGGTAGCAGC	CNAG_01803	conserved hypothetical protein	None	None	0	0	None	None	None
NC_006670.1_cdsid_XP_566888.1	CNA05660	0.0692274	0.0221739	0.00525039	0.310831	0.587953	0.250776	0.544496	0.432169	0.619334	0.249546	0.600029	214.667	1048.33	0	413.333	830	0	494.333	1185	0	789	1270.33	0	309.333	1266.33	0	703.333	1220.33	0	NC_006670.1_cdsid_XP_566888.1	CNA05660	NC_006670.1_cdsid_XP_566888.1	255	87.75	NC_006670.1_cdsid_XP_566888.1	GGCTATAAGACTAAGGACTGGGGCTCCTTATGATGACCGCTTGGG	CNAG_00582	conserved hypothetical protein	YER072W	VTC1	0	0	KOG4580	UO	Component of vacuolar transporter chaperone (Vtc) involved in vacuole fusion
NC_006681.1_cdsid_XP_567955.1	CNL03990	0.0296223	0.0091803	0.0132864	0.316799	0.532378	0.250195	0.456678	0.352676	0.570222	0.347527	0.570234	101	438.333	0	166	376	0	101.667	308	0	287.333	541	0	185.333	527.667	0	228.667	421	0	NC_006681.1_cdsid_XP_567955.1	CNL03990	NC_006681.1_cdsid_XP_567955.1	1066	90.97	NC_006681.1_cdsid_XP_567955.1	CACGACGAGCATGCAGATCATGGGCCAAGTACTGCAACCAACGCT	CNAG_05229	stomatin family protein	None	None	gi|21686995|ref|NP_660329.1|	stomatin-like protein 3 isoform 1	KOG2621	C	Prohibitins and stomatins of the PID superfamily
NC_006685.1_cdsid_XP_569538.1	CNC02470	0.875291	0.0124889	0.0132738	0.321192	0.311737	0.254638	0.250116	0.399067	0.398163	0.309871	0.286933	1268.33	5121.67	0	954.667	3860	0	1326	3265.67	0	1651.67	3946	0	1679.67	4805.67	0	1221.67	4260.33	0	NC_006685.1_cdsid_XP_569538.1	CNC02470	NC_006685.1_cdsid_XP_569538.1	1191	87.21	NC_006685.1_cdsid_XP_569538.1	TAAGAGGAGGGCTCAAAGTCAAGGCGAAATGTCTCAGGACGAGTA	CNAG_01744	phosphatase	None	None	0	0	KOG2914	R	Predicted haloacid-halidohydrolase and related hydrolases
NC_006682.1_cdsid_XP_568471.1	CNM01390	0.470803	0.00764628	0.00540318	0.324404	0.358105	0.286222	0.306941	0.391797	0.395125	0.295193	0.37225	24	74	-16.6667	24.6667	70.6667	0	29.6667	74.6667	0	45	118.667	0	39	143	0	42.6667	136.333	0	NC_006682.1_cdsid_XP_568471.1	CNM01390	NC_006682.1_cdsid_XP_568471.1	3432	86.65	NC_006682.1_cdsid_XP_568471.1	AAAGGAGAGTTCTACTTCGAAGGATGCAGACGAAGCACAAGATGGG	CNAG_06136	conserved hypothetical protein	None	None	0	0	KOG0017	R	FOG: Transposon-encoded proteins with TYA, reverse transcriptase, integrase domains in various combinations
NC_006691.1_cdsid_XP_571330.1	CNF02100	0.201027	0.0400817	0.0189582	0.326021	0.50644	0.263852	0.469115	0.493705	0.606609	0.220506	0.443597	862.333	3421	0	1329.67	2860.67	0	1727.67	3425	0	1794	2824	0	951	3768.33	0	1727.67	3856	0	NC_006691.1_cdsid_XP_571330.1	CNF02100	NC_006691.1_cdsid_XP_571330.1	1372	89.4	NC_006691.1_cdsid_XP_571330.1	ATGAGGGGTTCAGGCAGTTCATATGATTATGCGAGCGGGTCTGCC	CNAG_05768	conserved hypothetical protein	YDR028C	REG1	0	0	None	None	None
NC_006684.1_cdsid_XP_568964.1	CNB04740	0.108091	0.0386881	0.0102881	0.330041	0.612354	0.258629	0.62355	0.49755	0.658466	0.233942	0.555046	962.333	3873	0	1826.67	2846	0	1849	3613.33	0	1939.33	2813.33	0	914.667	3459.33	0	1769.67	3186.33	0	NC_006684.1_cdsid_XP_568964.1	CNB04740	NC_006684.1_cdsid_XP_568964.1	2696	86.18	NC_006684.1_cdsid_XP_568964.1	GAAATGGAGAAACTATTGCTGCTGGTATGGTCATGGAGCTTCTCGG	CNAG_03987	eRFS	YKR084C	HBS1	gi|223555963|ref|NP_001138630.1|	HBS1-like protein isoform 2	KOG0458	J	Elongation factor 1 alpha
NC_006694.1_cdsid_XP_572870.1	CNI03340	0.184389	0.0426292	0.0240987	0.331077	0.535628	0.252241	0.481961	0.509561	0.647862	0.231427	0.477062	69.6667	301	0	117	256.333	0	110.667	231	-16.6667	354.667	570.333	0	172.333	750.667	0	325	703.667	0	NC_006694.1_cdsid_XP_572870.1	CNI03340	NC_006694.1_cdsid_XP_572870.1	1115	90.47	NC_006694.1_cdsid_XP_572870.1, NC_006694.1_cdsid_XP_572871.1, NC_006694.1_cdsid_XP_572869.1	AAGAGGAGTGGGAAGAGCAAGGAATCCGGGCATTGGACAAGCTCG	CNAG_04196	actin binding protein	YDL029W	ARP2	gi|5031571|ref|NP_005713.1|	actin-related protein 2 isoform b	KOG0677	Z	Actin-related protein Arp2/3 complex, subunit Arp2
NC_006670.1_cdsid_XP_566790.1	CNA05030	0.759932	0.0251703	0.014938	0.331585	0.351389	0.277156	0.289769	0.461313	0.446552	0.256287	0.317845	165.333	685.667	0	245.667	900	0	434.333	988.667	0	430.333	981	0	289.667	1158	0	407.333	1305.67	0	NC_006670.1_cdsid_XP_566790.1	CNA05030	NC_006670.1_cdsid_XP_566790.1	1836	86.46	NC_006670.1_cdsid_XP_566790.1	CGTGGGTAGTCTAGGCCTTTGGTTGTTAGGTAGACGATGGAAAGT	CNAG_00521	conserved hypothetical protein	None	None	0	0	None	None	None
NC_006693.1_cdsid_XP_572425.1	CNH02490	0.282756	0.0312165	0.0356426	0.331745	0.456673	0.231952	0.457084	0.470005	0.577072	0.293277	0.335864	4.66667	2.33333	-50	7.66667	14.6667	-50	6.66667	19.3333	-33.3333	16	27.6667	-33.3333	14.3333	50.6667	0	13.6667	55.6667	0	NC_006693.1_cdsid_XP_572425.1	CNH02490	NC_006693.1_cdsid_XP_572425.1	2477	87.88	NC_006693.1_cdsid_XP_572425.1	GAGGTGCGTTAAGGAGAGATTTGGGGTGTGTCAAAGCAAGCCAAT	CNAG_05607	cytoplasmic protein	YIR007W	None	0	0	None	None	None
NC_006694.1_cdsid_XP_572873.1	CNI03350	0.0660529	0.0284199	0.00296	0.334123	0.665122	0.276773	0.636477	0.473085	0.673937	0.25251	0.684952	222.333	987	0	402.333	687.333	0	371.667	822	0	472.667	697.667	0	154.333	605	0	382	575.333	0	NC_006694.1_cdsid_XP_572873.1	CNI03350	NC_006694.1_cdsid_XP_572873.1	2664	88.59	NC_006694.1_cdsid_XP_572873.1	ACCGTATAGCTCGAGTAATCCGTTTGCAAACCAACCCAACAGCCC	CNAG_04197	CMGC/DYRK protein kinase	None	None	0	0	KOG0667	R	Dual-specificity tyrosine-phosphorylation regulated kinase
NC_006686.1_cdsid_XP_570610.1	CND04560	0.0451843	0.0123935	0.00394817	0.334812	0.194524	0.269629	0.163686	0.414228	0.233557	0.320579	0.186327	114	469	0	53.6667	345	0	98.6667	253	0	59	267.667	0	141	444.333	0	63.6667	391.333	0	NC_006686.1_cdsid_XP_570610.1	CND04560	NC_006686.1_cdsid_XP_570610.1	53	87.78	NC_006686.1_cdsid_XP_570610.1	CCTTTACTAGCACAACTCGCAGGCTTACCACTACCGTTCCCAGAT	CNAG_01341	mannose-6-phosphate isomerase	None	None	0	0	KOG1735	Z	Actin depolymerizing factor
NC_006686.1_cdsid_XP_570127.1	CND04270	0.74523	0.0174401	0.00958611	0.335691	0.311036	0.320463	0.309198	0.429751	0.374032	0.256858	0.24988	989	3219.67	0	784	2573.67	0	1231.67	2851.33	0	947.667	2455.33	0	780	2670.67	0	555.667	2177.67	0	NC_006686.1_cdsid_XP_570127.1	CND04270	NC_006686.1_cdsid_XP_570127.1	514	90.17	NC_006686.1_cdsid_XP_570127.1	CTCAAGAAGCAAGCTTCGCAACAGAATGCCGAGTATGGCCGCCTG	CNAG_01307	endoplasmic reticulum protein	None	None	0	0	KOG1962	V	B-cell receptor-associated protein and related proteins
NC_006691.1_cdsid_XP_571428.1	CNF04630	0.0320182	0.00875372	0.0110926	0.336026	0.624747	0.288293	0.584439	0.406725	0.601776	0.31306	0.688025	105.333	395	0	165	293.333	0	143	375	0	198	342.333	0	88.3333	291	0	186.667	275	0	NC_006691.1_cdsid_XP_571428.1	CNF04630	NC_006691.1_cdsid_XP_571428.1	1244	89.68	NC_006691.1_cdsid_XP_571428.1	TCCTCGGCTCTACTGCCCATCTGACGCCAATTGTACTCTCCGAAC	CNAG_06554	FAD dependent oxidoreductase superfamily	None	None	0	0	KOG2844	E	Dimethylglycine dehydrogenase precursor
NC_006687.1_cdsid_XP_571071.1	CNE04160	0.128946	0.0414288	0.0124332	0.336517	0.592638	0.251176	0.64333	0.512918	0.607552	0.245457	0.527032	60.6667	269	0	155.333	253	0	150	313	0	163.333	278.667	0	80.6667	339.333	0	165.333	317.667	0	NC_006687.1_cdsid_XP_571071.1	CNE04160	NC_006687.1_cdsid_XP_571071.1	2154	90.87	NC_006687.1_cdsid_XP_571071.1	TTATGCTGCGGATCCGGGCGCGGTATTTGAGACATTGGCAGATGG	CNAG_02121	conserved hypothetical protein	None	None	0	0	KOG0566	U	Inositol-1,4,5-triphosphate 5-phosphatase (synaptojanin), INP51/INP52/INP53 family
NC_006683.1_cdsid_XP_568678.1	CNN01770	0.0492729	0.0357343	0.011685	0.336575	0.119771	0.261363	0.0928913	0.497463	0.181099	0.2509	0.0853228	11479.3	33952.3	0	3699.67	26981.7	0	11021	17765.7	0	3684	15946	0	9595	27443.7	0	3360.33	27808	0	NC_006683.1_cdsid_XP_568678.1	CNN01770	NC_006683.1_cdsid_XP_568678.1	462	90.94	NC_006683.1_cdsid_XP_568678.1	TTACTGTGCTTGGCTCGGTTACGCCACCTACCTCAACGCTGGCTAC	CNAG_06453	conserved hypothetical protein	None	None	gi|74275350|ref|NP_000705.2|	translocator protein isoform PBR	KOG3797	T	Peripheral-type benzodiazepine receptor and related proteins
NC_006683.1_cdsid_XP_568541.1	CNN01010	0.0122833	0.010411	0.148969	0.337084	0.789064	0.331111	0.964943	0.40586	0.676047	0.274283	0.726201	87	282.667	0	245	262	0	243.667	657.667	0	529	796.333	0	111	408.667	0	243.667	348.333	0	NC_006683.1_cdsid_XP_568541.1	CNN01010	NC_006683.1_cdsid_XP_568541.1	1755	86.75	NC_006683.1_cdsid_XP_568541.1	TATCGAGACTCTTACCGAAGAAATGAACAAGGCTCAGTGGTGGCC	CNAG_06374	malate dehydrogenase	None	None	gi|4505143|ref|NP_002386.1|	NADP-dependent malic enzyme	KOG1257	C	NADP+-dependent malic enzyme
NC_006683.1_cdsid_XP_568569.1	CNN01250	0.0781865	0.0236358	0.02007	0.339399	0.14828	0.267327	0.0948475	0.46473	0.239663	0.286141	0.11033	1729.33	6354.33	0	460.667	4922.33	0	1811	3781.67	0	828.333	3350.33	0	1511	4680	0	507.667	4440	0	NC_006683.1_cdsid_XP_568569.1	CNN01250	NC_006683.1_cdsid_XP_568569.1	645	89.45	NC_006683.1_cdsid_XP_568569.1	AGATATCCTTGCTGGCCGAGTACCTGCTCCTGAGATTGCGTCTCA	CNAG_06399	SH# domain-containing protein	YHR016C	YSC84	gi|227430336|ref|NP_056492.2|	SH3 domain-containing YSC84-like protein 1 isoform 1	KOG1843	S	Uncharacterized conserved protein
NC_006680.1_cdsid_XP_567776.1	CNK00070	0.0140237	0.019811	0.0100105	0.343288	0.0702301	0.288367	0.0590305	0.457475	0.109063	0.28402	0.0425964	1465.67	5154.67	0	397	6823	0	3715	7300	0	896.667	7782.33	0	4761	14025.7	0	1157.67	22825	0	NC_006680.1_cdsid_XP_567776.1	CNK00070	NC_006680.1_cdsid_XP_567776.1	2417	90.43	NC_006680.1_cdsid_XP_567776.1	ATGGTCCCAAGACTGAGGGTATTGCGAGCAAGCTTGGGTTCGGAG	CNAG_06923	phosphoketolase	None	None	0	0	None	None	None
NC_006687.1_cdsid_XP_570704.1	CNE01180	0.239329	0.0438706	0.0168461	0.344116	0.502321	0.247169	0.446433	0.526577	0.59746	0.258602	0.463072	93	404.667	0	141.333	329	0	177	360.333	0	207	363.667	0	98.3333	386.333	0	170.333	375.667	0	NC_006687.1_cdsid_XP_570704.1	CNE01180	NC_006687.1_cdsid_XP_570704.1	756	86.35	NC_006687.1_cdsid_XP_570704.1	CAGCCCATCAGGAGACGCTAAAGAGCCCACTTTCAAGTATATTGC	CNAG_02439	conserved hypothetical protein	None	None	gi|103471987|ref|NP_057132.2|	isochorismatase domain-containing protein 1	None	None	None
NC_006692.1_cdsid_XP_572097.1	CNG04260	0.130625	0.0375753	0.0242179	0.344155	0.594941	0.265941	0.51428	0.510037	0.686174	0.256486	0.58437	253.667	1109.67	0	433.667	912.333	0	493.333	1012.67	0	614	924	0	255.667	996.667	0	528.333	918	0	NC_006692.1_cdsid_XP_572097.1	CNG04260	NC_006692.1_cdsid_XP_572097.1	2391	86.08	NC_006692.1_cdsid_XP_572097.1	GGCCCGAGACGAGGAAGATCGATCTATTCTCCACTATGTTGCTTA	CNAG_03138	ubiquitin-protein ligase	YGR003W	CUL3	0	0	KOG2167	D	Cullins
NC_006686.1_cdsid_XP_570501.1	CND05140	0.207667	0.0411164	0.0282304	0.344963	0.5308	0.258366	0.43579	0.520506	0.639347	0.256016	0.517263	3001	11109	0	4339.67	8027.67	0	5151.33	8782.67	0	6678	8248	0	2850.67	9292.67	0	5035.33	7968	0	NC_006686.1_cdsid_XP_570501.1	CND05140	NC_006686.1_cdsid_XP_570501.1	1241	88.89	NC_006686.1_cdsid_XP_570501.1	GTCACAGCCGCGAAGACTATCAGGAATACGGTCCTTCCCTTGTCC	CNAG_01402	actin binding protein	YJR065C	ARP3	gi|9966913|ref|NP_065178.1|	actin-related protein 3B isoform 1	KOG0678	Z	Actin-related protein Arp2/3 complex, subunit Arp3
NC_006691.1_cdsid_XP_571234.1	CNF00540	0.247797	0.0464465	0.0266196	0.347906	0.51389	0.238337	0.413979	0.534547	0.611523	0.270832	0.51617	332.333	1454	0	467.667	1131.33	0	657	1267.67	0	647.333	1078.33	0	309.333	1171.67	0	554	1104	0	NC_006691.1_cdsid_XP_571234.1	CNF00540	NC_006691.1_cdsid_XP_571234.1	1154	86.53	NC_006691.1_cdsid_XP_571234.1, NC_006691.1_cdsid_XP_571235.1	CATCCTATCGTTTCTGTCGTTGGAAAGCCCATTCATGTCGAACGG	CNAG_05921	diacylglycerol O-acyltransferase	YOR245C	DGA1	gi|37537527|ref|NP_079374.2|	2-acylglycerol O-acyltransferase 2	KOG0831	I	Acyl-CoA:diacylglycerol acyltransferase (DGAT)
NC_006694.1_cdsid_XP_572871.1	CNI03340	0.158964	0.040463	0.0153214	0.349266	0.564135	0.28369	0.496095	0.519108	0.637321	0.245001	0.558989	1039	3815.33	0	1671	3252.67	0	2060	3817	0	2150.33	3197.33	0	1045.67	3706	0	1799.33	3214.67	0	NC_006694.1_cdsid_XP_572871.1	CNI03340	NC_006694.1_cdsid_XP_572871.1	991	87.5	NC_006694.1_cdsid_XP_572871.1, NC_006694.1_cdsid_XP_572870.1, NC_006694.1_cdsid_XP_572869.1	GTGCTTGCCGATATTATGAAGGACAAGGACGCGTTCTGGGTAACC	CNAG_04196	actin binding protein	YDL029W	ARP2	gi|5031571|ref|NP_005713.1|	actin-related protein 2 isoform b	KOG0677	Z	Actin-related protein Arp2/3 complex, subunit Arp2
NC_006691.1_cdsid_XP_571385.1	CNF04190	0.171729	0.0346164	0.0218481	0.349552	0.543623	0.263714	0.457476	0.507003	0.631005	0.277939	0.542387	805	3216.33	0	1065.67	2360	0	1097.67	2174.33	0	1441	2210	0	858.667	2719.67	0	1192.67	2158	0	NC_006691.1_cdsid_XP_571385.1	CNF04190	NC_006691.1_cdsid_XP_571385.1	2453	89.91	NC_006691.1_cdsid_XP_571385.1	TGTTATCGATGGCGGAGATGGCGAGACAAGACCCTGATCCTGCAG	CNAG_06600	vesicular-fusion protein sec18	YBR080C	SEC18	gi|156564401|ref|NP_006169.2|	vesicle-fusing ATPase	KOG0741	O	AAA+-type ATPase
NC_006670.1_cdsid_XP_567005.1	CNA06650	0.0373079	0.0286102	0.0188151	0.350939	0.0935443	0.310584	0.0693847	0.484534	0.161011	0.257699	0.050237	2879	8930.33	0	921	11736.3	0	8712	14922.7	0	3429	16738	0	6371.67	19350.7	0	2311.33	33830	0	NC_006670.1_cdsid_XP_567005.1	CNA06650	NC_006670.1_cdsid_XP_567005.1	638	90.05	NC_006670.1_cdsid_XP_567005.1, NC_006670.1_cdsid_XP_567004.1	TTGTTGGGTTGAGTGGTGTTGAGGGTTATGCGGGCAAGCGTTACG	CNAG_00686	conserved hypothetical protein	None	None	0	0	None	None	None
NC_006691.1_cdsid_XP_571323.1	CNF01990	0.154436	0.0200722	0.0137665	0.351237	0.482884	0.288474	0.473211	0.465963	0.560652	0.299272	0.41479	165.333	655.667	0	261	572.667	0	244.333	579	0	303.667	573.667	0	188	631.333	0	216.667	551.333	0	NC_006691.1_cdsid_XP_571323.1	CNF01990	NC_006691.1_cdsid_XP_571323.1	276	86.56	NC_006691.1_cdsid_XP_571323.1	GCAGAACGACGTAGGACATGTGTGTAGTATCCAAATGCTGAGGAAGG	CNAG_07674	conserved hypothetical protein	None	None	0	0	None	None	None
NC_006687.1_cdsid_XP_570748.1	CNE01450	0.566515	0.0426278	0.0462158	0.351526	0.422088	0.250538	0.311595	0.529401	0.601489	0.27464	0.353181	71.3333	308.667	0	65	207.667	0	88.3333	171	0	106.667	191.667	0	72.3333	268.667	0	75.3333	245	0	NC_006687.1_cdsid_XP_570748.1	CNE01450	NC_006687.1_cdsid_XP_570748.1	3182	87.99	NC_006687.1_cdsid_XP_570748.1	ACACCATGGCTTGGGCTCAACAAATTCACAGCAATAGTGTCTCCC	CNAG_07631	conserved hypothetical protein	None	None	0	0	None	None	None
NC_006691.1_cdsid_XP_571235.1	CNF00540	0.240085	0.0447184	0.0296815	0.353401	0.52445	0.242092	0.423256	0.533532	0.632821	0.284578	0.517274	337.333	1455	0	514	1203	0	702.667	1356.67	0	674.667	1083.33	0	319	1150	0	559.333	1114.33	0	NC_006691.1_cdsid_XP_571235.1	CNF00540	NC_006691.1_cdsid_XP_571235.1	1165	86.53	NC_006691.1_cdsid_XP_571235.1, NC_006691.1_cdsid_XP_571234.1	CATCCTATCGTTTCTGTCGTTGGAAAGCCCATTCATGTCGAACGG	CNAG_05921	diacylglycerol O-acyltransferase	YOR245C	DGA1	gi|37537527|ref|NP_079374.2|	2-acylglycerol O-acyltransferase 2	KOG0831	I	Acyl-CoA:diacylglycerol acyltransferase (DGAT)
NC_006686.1_cdsid_XP_570357.1	CND00040	0.0377352	0.0445895	0.0163524	0.356614	0.0887763	0.281292	0.0555629	0.538451	0.152422	0.250099	0.0583442	3174.67	10784.3	0	610.333	10355.3	0	4282	7129	0	1129.67	6934.33	0	3317.33	11131.3	0	717.333	11893.3	0	NC_006686.1_cdsid_XP_570357.1	CND00040	NC_006686.1_cdsid_XP_570357.1	1968	86.12	NC_006686.1_cdsid_XP_570357.1	CCAAAACCTCGGTAGCTCTGATATCGCTCTCAAGGTGAAGCAAATG	CNAG_03040	transketolase	None	None	0	0	KOG0523	G	Transketolase
NC_006670.1_cdsid_XP_567004.1	CNA06650	0.0373924	0.043506	0.0168297	0.361985	0.0909973	0.311602	0.0666208	0.531496	0.154487	0.242856	0.0518837	3383.67	10368.3	0	1005.33	13217.3	0	6469.33	10582.3	0	4004	19541.7	0	7372.67	22892.7	0	2220.33	32139	0	NC_006670.1_cdsid_XP_567004.1	CNA06650	NC_006670.1_cdsid_XP_567004.1	803	90.05	NC_006670.1_cdsid_XP_567004.1, NC_006670.1_cdsid_XP_567005.1	TTGTTGGGTTGAGTGGTGTTGAGGGTTATGCGGGCAAGCGTTACG	CNAG_00686	conserved hypothetical protein	None	None	0	0	None	None	None
NC_006692.1_cdsid_XP_571960.1	CNG02350	0.509973	0.0369124	0.0241308	0.365054	0.293181	0.284922	0.218085	0.528804	0.417816	0.281438	0.243643	1554	5467	0	846.333	3943.67	0	1754	3249.33	0	1527.67	3492.33	0	1482.33	4665.67	0	994.333	4122.33	0	NC_006692.1_cdsid_XP_571960.1	CNG02350	NC_006692.1_cdsid_XP_571960.1	4970	88.28	NC_006692.1_cdsid_XP_571960.1	GCCCACCTGTTTTGGTTGTGTATGCTTGTAATCCGTACGCGACGTA	CNAG_03345	SSD1 protein	YDR293C	SSD1	0	0	KOG2102	J	Exosomal 3'-5' exoribonuclease complex, subunit Rrp44/Dis3
NC_006670.1_cdsid_XP_566938.1	CNA04980	0.0561998	0.0259755	0.000563047	0.365932	0.706637	0.290498	0.695242	0.498055	0.710399	0.309242	0.714268	80.6667	299	0	142	215.667	0	133	285.333	0	191.333	277	0	73.6667	242.667	0	162.333	239.333	0	NC_006670.1_cdsid_XP_566938.1	CNA04980	NC_006670.1_cdsid_XP_566938.1	819	86.78	NC_006670.1_cdsid_XP_566938.1	TGCAGGCTACGATATGACTTGTAGAGTCTGGCAAACTGATCTGCC	CNAG_00516	peroxisome targeting signal receptor	YDR142C	PEX7	0	0	KOG0277	U	Peroxisomal targeting signal type 2 receptor
NC_006693.1_cdsid_XP_572466.1	CNH02960	0.0895238	0.0488769	0.0277056	0.370524	0.753113	0.282386	0.767223	0.564371	0.684863	0.264814	0.807252	47.3333	174	0	106.667	142	0	96.6667	176	0	142	220	0	49	198	0	143.333	199.333	0	NC_006693.1_cdsid_XP_572466.1	CNH02960	NC_006693.1_cdsid_XP_572466.1	1132	86.82	NC_006693.1_cdsid_XP_572466.1; NC_006692.1_cdsid_XP_571725.1 (-25.94 -851.39 -314.7 83.81 gccgctgatccctctcaaggagctatcaaggttcagatccgtgat)	GCCGCTGATCCCTCTCAAGGAGCTATCAAAGTTCAGATCCATGAT	CNAG_05658	L-arabinitol 4-dehydrogenase	None	None	gi|156627571|ref|NP_003095.2|	sorbitol dehydrogenase	KOG0024	Q	Sorbitol dehydrogenase
NC_006687.1_cdsid_XP_570800.1	CNE01770	0.0833485	0.0164124	0.013049	0.371613	0.585977	0.308371	0.515595	0.472208	0.620661	0.33426	0.621674	609.667	2197.33	0	769.333	1550	0	852.333	1807	0	942.333	1523.33	0	475.333	1313	0	688	1158.33	0	NC_006687.1_cdsid_XP_570800.1	CNE01770	NC_006687.1_cdsid_XP_570800.1	1883	90.34	NC_006687.1_cdsid_XP_570800.1	TATCGGCTTTGCGATGGATGTCAAACCAGACCACAGGTCGCCGAT	CNAG_02373	ATP binding protein	YLR396C	VPS33	gi|18105056|ref|NP_075067.2|	vacuolar protein sorting-associated protein 33A	KOG1302	U	Vacuolar sorting protein VPS33/slp1 (Sec1 family)
NC_006685.1_cdsid_XP_569534.1	CNC02450	0.196001	0.0126423	0.0357667	0.37304	0.214281	0.314508	0.127475	0.458822	0.361453	0.345791	0.153916	98	334.333	0	34.6667	252.667	0	72	159.667	0	43.6667	126	0	107.333	318	0	35.6667	267.667	0	NC_006685.1_cdsid_XP_569534.1	CNC02450	NC_006685.1_cdsid_XP_569534.1	1064	90.82	NC_006685.1_cdsid_XP_569534.1	AATTGATGCAGGTGCGCACGTCCGAGGGTACGCAGAAATCACCTG	CNAG_01742	water channel	YPR192W	AQY1	gi|4502181|ref|NP_001641.1|	aquaporin-4 isoform a	KOG0223	G	Aquaporin (major intrinsic protein family)
NC_006679.1_cdsid_XP_567367.1	CNJ01950	0.138302	0.048042	0.0438594	0.373168	0.655278	0.299111	0.573961	0.56154	0.780127	0.258854	0.611746	455.333	1664.33	0	996	1770.67	0	940.667	1676.67	0	1416	1756.67	0	591	2107.33	0	1057	1669.33	0	NC_006679.1_cdsid_XP_567367.1	CNJ01950	NC_006679.1_cdsid_XP_567367.1	621	87.08	NC_006679.1_cdsid_XP_567367.1	GATGTCTTTCCAGAAGAGACGATTCATGGGAAGATCGCTTGGCGT	CNAG_04765	arp2/3 complex 21 kda subunit	YLR370C	ARC18	gi|5031597|ref|NP_005710.1|	actin-related protein 2/3 complex subunit 3	KOG3155	Z	Actin-related protein Arp2/3 complex, subunit ARPC3
NC_006687.1_cdsid_XP_570864.1	CNE02040	0.202504	0.0225735	0.0433324	0.373434	0.523777	0.313127	0.399881	0.495987	0.51386	0.311189	0.657592	233.333	917.667	0	268	699	0	361.667	765.333	0	328	661	0	216	699.667	0	412.333	652.667	0	NC_006687.1_cdsid_XP_570864.1	CNE02040	NC_006687.1_cdsid_XP_570864.1	563	89.47	NC_006687.1_cdsid_XP_570864.1	ACGAGCTTACCGACAAAGGCTACATCTCTCCCGGACTCGGTGATG	CNAG_02344	uracil phosphoribosyltransferase	None	None	0	0	KOG4203	TZ	Armadillo/beta-Catenin/plakoglobin
NC_006679.1_cdsid_XP_567419.1	CNJ03400	0.569553	0.0348778	0.0428955	0.373873	0.441204	0.31597	0.353903	0.528112	0.613849	0.277537	0.355861	50.6667	167	0	49.3333	129.667	0	51.3333	98.3333	0	74.6667	127.667	0	55.3333	207.667	0	66	207.333	0	NC_006679.1_cdsid_XP_567419.1	CNJ03400	NC_006679.1_cdsid_XP_567419.1	649	89.21	NC_006679.1_cdsid_XP_567419.1	TGTGTCGGTCGTGAGGAGGAATGTCTTACCAACTTGGCCATGCTC	CNAG_04920	galactose transporter	None	None	0	0	KOG0254	R	Predicted transporter (major facilitator superfamily)
NC_006685.1_cdsid_XP_569518.1	CNC02370	0.106074	0.0195515	0.0164639	0.37405	0.537216	0.293361	0.480937	0.477844	0.626764	0.350944	0.503945	310.333	1148.33	0	366.667	831	0	382.667	837.667	0	574.333	948.333	0	347.333	1015	0	407.333	839	0	NC_006685.1_cdsid_XP_569518.1	CNC02370	NC_006685.1_cdsid_XP_569518.1	2037	89.41	NC_006685.1_cdsid_XP_569518.1	TGGAGGGAGCGATTGCGAGATTTGTGGATTGCCACTTGACGGTTA	CNAG_01732	NPL4	YBR170C	NPL4	gi|157426879|ref|NP_060391.2|	nuclear protein localization protein 4 homolog	KOG2834	YU	Nuclear pore complex, rNpl4 component (sc Npl4)
NC_006694.1_cdsid_XP_572923.1	CNI03260	0.384877	0.0250154	0.0148984	0.377578	0.300524	0.311817	0.236539	0.507405	0.392915	0.313512	0.272119	2538.67	7887.67	0	1751.67	6531.33	0	3657.67	6500.33	0	2252.33	5136.67	0	2333.33	6448.67	0	1705.67	5940.67	0	NC_006694.1_cdsid_XP_572923.1	CNI03260	NC_006694.1_cdsid_XP_572923.1	657	86.6	NC_006694.1_cdsid_XP_572923.1	CGGGTACACTAATATGGTATTGCCTTTCTCTCGAGGGCTTGGGAT	CNAG_04188	O-methyltransferase	None	None	0	0	KOG1663	Q	O-methyltransferase
NC_006684.1_cdsid_XP_568918.1	CNB03440	0.0341817	0.0115393	0.0406354	0.380566	0.641427	0.324677	0.713788	0.462057	0.527729	0.354963	0.682765	149	519	0	356.333	520.667	0	352.333	799.667	0	414.333	781	0	280.667	788.667	0	512	769	0	NC_006684.1_cdsid_XP_568918.1	CNB03440	NC_006684.1_cdsid_XP_568918.1	1462	88.58	NC_006684.1_cdsid_XP_568918.1	GAGCGCGTAAAGGCGGAAGGAGGACGAATCATTGGATTCAATGGT	CNAG_03854	lysine decarboxylase	YJL055W	None	0	0	None	None	None
NC_006685.1_cdsid_XP_569487.1	CNC02160	0.0556777	0.0211936	0.0277078	0.38633	0.628178	0.315795	0.696335	0.502516	0.654177	0.340679	0.534023	48	156	0	148	224.333	0	121.667	258.667	0	456.333	694	0	301.333	887.333	0	315.333	606.667	0	NC_006685.1_cdsid_XP_569487.1	CNC02160	NC_006685.1_cdsid_XP_569487.1	2223	88.55	NC_006685.1_cdsid_XP_569487.1	GGAAGAAGGTCTGGGTTTAGATACCGGTCGGGAGAAGGGCCAATA	CNAG_01711	glycerol-3-phosphate O-acyltransferase	YBL011W	SCT1	0	0	None	None	None
NC_006685.1_cdsid_XP_569910.1	CNC06570	0.0487484	0.0304782	0.021498	0.390903	0.817483	0.283973	0.780486	0.516936	0.807213	0.3718	0.864749	47	171.333	0	101	127.333	0	83	164.333	0	116	153.667	0	48.3333	142	0	99.3333	128.333	0	NC_006685.1_cdsid_XP_569910.1	CNC06570	NC_006685.1_cdsid_XP_569910.1	759	87.7	NC_006685.1_cdsid_XP_569910.1, NC_006685.1_cdsid_XP_569911.1	GGAGAGGGATTTGCCGAATGTGGAACTTGGTGTGATTAGTGCCAA	CNAG_01525	conserved hypothetical protein	None	None	0	0	KOG4601	S	Uncharacterized conserved protein
NC_006685.1_cdsid_XP_570035.1	CNC06050	0.338105	0.00505147	0.0186728	0.393647	0.324221	0.34706	0.268836	0.43702	0.434558	0.396862	0.269269	25.6667	65	0	14.3333	43.3333	0	16.6667	36.3333	-16.6667	11.3333	29	-16.6667	22.6667	60	0	11.3333	58	0	NC_006685.1_cdsid_XP_570035.1	CNC06050	NC_006685.1_cdsid_XP_570035.1	24	86.23	NC_006685.1_cdsid_XP_570035.1	CGAGGTTGAAGCTTCAAGACCAGAGTTCGACAGAAACTTTATGCCC	CNAG_02996	flavoprotein oxygenase	None	None	0	0	KOG0986	T	G protein-coupled receptor kinase
NC_006670.1_cdsid_XP_567139.1	CNA07930	0.628389	0.0265564	0.0394706	0.394076	0.448306	0.308494	0.339041	0.523292	0.602714	0.350441	0.403163	182.667	689.667	0	193.667	583.667	0	213	445.667	0	338.667	586.333	0	292	831.333	0	242.667	621.667	0	NC_006670.1_cdsid_XP_567139.1	CNA07930	NC_006670.1_cdsid_XP_567139.1	324	88.89	NC_006670.1_cdsid_XP_567139.1	ACTCTATGCTTCGGAGAACACCTTTGGCGACCTCGAACAGTACGC	CNAG_00816	microtubule binding protein	YBL078C	ATG8	gi|6005764|ref|NP_009209.1|	gamma-aminobutyric acid receptor-associated protein	KOG1654	Z	Microtubule-associated anchor protein involved in autophagy and membrane trafficking
NC_006687.1_cdsid_XP_570965.1	CNE02620	0.735897	0.0478625	0.0153315	0.39572	0.42063	0.250064	0.408845	0.532938	0.506605	0.404158	0.34644	15	46.6667	-16.6667	19.6667	39.6667	-16.6667	28.6667	51.6667	-16.6667	35.3333	69	0	34.6667	90.3333	0	26	92	0	NC_006687.1_cdsid_XP_570965.1	CNE02620	NC_006687.1_cdsid_XP_570965.1	1434	86.37	NC_006687.1_cdsid_XP_570965.1	CTGGCCTCCTTGGAAGAAAGAACTCAAGAAATTCGTCGAACAAGGG	CNAG_02284	branched-chain alpha-keto acid dehydrogenase E1-alpha subunit	None	None	gi|11386135|ref|NP_000700.1|	2-oxoisovalerate dehydrogenase subunit alpha, mitochondrial isoform 1 precursor	KOG1182	C	Branched chain alpha-keto acid dehydrogenase complex, alpha subunit
NC_006694.1_cdsid_XP_572648.1	CNI02050	0.40387	0.0334925	0.0437891	0.396133	0.495743	0.268537	0.354719	0.46651	0.585175	0.453352	0.547335	31.3333	108.333	0	33.3333	87	0	38.6667	83	0	45.6667	80	0	31.3333	72.6667	0	29.3333	67.6667	0	NC_006694.1_cdsid_XP_572648.1	CNI02050	NC_006694.1_cdsid_XP_572648.1	2335	89.43	NC_006694.1_cdsid_XP_572648.1	AGAATGCTGGCTAAACGACTGGAAGAGCTCCATGATGCGAGTGCG	CNAG_04345	specific RNA polymerase II transcription factor	None	None	0	0	None	None	None
NC_006686.1_cdsid_XP_570300.1	CND00720	0.0683991	0.0469895	0.0100752	0.398223	0.178411	0.298539	0.154855	0.585572	0.244357	0.310556	0.136021	119.333	443	0	54.3333	371.333	0	86.6667	151.333	0	36	153.667	0	196	636	0	60.6667	495.667	0	NC_006686.1_cdsid_XP_570300.1	CND00720	NC_006686.1_cdsid_XP_570300.1	489	89.45	NC_006686.1_cdsid_XP_570300.1	AATCGAGTATACCGTCATTCGACCGGGGACCTTGACGACAGAGCC	CNAG_00932	conserved hypothetical protein	YMR090W	None	0	0	KOG1203	G	Predicted dehydrogenase
NC_006683.1_cdsid_XP_568542.1	CNN01020	0.0611952	0.0164563	0.00291524	0.401965	0.63609	0.339586	0.667026	0.502019	0.615505	0.36429	0.62574	48.6667	146.333	0	92.6667	136	0	87	177.667	-16.6667	223.667	385.333	0	237	655.333	0	425	708.333	0	NC_006683.1_cdsid_XP_568542.1	CNN01020	NC_006683.1_cdsid_XP_568542.1	3115	90.89	NC_006683.1_cdsid_XP_568542.1	GAAGAAGTGCACCAGGCAGAAGACGGGTTCAATGTGGTGGCGGAT	CNAG_06376	vacuolar membrane protein	YMR231W	PEP5	gi|17978477|ref|NP_068375.3|	vacuolar protein sorting-associated protein 11 homolog	KOG2114	U	Vacuolar assembly/sorting protein PEP5/VPS11
NC_006685.1_cdsid_XP_569842.1	CNC00580	0.219046	0.048448	0.0382954	0.403171	0.596385	0.333378	0.484376	0.589111	0.69795	0.287023	0.606828	63.6667	210.333	0	199	413.667	0	376	673.333	0	519.667	750	0	283.333	995.667	0	615	1048.33	0	NC_006685.1_cdsid_XP_569842.1	CNC00580	NC_006685.1_cdsid_XP_569842.1	751	87.33	NC_006685.1_cdsid_XP_569842.1	ATCAATGATTTGAGAGGATGGGCCATCGGTCTGAAGGCGATGATG	CNAG_03026	N-acetylglucosaminylphosphatidylinositol deacetylase	YMR281W	GPI12	gi|4758922|ref|NP_004269.1|	N-acetylglucosaminyl-phosphatidylinositol de-N-acetylase	KOG3332	M	N-acetylglucosaminyl phosphatidylinositol de-N-acetylase
NC_006694.1_cdsid_XP_572653.1	CNI02880	0.353846	0.0307618	0.0062017	0.403502	0.486245	0.329597	0.460312	0.548426	0.543376	0.332484	0.455047	962.667	3057.67	0	1104.67	2434.33	0	1471.67	2652	0	1314.67	2344	0	1120	2966.67	0	1150	2529.67	0	NC_006694.1_cdsid_XP_572653.1	CNI02880	NC_006694.1_cdsid_XP_572653.1	3705	89.26	NC_006694.1_cdsid_XP_572653.1	GGACGCTGCGGGAATTGAGCACATTTTTGCCAGTGATGAGGCATA	CNAG_04151	oxysterol-binding protein	YAR042W	SWH1	gi|4505531|ref|NP_002547.1|	oxysterol-binding protein 1	KOG1737	I	Oxysterol-binding protein
NC_006682.1_cdsid_XP_568499.1	CNM02590	0.710534	0.0428035	0.036194	0.403796	0.442376	0.289067	0.325362	0.571781	0.575737	0.350539	0.426029	17	47	-33.3333	13.3333	32.6667	-16.6667	21	35	-33.3333	22.6667	38.6667	-16.6667	15.6667	46.3333	-16.6667	14.3333	46.3333	-16.6667	NC_006682.1_cdsid_XP_568499.1	CNM02590	NC_006682.1_cdsid_XP_568499.1	605	86.52	NC_006682.1_cdsid_XP_568499.1	CGGTAGACATGAAGAATAGCGAAGTAGTGAGAGCACATGCGTCCA	CNAG_04927	conserved hypothetical protein	None	None	0	0	KOG2702	FH	Predicted panthothenate kinase/uridine kinase-related protein
NC_006683.1_cdsid_XP_568538.1	CNN00260	0.826823	0.0324075	0.0666298	0.405351	0.393657	0.337962	0.31052	0.554193	0.62111	0.323898	0.249339	414.333	1291.67	0	233.667	785	0	264	526.333	0	422.333	681.333	0	397.667	1196.33	0	276.667	1156	0	NC_006683.1_cdsid_XP_568538.1	CNN00260	NC_006683.1_cdsid_XP_568538.1	1266	86.11	NC_006683.1_cdsid_XP_568538.1, NC_006683.1_cdsid_XP_568537.1	CTCGCCTTTGATTGCTGATGACATCGGCCCTCTTATTCTCTTGATC	CNAG_06290	sugar transporter	YLR081W	GAL2	0	0	KOG0254	R	Predicted transporter (major facilitator superfamily)
NC_006687.1_cdsid_XP_571204.1	CNE03250	0.906459	0.0172289	0.0248574	0.407606	0.419972	0.357908	0.349362	0.511666	0.546531	0.353245	0.364021	1007.67	2946	0	771.667	2255.67	0	1102.67	2164.33	0	1137.67	2018.67	0	1005	2511.33	0	855.333	2272	0	NC_006687.1_cdsid_XP_571204.1	CNE03250	NC_006687.1_cdsid_XP_571204.1	5433	87.23	NC_006687.1_cdsid_XP_571204.1	TTCGTCTCATTCGAGCAGCTGTCCTCTTTGTCGAGCTCTGTTCTA	CNAG_02216	conserved hypothetical protein	YMR247C	RKR1	0	0	KOG0803	O	Predicted E3 ubiquitin ligase
NC_006684.1_cdsid_XP_569246.1	CNB04230	0.598444	0.0374518	0.0354204	0.40802	0.349739	0.315559	0.265319	0.569219	0.509715	0.339282	0.274183	1052.67	3472	0	654.333	2528	0	837	1489	0	858.667	1690.33	0	989	2574.67	0	698.667	2459.33	0	NC_006684.1_cdsid_XP_569246.1	CNB04230	NC_006684.1_cdsid_XP_569246.1	2543	90.09	NC_006684.1_cdsid_XP_569246.1	TCTTCCTCGCCTTTGCACGTGTCTGGGCTCAACTTACTCGACCTG	CNAG_03935	endothelin-converting enzyme 1	None	None	gi|153945761|ref|NP_055508.3|	endothelin-converting enzyme 2 isoform A	KOG3624	E	M13 family peptidase
NC_006683.1_cdsid_XP_568626.1	CNN01520	0.735213	0.0235085	0.00877256	0.411093	0.431098	0.305677	0.37236	0.439629	0.429812	0.487973	0.491123	412.667	1445	0	338.667	993	0	434.333	1037	0	529.667	1259	0	456	940	0	416.333	875	0	NC_006683.1_cdsid_XP_568626.1	CNN01520	NC_006683.1_cdsid_XP_568626.1	801	86.45	NC_006683.1_cdsid_XP_568626.1	GCTCGTCTCACAACTTCGAGCTAGGCATTATTATACCGACACTGCA	CNAG_06428	conserved hypothetical protein	YFL044C	OTU1	gi|62751964|ref|NP_061036.3|	ubiquitin thioesterase OTU1	KOG3288	TO	OTU-like cysteine protease
NC_006685.1_cdsid_XP_569457.1	CNC02000	0.140122	0.0311819	0.0187355	0.41267	0.616453	0.339367	0.536051	0.558089	0.65142	0.340552	0.661887	1352	4143	0	1557.33	2881.33	0	1925	3361	0	2116.33	3090	0	1164.33	2995	0	1821.67	2755.67	0	NC_006685.1_cdsid_XP_569457.1	CNC02000	NC_006685.1_cdsid_XP_569457.1	1234	86.36	NC_006685.1_cdsid_XP_569457.1	CTTGTGGACCCAGCATTACCTGTAAGCGCTTCGGTAACTGTAAAG	CNAG_01692	NEDD8-activating enzyme E1 catalytic subunit	YPR066W	UBA3	gi|38045942|ref|NP_003959.3|	NEDD8-activating enzyme E1 catalytic subunit isoform 1	KOG2015	O	NEDD8-activating complex, catalytic component UBA3
NC_006684.1_cdsid_XP_569130.1	CNB02020	0.0605536	0.0323459	0.0200412	0.413262	0.172373	0.345577	0.120597	0.561413	0.270939	0.332797	0.125582	1093.67	3293.67	0	278	2285	0	1046.33	1871	0	415.667	1569.67	0	1014.33	2703.67	0	296	2466	0	NC_006684.1_cdsid_XP_569130.1	CNB02020	NC_006684.1_cdsid_XP_569130.1	690	88.7	NC_006684.1_cdsid_XP_569130.1	CCAGACCACTACCAACACTGTACCGCACATCCCTCTTGGTCCATA	CNAG_03705	conserved hypothetical protein	None	None	0	0	KOG4571	K	Activating transcription factor 4
NC_006691.1_cdsid_XP_571276.1	CNF01310	0.325447	0.0427234	0.0228963	0.414068	0.533522	0.324984	0.459149	0.58947	0.638396	0.327749	0.503021	106.667	353	0	110.333	253.667	0	150	272.333	0	166	270	0	104	325.333	0	136.333	285.333	0	NC_006691.1_cdsid_XP_571276.1	CNF01310	NC_006691.1_cdsid_XP_571276.1	1546	87.38	NC_006691.1_cdsid_XP_571276.1	GCGAGGAATTGTATCGGGTACAAACTGGCCTTGGCAGAAATCTCT	CNAG_05842	cytochrome P450	None	None	gi|150036266|ref|NP_076433.2|	cytochrome P450 4F12	KOG0157	QI	Cytochrome P450 CYP4/CYP19/CYP26 subfamilies
NC_006682.1_cdsid_XP_568373.1	CNM00180	0.839842	0.034045	0.0255675	0.414298	0.430981	0.28893	0.321395	0.439268	0.46137	0.514694	0.510177	35.3333	117	0	32	92.3333	0	43	98.6667	-16.6667	60	136.333	0	61	129.333	0	53.3333	124	0	NC_006682.1_cdsid_XP_568373.1	CNM00180	NC_006682.1_cdsid_XP_568373.1	1634	86.54	NC_006682.1_cdsid_XP_568373.1	CCGAAGAGCTTGTGAAAGAGACAAAGGGTCGTAACTGGGAGGATA	CNAG_06009	cyclohydrolase	None	None	0	0	KOG1284	H	Bifunctional GTP cyclohydrolase II/3,4-dihydroxy-2butanone-4-phosphate synthase
NC_006683.1_cdsid_XP_568634.1	CNN01560	0.0130052	0.031887	0.0121622	0.414705	0.0691889	0.343301	0.0486014	0.561838	0.115466	0.338976	0.0434989	963	2942.33	0	118.667	2659.67	0	433.667	807.667	0	253.667	2266.33	0	2146.67	5585.33	0	338.333	7638	0	NC_006683.1_cdsid_XP_568634.1	CNN01560	NC_006683.1_cdsid_XP_568634.1	1192	87.98	NC_006683.1_cdsid_XP_568634.1	AAATGCATCACAAAAGAGGGTAGCAAGCTCAAGGGATGGGTGGTG	CNAG_06432	ackA	None	None	0	0	None	None	None
NC_006687.1_cdsid_XP_570701.1	CNE01130	0.0379518	0.00469758	0.00632664	0.418088	0.549196	0.370024	0.516722	0.433982	0.528152	0.450258	0.602715	1564.67	4333	0	1679	3148.67	0	1946	4296.33	0	2145.67	3786.33	0	1480.33	2845.33	0	1612.67	2691.67	0	NC_006687.1_cdsid_XP_570701.1	CNE01130	NC_006687.1_cdsid_XP_570701.1	1626	88.73	NC_006687.1_cdsid_XP_570701.1	TTCTACCGTCACTGACCTCGTTCGACAGGCTAGTGGGATGGTCTA	CNAG_02445	phosphoacetylglucosamine mutase	YEL058W	PCM1	gi|7661568|ref|NP_056414.1|	phosphoacetylglucosamine mutase	KOG2537	G	Phosphoglucomutase/phosphomannomutase
NC_006680.1_cdsid_XP_567703.1	CNK02300	0.511338	0.0401987	0.0317369	0.418247	0.487643	0.347906	0.421677	0.585287	0.626188	0.321547	0.415064	481.667	1508	0	431	1064.33	0	617.333	1089	0	550.333	909.667	0	384.333	1182	0	442	1081.33	0	NC_006680.1_cdsid_XP_567703.1	CNK02300	NC_006680.1_cdsid_XP_567703.1	931	87.77	NC_006680.1_cdsid_XP_567703.1	GTCAACCTTAACCCTACCCGAATTGTTCCTATTGGGCCCAAGCAC	CNAG_01889	glutathione S-transferase	None	None	0	0	KOG2903	O	Predicted glutathione S-transferase
NC_006680.1_cdsid_XP_567656.1	CNK00930	0.151193	0.0334725	0.00504208	0.419032	0.602968	0.316574	0.560321	0.560898	0.621119	0.379624	0.627464	63.3333	221.333	0	123.667	233	0	151	288.333	0	189.667	314.667	0	127.333	338.667	0	194	315	0	NC_006680.1_cdsid_XP_567656.1	CNK00930	NC_006680.1_cdsid_XP_567656.1	3130	88.96	NC_006680.1_cdsid_XP_567656.1	CCCAAATGGGTGGAGGATTGCGTGGATGAAGAGACATTGCTGGAC	CNAG_07573	DNA ligase 4	YOR005C	DNL4	gi|23199993|ref|NP_002303.2|	DNA ligase 4	KOG0966	L	ATP-dependent DNA ligase IV
NC_006692.1_cdsid_XP_571806.1	CNG01260	0.601598	0.00896438	0.0127653	0.419141	0.388774	0.375437	0.31861	0.491056	0.464966	0.390929	0.382746	553.333	1653.33	0	474	1482.67	0	1136.67	2326	0	800.333	1725.33	0	723.333	1709	0	711	1800.33	0	NC_006692.1_cdsid_XP_571806.1	CNG01260	NC_006692.1_cdsid_XP_571806.1	2019	86.45	NC_006692.1_cdsid_XP_571807.1, NC_006692.1_cdsid_XP_571806.1	GGTAGCTAGTCCTCCACCTGTTTACCAGAGTGAAGAATGTTTGCGA	CNAG_03463	conserved hypothetical protein	YPL004C	LSP1	0	0	None	None	None
NC_006670.1_cdsid_XP_566729.1	CNA03880	0.885861	0.025448	0.037032	0.419814	0.437336	0.386238	0.454129	0.541368	0.548994	0.331836	0.308887	19.3333	39.6667	-33.3333	42	87	0	69.3333	128.667	0	111.333	219.333	0	127.667	389.667	0	170.333	580.667	0	NC_006670.1_cdsid_XP_566729.1	CNA03880	NC_006670.1_cdsid_XP_566729.1	295	87.68	NC_006670.1_cdsid_XP_566729.1	CCCATCTCGAAAGGAAAGCTGGTTTTGGGTACGTGGCAAGGTATT	None	None	None	None	0	0	None	None	None
NC_006687.1_cdsid_XP_571107.1	CNE04410	0.122323	0.0400914	0.0445348	0.419882	0.691083	0.339737	0.583408	0.587913	0.758977	0.331996	0.730864	1769.67	5183	0	2296	3554	0	2573	4126.67	0	2988.33	3560.33	0	1342.67	3515.33	0	2222	3009	0	NC_006687.1_cdsid_XP_571107.1	CNE04410	NC_006687.1_cdsid_XP_571107.1	840	86.02	NC_006687.1_cdsid_XP_571107.1	GGCATACATGCACTCTCGAATGAGATACAGGGTTGCTGAATTCCTC	CNAG_02094	arp2/3 complex 34 kda subunit	YNR035C	ARC35	gi|23238211|ref|NP_690601.1|	actin-related protein 2/3 complex subunit 2	KOG2826	Z	Actin-related protein Arp2/3 complex, subunit ARPC2
NC_006681.1_cdsid_XP_568180.1	CNL06590	0.704961	0.0443798	0.054078	0.421796	0.376745	0.350654	0.224357	0.597965	0.534016	0.316769	0.371863	19.6667	46	-16.6667	18.6667	72	0	39.3333	65.3333	-16.6667	49	95	0	46.6667	161	0	45.6667	145.667	0	NC_006681.1_cdsid_XP_568180.1	CNL06590	NC_006681.1_cdsid_XP_568180.1	1385	88.94	NC_006681.1_cdsid_XP_568180.1, NC_006681.1_cdsid_XP_568181.1	AGCGAAACAAGGCGCAAGGAGTGAATTGGCAGTCCAAGGATGTAC	CNAG_04947	high-affinity nicotinic acid transporter	None	None	gi|9966811|ref|NP_065079.1|	vesicular glutamate transporter 2	KOG2533	G	Permease of the major facilitator superfamily
NC_006684.1_cdsid_XP_569205.1	CNB03720	0.134099	0.0445808	0.0297797	0.423471	0.680593	0.365408	0.638076	0.595587	0.7769	0.309418	0.626801	749	2220	0	1077.67	1718.33	0	903.667	1524.33	0	1634.33	2032	0	874.667	2483.33	0	1158.67	1784.33	0	NC_006684.1_cdsid_XP_569205.1	CNB03720	NC_006684.1_cdsid_XP_569205.1	1077	86.8	NC_006684.1_cdsid_XP_569205.1	GGTTTGTAGAAATGAGAAGCTCGAGGGTATAACGGACGTCGCATGG	CNAG_03882	conserved hypothetical protein	None	None	0	0	None	None	None
NC_006670.1_cdsid_XP_566825.1	CNA05200	0.999697	0.0331394	0.00922201	0.424829	0.416332	0.320643	0.374136	0.563215	0.489858	0.39063	0.385002	74.6667	256.667	0	89.3333	253.333	0	147.333	280	0	99.3333	219.667	0	103.667	274	0	83.3333	250	0	NC_006670.1_cdsid_XP_566825.1	CNA05200	NC_006670.1_cdsid_XP_566825.1	1735	87.12	NC_006670.1_cdsid_XP_566825.1	AGCATTGAGGATGACGCGTTGAGGTGGGGTATTACCAAGAAGAAG	CNAG_00537	carnitine acetyltransferase	YML042W	CAT2	gi|21618331|ref|NP_000746.2|	carnitine O-acetyltransferase precursor	KOG3717	I	Carnitine O-acyltransferase CRAT
NC_006692.1_cdsid_XP_571803.1	CNG00780	0.189698	0.0476388	0.00805772	0.426172	0.613889	0.355792	0.595479	0.608577	0.668227	0.314148	0.57796	543.667	1718.67	0	712.667	1213.33	0	889.333	1473.33	0	852.667	1271.33	0	447	1321	0	682	1232	0	NC_006692.1_cdsid_XP_571803.1	CNG00780	NC_006692.1_cdsid_XP_571803.1	1806	87.82	NC_006692.1_cdsid_XP_571803.1	GTCGCTTATGGCAAAGTACGAGATGCGCTGGCTGAATGAACACAA	CNAG_07741	cytoplasmic protein	None	None	0	0	KOG2413	E	Xaa-Pro aminopeptidase
NC_006692.1_cdsid_XP_571807.1	CNG01260	0.676125	0.00856617	0.011506	0.428214	0.40514	0.381535	0.332984	0.496798	0.466059	0.406308	0.416377	564.333	1664.67	0	413	1248.67	0	1007.33	2036.67	0	715.333	1529.33	0	655	1521	0	623.333	1534.33	0	NC_006692.1_cdsid_XP_571807.1	CNG01260	NC_006692.1_cdsid_XP_571807.1	1749	86.45	NC_006692.1_cdsid_XP_571807.1, NC_006692.1_cdsid_XP_571806.1	GGTAGCTAGTCCTCCACCTGTTTACCAGAGTGAAGAATGTTTGCGA	CNAG_03463	conserved hypothetical protein	YPL004C	LSP1	0	0	None	None	None
NC_006686.1_cdsid_XP_570151.1	CND05310	0.217543	0.0419453	0.00751854	0.428374	0.583347	0.316008	0.53831	0.592084	0.633647	0.37703	0.578084	159.333	572	0	214	400.333	0	249.667	466	0	248.333	415.667	0	133	356.667	0	178.333	312.667	0	NC_006686.1_cdsid_XP_570151.1	CND05310	NC_006686.1_cdsid_XP_570151.1	1802	89.72	NC_006686.1_cdsid_XP_570151.1	ATTCTGATGCCGAAGCGTCCATGTCCGACTCTACCAGTACCGGTG	CNAG_01419	conserved hypothetical protein	YDL146W	LDB17	0	0	KOG4035	TZ	Coeffector of mDia Rho GTPase, regulates actin polymerization and cell adhesion turnover
NC_006686.1_cdsid_XP_570299.1	CND00780	0.239176	0.0316463	0.0325232	0.428882	0.561014	0.372798	0.485909	0.571965	0.688212	0.341882	0.508922	270.667	880.333	0	259.333	553.333	0	260	503.333	0	353.333	538	0	214	631	0	231.667	481.667	0	NC_006686.1_cdsid_XP_570299.1	CND00780	NC_006686.1_cdsid_XP_570299.1	683	90.68	NC_006686.1_cdsid_XP_570299.1	ATATTGCTGTCGCAGGGCCGCCAACAGCTTATCCTCCTTCGAACC	CNAG_00938	conserved hypothetical protein	None	None	0	0	KOG0714	O	Molecular chaperone (DnaJ superfamily)
NC_006687.1_cdsid_XP_570966.1	CNE03790	0.749049	0.0340687	0.00565964	0.429915	0.448223	0.30943	0.424582	0.545997	0.504095	0.434318	0.415991	234.667	932	0	298.333	747	0	411	787.333	0	397.667	785	0	333	766.667	0	256.333	634.667	0	NC_006687.1_cdsid_XP_570966.1	CNE03790	NC_006687.1_cdsid_XP_570966.1	2606	88.3	NC_006687.1_cdsid_XP_570966.1	TGAACTCTCGGGGTGTGTTTCAGGGCATAATCACCAAGAAGGCTT	CNAG_07647	voltage-gated chloride channel	None	None	gi|55770840|ref|NP_776297.2|	H(+)/Cl(-) exchange transporter 3 isoform e	KOG0475	P	Cl- channel CLC-3 and related proteins (CLC superfamily)
NC_006683.1_cdsid_XP_568746.1	CNN01070	0.906647	0.0297374	0.00517525	0.430326	0.412526	0.370471	0.40011	0.569442	0.464159	0.351064	0.373308	56	158.333	0	100.667	265.667	0	214.667	411.667	0	287	649.333	0	318	917	0	367.667	1014.33	0	NC_006683.1_cdsid_XP_568746.1	CNN01070	NC_006683.1_cdsid_XP_568746.1	2504	89.66	NC_006683.1_cdsid_XP_568746.1	ATGCGGTCATGACTGAGAAGGGAGCGATTGACGTGGAGAGGTCTC	CNAG_06381	DUF221 family protein	YMR266W	RSN1	gi|190341095|ref|NP_065164.2|	transmembrane protein 63C	KOG1134	R	Uncharacterized conserved protein
NC_006683.1_cdsid_XP_568536.1	CNN00990	0.0419539	0.0128119	0.0180848	0.432348	0.637084	0.493087	0.713372	0.44818	0.620252	0.355776	0.577629	354.667	827.667	0	472	723.333	0	390	910.667	0	586.333	975.333	0	437	1171.67	0	613.667	1104.67	0	NC_006683.1_cdsid_XP_568536.1	CNN00990	NC_006683.1_cdsid_XP_568536.1	1307	89.64	NC_006683.1_cdsid_XP_568536.1	CCGATACGGACGAATGGTGGTTTGACGCACTTGAAAGGTGGTGGT	CNAG_06371	hydrolase	YDL238C	GUD1	gi|4758426|ref|NP_004284.1|	guanine deaminase	KOG3968	FQ	Atrazine chlorohydrolase/guanine deaminase
NC_006670.1_cdsid_XP_567162.1	CNA03960	0.0921852	0.00990039	0.017946	0.434121	0.227299	0.370793	0.169661	0.496414	0.327973	0.435157	0.184261	2970.33	7737.33	0	2070.67	10320.7	0	4851	8690.67	0	3438.67	8674	0	5944.33	11419.3	0	2717.67	12222.3	0	NC_006670.1_cdsid_XP_567162.1	CNA03960	NC_006670.1_cdsid_XP_567162.1	1946	89.21	NC_006670.1_cdsid_XP_567162.1	TCGCGACTGTATTTGGTTCTGCGGTTGTAGGACTGGCTTTGCTCT	CNAG_00407	glyoxal oxidase	None	None	0	0	None	None	None
NC_006692.1_cdsid_XP_572180.1	CNG04470	0.0651605	0.0262427	0.0182825	0.436008	0.147151	0.396046	0.0972318	0.560962	0.233755	0.351015	0.110466	547	1528.67	0	113.667	1209.67	0	447	834.667	0	205.333	921	0	553.667	1466	0	116.667	1106.33	0	NC_006692.1_cdsid_XP_572180.1	CNG04470	NC_006692.1_cdsid_XP_572180.1	305	86.24	NC_006692.1_cdsid_XP_572180.1	GCGGTTCTCATAATGCGATTAATCACCTCGAAGCCGATCAAGAGG	CNAG_03114	conserved hypothetical protein	None	None	0	0	None	None	None
NC_006692.1_cdsid_XP_571725.1	CNG00100	0.0664519	0.0440479	0.133909	0.436631	0.870935	0.363397	0.884685	0.611019	0.779088	0.335478	0.949032	61.6667	183	0	118.333	138.667	0	118.333	205.333	0	169.667	228.667	0	56.3333	178.667	0	156	184.333	0	NC_006692.1_cdsid_XP_571725.1	CNG00100	NC_006692.1_cdsid_XP_571725.1	1134	86.29	NC_006692.1_cdsid_XP_571725.1; NC_006693.1_cdsid_XP_572466.1 (-26.08 -843.91 -312.3 84.12 cgctgatccctctcaaggagctatcaaagttcagatccatgatt)	CGCTGATCCCTCTCAAGGAGCTATCAAGGTTCAGATCCGTGATTA	CNAG_06977	L-arabinitol 4-dehydrogenase	None	None	gi|156627571|ref|NP_003095.2|	sorbitol dehydrogenase	KOG0024	Q	Sorbitol dehydrogenase
NC_006681.1_cdsid_XP_568002.1	CNL04530	0.822808	0.0339196	0.0228644	0.437473	0.454512	0.357839	0.412334	0.587738	0.570552	0.366843	0.380652	839.333	2495.33	0	817.667	2032	0	1266.33	2165.67	0	1010.67	1763.67	0	1018	2448	0	864.333	2196.67	0	NC_006681.1_cdsid_XP_568002.1	CNL04530	NC_006681.1_cdsid_XP_568002.1	1341	88.05	NC_006681.1_cdsid_XP_568002.1	TAGATCGTTGGCAGTGTTCTACATGTGGCCTGTCGCTGGAGAATG	CNAG_05173	DNA-3-methyladenine glycosidase	YER142C	MAG1	0	0	KOG1918	L	3-methyladenine DNA glycosidase
NC_006684.1_cdsid_XP_568843.1	CNB01750	0.128695	0.0385497	0.00135718	0.438149	0.657258	0.362533	0.657557	0.600133	0.674724	0.351782	0.639492	78	238	0	107.333	171.667	0	118.333	209.333	0	128.667	205.333	0	64.3333	189	0	98	175	0	NC_006684.1_cdsid_XP_568843.1	CNB01750	NC_006684.1_cdsid_XP_568843.1	1504	86.18	NC_006684.1_cdsid_XP_568843.1	GAAGTGCAATGCATCATAGAGCCTTTCGTCTATGAGCTTGTAGCCG	CNAG_03676	D-lactate dehydrogenase	None	None	gi|119964728|ref|NP_689996.4|	D-2-hydroxyglutarate dehydrogenase, mitochondrial precursor	KOG1232	C	Proteins containing the FAD binding domain
NC_006679.1_cdsid_XP_567393.1	CNJ03140	0.042574	0.00134753	0.107681	0.438547	0.749028	0.429706	0.91207	0.464987	0.697667	0.420948	0.637348	43	95.6667	0	91	92.6667	0	68	147.667	0	89.3333	135	0	54.3333	141	0	79.6667	141	0	NC_006679.1_cdsid_XP_567393.1	CNJ03140	NC_006679.1_cdsid_XP_567393.1	1120	86	NC_006679.1_cdsid_XP_567393.1	GAGTTGTCGGAAATGTGGGTTAGGTTCACTACGGAATGGGAGAAG	CNAG_04888	conserved hypothetical protein	None	None	0	0	None	None	None
NC_006686.1_cdsid_XP_570568.1	CND05360	0.074873	0.0265629	0.0329051	0.438996	0.729829	0.336691	0.647911	0.547069	0.753552	0.433228	0.788024	21	53	-16.6667	46	66	0	49.3333	91	0	64	88.6667	0	35.6667	86.6667	0	55.6667	84.3333	0	NC_006686.1_cdsid_XP_570568.1	CND05360	NC_006686.1_cdsid_XP_570568.1	1929	87.94	NC_006686.1_cdsid_XP_570568.1	GTTACAGGAAGCTCTAATGGATGTCGACGGCCTGAAGATTGCGGA	CNAG_01424	conserved hypothetical protein	None	None	0	0	KOG4360	S	Uncharacterized coiled coil protein
NC_006680.1_cdsid_XP_567894.1	CNK02990	0.0911844	0.0271475	0.0190331	0.440241	0.688439	0.374448	0.641474	0.572202	0.761486	0.374075	0.662358	602	1825	0	874	1415.33	0	1009	1766.67	0	1215.33	1575.67	0	617.667	1562.33	0	886.333	1320	0	NC_006680.1_cdsid_XP_567894.1	CNK02990	NC_006680.1_cdsid_XP_567894.1	688	90.72	NC_006680.1_cdsid_XP_567894.1	TCTCTTCGTGCCCAACTGGAAGAGGCCAAGGGTCCTCAAGTCTCT	CNAG_01961	MSP domain-containing protein	YER120W	SCS2	gi|94721250|ref|NP_003565.4|	vesicle-associated membrane protein-associated protein A isoform 1	KOG0439	U	VAMP-associated protein involved in inositol metabolism
NC_006683.1_cdsid_XP_568535.1	CNN00240	0.288276	0.0346326	0.0200016	0.44038	0.547401	0.361077	0.492535	0.592265	0.646908	0.3678	0.50276	177.333	558.667	0	219.333	451	0	242	450.333	0	237.667	390.333	0	222.333	609.333	0	237	498	0	NC_006683.1_cdsid_XP_568535.1	CNN00240	NC_006683.1_cdsid_XP_568535.1	1233	90.39	NC_006683.1_cdsid_XP_568535.1	TAGTTTGGATCAAGCGAGGAGAATCGCGACCCAGGCCGTTTTCCG	CNAG_06289	conserved hypothetical protein	None	None	0	0	KOG1226	TW	Integrin beta subunit (N-terminal portion of extracellular region)
NC_006683.1_cdsid_XP_568558.1	CNN00360	0.852727	0.00975105	0.00573258	0.444532	0.452465	0.379336	0.44086	0.500872	0.50537	0.453388	0.411164	1404.67	3855.67	0	1460.67	3258.33	0	2230	4229.33	0	1730.33	3270.33	0	2208.33	4317.33	0	1686.67	4053	0	NC_006683.1_cdsid_XP_568558.1	CNN00360	NC_006683.1_cdsid_XP_568558.1	2409	87.53	NC_006683.1_cdsid_XP_568558.1	TGGTATTGGATCATCACGAAGGGAGTGCGACGTCGATATGGACTG	CNAG_06301	AGC/AKT protein kinase	YHR205W	SCH9	0	0	KOG0598	RT	Ribosomal protein S6 kinase and related proteins
NC_006670.1_cdsid_XP_567215.1	CNA06280	0.147652	0.0402858	0.0257222	0.444807	0.665794	0.371172	0.592685	0.609877	0.747835	0.353372	0.656863	568.333	1733.33	0	758.333	1310	0	809	1357	0	1134.33	1515.67	0	561.333	1481	0	786.667	1226	0	NC_006670.1_cdsid_XP_567215.1	CNA06280	NC_006670.1_cdsid_XP_567215.1	997	89.43	NC_006670.1_cdsid_XP_567215.1	ATCGTTTCCGAGTGGATTGATGCTAGGATCAGCCAGCCCAGCAAG	CNAG_00648	esterase/lipase	YKL094W	YJU3	gi|6005786|ref|NP_009214.1|	monoglyceride lipase isoform 1	KOG1455	I	Lysophospholipase
NC_006687.1_cdsid_XP_571096.1	CNE00400	0.589164	0.0443491	0.00344073	0.444892	0.380871	0.358049	0.34422	0.620579	0.419296	0.356047	0.379097	63.3333	192.667	0	45.3333	122.667	0	75.6667	122.667	0	45.6667	113.333	0	50.6667	155.333	0	47.6667	149	0	NC_006687.1_cdsid_XP_571096.1	CNE00400	NC_006687.1_cdsid_XP_571096.1	593	90.08	NC_006687.1_cdsid_XP_571096.1	GTCCTAACACGACCTTCACGTCCTTCGGGTTCAAAGCTCCCGTGT	CNAG_02526	conserved hypothetical protein	None	None	0	0	KOG0017	R	FOG: Transposon-encoded proteins with TYA, reverse transcriptase, integrase domains in various combinations
NC_006684.1_cdsid_XP_569195.1	CNB03620	0.0356898	0.0252889	0.0732178	0.44515	0.771113	0.365705	0.69345	0.56841	0.729722	0.401336	0.890167	48.3333	133.667	0	67.3333	90.3333	0	64.3333	114	0	80.6667	116	0	34.6667	91	0	71.3333	95	0	NC_006684.1_cdsid_XP_569195.1	CNB03620	NC_006684.1_cdsid_XP_569195.1	2235	86.63	NC_006684.1_cdsid_XP_569195.1	CCCGGAGGTCCTTGTTTTCCATCTTAAACGGTTCAAGCAGCTTAG	CNAG_03872	conserved hypothetical protein	None	None	gi|122937412|ref|NP_001073950.1|	ubiquitin carboxyl-terminal hydrolase 45	KOG1873	O	Ubiquitin-specific protease
NC_006681.1_cdsid_XP_567940.1	CNL03800	0.0718918	0.0335245	0.530035	0.445366	0.895049	0.54534	1.15937	0.468536	0.595421	0.322221	0.930353	8.33333	3.33333	-50	12.6667	9.66667	-50	14.3333	29.6667	-33.3333	20	32.6667	-50	7.33333	32.6667	-50	32.3333	45.3333	-16.6667	NC_006681.1_cdsid_XP_567940.1	CNL03800	NC_006681.1_cdsid_XP_567940.1	2759	89.88	NC_006693.1_cdsid_XP_572539.1, NC_006693.1_cdsid_XP_572540.1, NC_006681.1_cdsid_XP_567941.1, NC_006681.1_cdsid_XP_567940.1	CGAGTGGATTGAGCCTTTCGGGTTTGGGTTCAAGTGCGGCAGTTA	#N/A	#N/A	#N/A	#N/A	#N/A	#N/A	#N/A	#N/A	#N/A
NC_006684.1_cdsid_XP_569081.1	CNB00720	0.292102	0.0457469	0.0295666	0.448563	0.586975	0.370272	0.513065	0.62617	0.701206	0.349246	0.546655	1519.33	4223.33	0	1537.33	2966	0	2135.67	3304.33	0	1879.67	2559.33	0	1213	3028	0	1445.67	2680	0	NC_006684.1_cdsid_XP_569081.1	CNB00720	NC_006684.1_cdsid_XP_569081.1	1152	88.88	NC_006684.1_cdsid_XP_569081.1	CTTCAAGCCCATTCCTCCTGAACAGCTGCGTGTCACTTTGGACTG	CNAG_06730	CMGC/GSK protein kinase	YMR139W	RIM11	0	0	KOG0658	G	Glycogen synthase kinase-3
NC_006681.1_cdsid_XP_568145.1	CNL06180	0.0661671	0.0246004	0.00172961	0.452431	0.265167	0.412804	0.236669	0.572174	0.28063	0.372315	0.278203	199	552.333	0	91.6667	407	0	221	422.667	0	88.6667	336.667	0	196.333	523	0	128.667	471	0	NC_006681.1_cdsid_XP_568145.1	CNL06180	NC_006681.1_cdsid_XP_568145.1	1313	86.44	NC_006681.1_cdsid_XP_568145.1	CCATCATCTGTCCTGCATACACTGTGACCAAGAAGCAGATCTCTGA	CNAG_07802	class III aminotransferase	None	None	0	0	KOG1404	E	Alanine-glyoxylate aminotransferase AGT2
NC_006684.1_cdsid_XP_568853.1	CNB02660	0.478972	0.0411046	0.0323514	0.455367	0.530332	0.376523	0.445451	0.621562	0.660483	0.368017	0.485061	1775.67	4732.33	0	1852.33	3837.33	0	2327.67	3588.33	0	2571.33	3578.67	0	1946	4687	0	2164	4273.33	0	NC_006684.1_cdsid_XP_568853.1	CNB02660	NC_006684.1_cdsid_XP_568853.1	1409	88.15	NC_006684.1_cdsid_XP_568853.1	CATTAGATCGGCGATCAGACAGGTCAATCAAGTTCGTCCCTGGCG	CNAG_03769	hexokinase	YGL253W	HXK2	gi|4503951|ref|NP_000153.1|	glucokinase isoform 1	KOG1369	G	Hexokinase
NC_006682.1_cdsid_XP_568312.1	CNM01740	0.162019	0.0113751	0.00992336	0.455827	0.550704	0.406168	0.618874	0.535442	0.514591	0.425873	0.518645	135.333	366.667	0	203	336	0	223.333	458.333	0	221.667	457	0	174.667	412.333	0	209.667	420.667	0	NC_006682.1_cdsid_XP_568312.1	CNM01740	NC_006682.1_cdsid_XP_568312.1	702	86.05	NC_006682.1_cdsid_XP_568312.1	CGGGGTGAACGTCGTTTCTAGCTTGGAAGACATTGTTAAAGAGGTC	CNAG_06173	conserved hypothetical protein	YMR130W	None	gi|13654294|ref|NP_112496.1|	haloacid dehalogenase-like hydrolase domain-containing protein 3	KOG3085	R	Predicted hydrolase (HAD superfamily)
NC_006691.1_cdsid_XP_571538.1	CNF00600	0.866429	0.0235447	0.0327541	0.457123	0.475666	0.364015	0.426311	0.560612	0.614926	0.446743	0.38576	133.667	408	0	125.333	308.333	0	178	339.333	0	157.333	267.333	0	142	321	0	104.333	298.333	0	NC_006691.1_cdsid_XP_571538.1	CNF00600	NC_006691.1_cdsid_XP_571538.1	1545	89.2	NC_006691.1_cdsid_XP_571538.1; NC_006691.1_cdsid_XP_571470.1 (-31.15 -908.58 -339.3 88.26 gaaattcgcttcgacaaccgttgatcagttcgctgaccacgaagg)	GAAATTCGCTTCGACAACCGTTGATCAGTTCGCTGGCCACGAAGC	CNAG_05929	MFS maltose permease MalP	YGR289C	MAL11	0	0	KOG0254	R	Predicted transporter (major facilitator superfamily)
NC_006685.1_cdsid_XP_569537.1	CNC01820	0.27764	0.0455882	0.0431849	0.457446	0.309847	0.341644	0.18226	0.625999	0.459203	0.404695	0.288079	33.3333	89.3333	0	15.3333	71.6667	0	36.3333	57	0	24.3333	52.3333	0	37	96.6667	0	21	92.3333	0	NC_006685.1_cdsid_XP_569537.1	CNC01820	NC_006685.1_cdsid_XP_569537.1	1745	90.41	NC_006685.1_cdsid_XP_569537.1	AGATTGGGGCTGATGGGGACAATGGTGATTGGGGAGTTTTCCGGAT	CNAG_01671	acetyl/propionyl CoA carboxylase	None	None	gi|11545863|ref|NP_071415.1|	methylcrotonoyl-CoA carboxylase beta chain, mitochondrial	KOG0540	EI	3-Methylcrotonyl-CoA carboxylase, non-biotin containing subunit/Acetyl-CoA carboxylase carboxyl transferase, subunit beta
NC_006691.1_cdsid_XP_571394.1	CNF04360	0.875855	0.0391052	0.0312191	0.458171	0.471667	0.35208	0.395321	0.611942	0.610702	0.41049	0.408979	64	199	0	71.6667	178	0	113	194	0	74.6667	128.333	0	76.3333	189.667	0	68.3333	186.667	0	NC_006691.1_cdsid_XP_571394.1	CNF04360	NC_006691.1_cdsid_XP_571394.1	1037	87.47	NC_006691.1_cdsid_XP_571394.1	TGGATAGGCAGTCGGATTTGACAGTATTTTGCGGGGAAGAAGCAC	CNAG_07661	conserved hypothetical protein	None	None	0	0	None	None	None
NC_006693.1_cdsid_XP_572495.1	CNH03250	0.998523	0.0376733	0.0154391	0.459079	0.45241	0.455464	0.42735	0.585718	0.543343	0.336054	0.386537	804.333	1925.67	0	928	2203.67	0	1945.33	3241	0	1767	3106.67	0	1441	3759.67	0	1425.67	3689.33	0	NC_006693.1_cdsid_XP_572495.1	CNH03250	NC_006693.1_cdsid_XP_572495.1	1325	86.5	NC_006693.1_cdsid_XP_572495.1	CGTGTGATGTAGTGGTCCTCAAGGATGAAAAGGGGGATATCATCACC	CNAG_05309	conserved hypothetical protein	None	None	0	0	None	None	None
NC_006694.1_cdsid_XP_572814.1	CNI01560	0.641443	0.0152585	0.0177523	0.459576	0.493141	0.424	0.409194	0.552661	0.570823	0.402066	0.499407	232.333	663.667	0	184	452.667	0	209.667	414	0	211.667	392.333	0	197	484.667	0	203.333	423	0	NC_006694.1_cdsid_XP_572814.1	CNI01560	NC_006694.1_cdsid_XP_572814.1	218	86.1	NC_006694.1_cdsid_XP_572814.1	CCGATGTCTCAATTGCTCTAAGTGATGACACCTTCATTGGCCTAGC	CNAG_04392	sterol-binding protein	None	None	gi|55956777|ref|NP_001007100.1|	non-specific lipid-transfer protein isoform 5 proprotein	None	None	None
NC_006681.1_cdsid_XP_568119.1	CNL05860	0.773535	0.0342804	0.0298683	0.462353	0.489069	0.39789	0.440902	0.610047	0.620099	0.379121	0.406205	1433.33	3751.67	0	1717.67	3673.67	0	2818.67	4328.67	0	2706.67	3945.33	0	2316.33	5376.67	0	2900	6248.33	0	NC_006681.1_cdsid_XP_568119.1	CNL05860	NC_006681.1_cdsid_XP_568119.1	1639	90.92	NC_006681.1_cdsid_XP_568119.1	AAGACTGGCGCTACCTTCAAGGTTAGGGAGCCTCTCGGCAGGTTCTA	CNAG_05031	succinyl-CoA:3-ketoacid-coenzyme A transferase	None	None	gi|4557817|ref|NP_000427.1|	succinyl-CoA:3-ketoacid-coenzyme A transferase 1, mitochondrial precursor	None	None	None
NC_006670.1_cdsid_XP_566600.1	CNA02150	0.132937	0.034846	0.0433824	0.463879	0.657125	0.386844	0.546241	0.613533	0.745574	0.391259	0.679561	556.667	1609.67	0	638.333	1172	0	785.333	1315	0	865.333	1157.33	0	465.333	1127.67	0	682.333	1049.33	0	NC_006670.1_cdsid_XP_566600.1	CNA02150	NC_006670.1_cdsid_XP_566600.1	1188	86.4	NC_006670.1_cdsid_XP_566600.1	CGACGCCGATTCCACCACATACTCAGAATCAAGAATACCTACCGA	CNAG_07339	conserved hypothetical protein	None	None	0	0	None	None	None
NC_006681.1_cdsid_XP_568185.1	CNL06620	0.207039	0.0385154	0.00860606	0.464223	0.615658	0.399357	0.564696	0.621391	0.62223	0.371921	0.660047	3305	7967.33	0	4321.67	6325.33	0	5796.67	8262.33	0	5016.67	6630	0	2717.67	6249.33	0	4346.67	5565.33	0	NC_006681.1_cdsid_XP_568185.1	CNL06620	NC_006681.1_cdsid_XP_568185.1	514	89.9	NC_006681.1_cdsid_XP_568185.1	TCGCTGTTCTTGTCCATGTGCACTTCTGTTTGTGGAGCTTGCGGT	CNAG_04953	conserved hypothetical protein	None	None	0	0	None	None	None
NC_006692.1_cdsid_XP_571916.1	CNG02100	0.0613224	0.0244354	0.00844897	0.464627	0.747934	0.512266	0.724368	0.524533	0.730878	0.357081	0.788557	28.3333	48	0	29.6667	34.6667	-16.6667	20	36.3333	0	38	51	0	14	41.3333	-50	27	45.3333	0	NC_006692.1_cdsid_XP_571916.1	CNG02100	NC_006692.1_cdsid_XP_571916.1	2493	88.45	NC_006692.1_cdsid_XP_571916.1	ACCAAAGCCACAATCGAACCCTTACGATTTCTCTACGCTGGCTGG	CNAG_03372	vacuolar protein-sorting protein BRO1	YPL084W	BRO1	gi|24308073|ref|NP_056281.1|	tyrosine-protein phosphatase non-receptor type 23	KOG2220	R	Predicted signal transduction protein
NC_006693.1_cdsid_XP_572196.1	CNH00020	0.488198	0.0417313	0.0313642	0.465218	0.385148	0.356112	0.333958	0.624335	0.528687	0.415207	0.292799	60	180.667	0	68	204	0	138.333	236.667	0	108.667	222.333	0	145	354	0	93	347.333	0	NC_006693.1_cdsid_XP_572196.1	CNH00020	NC_006693.1_cdsid_XP_572196.1	1444	88.24	NC_006693.1_cdsid_XP_572196.1	GTGGAGCAAGGTGTCATTCAACAAGAGGTGGGCATGCAACAAGAG	CNAG_05336	glucose transporter	None	None	0	0	KOG0254	R	Predicted transporter (major facilitator superfamily)
NC_006691.1_cdsid_XP_571404.1	CNF04420	0.618978	0.0185646	0.00976322	0.4665	0.49726	0.418371	0.474797	0.570857	0.567181	0.410272	0.449802	168.333	455	0	237.333	513.667	0	238.333	460.333	0	336.333	616.333	0	515	1164	0	619	1426.67	0	NC_006691.1_cdsid_XP_571404.1	CNF04420	NC_006691.1_cdsid_XP_571404.1	527	87.61	NC_006691.1_cdsid_XP_571404.1	TCTCAGCTGACAAGTACGCTAAGAACAAGTCTTCCATCGAGGGCG	CNAG_06576	allergen	None	None	0	0	KOG1189	E	Global transcriptional regulator, cell division control protein
NC_006686.1_cdsid_XP_570107.1	CND04520	0.0897608	0.0399185	0.033404	0.469114	0.773159	0.375715	0.705609	0.629076	0.834398	0.40255	0.779471	489.667	1414.67	0	729.667	1038.33	0	785.333	1283.67	0	929.333	1110	0	417.667	1040	0	793.667	1062.33	0	NC_006686.1_cdsid_XP_570107.1	CND04520	NC_006686.1_cdsid_XP_570107.1	2124	90.88	NC_006686.1_cdsid_XP_570107.1	AGATGCCATTGCCACGGTCTCTCGCCAAGGTGTAGCCCGATTTTG	CNAG_01337	WD-repeat protein	None	None	gi|62945417|ref|NP_004934.1|	dystrophia myotonica WD repeat-containing protein	KOG2394	R	WD40 protein DMR-N9
NC_006670.1_cdsid_XP_567167.1	CNA04150	0.257888	0.0404158	0.0316459	0.46925	0.598985	0.380705	0.534094	0.631441	0.717484	0.395603	0.545376	338.333	985.667	0	374.667	763.667	0	403.667	671.667	0	584	841.667	0	389	1004.67	0	490.667	914.333	0	NC_006670.1_cdsid_XP_567167.1	CNA04150	NC_006670.1_cdsid_XP_567167.1	3405	86.91	NC_006670.1_cdsid_XP_567167.1	CTTGGATGAATGGATGAAGTACGACCGCCTCACGCCATCAATCTA	CNAG_07359	atypical/ABC1 protein kinase	YPL109C	None	0	0	KOG1236	R	Predicted unusual protein kinase
NC_006692.1_cdsid_XP_571877.1	CNG01890	0.101099	0.0181558	0.023536	0.471249	0.631089	0.384503	0.545599	0.549986	0.651708	0.479257	0.695961	454.667	1258.33	0	665	1231.67	0	968.667	1763.33	0	1048.67	1610.33	0	706.333	1392.67	0	787.667	1166.33	0	NC_006692.1_cdsid_XP_571877.1	CNG01890	NC_006692.1_cdsid_XP_571877.1	1303	86.47	NC_006692.1_cdsid_XP_571877.1	GATGTTTCAAGTTCTTCCGGTCATGAGATGGGAGTTACGAGGCTACC	CNAG_03396	NAD+ diphosphatase	YGL067W	NPY1	gi|13899267|ref|NP_113626.1|	peroxisomal NADH pyrophosphatase NUDT12	KOG3084	L	NADH pyrophosphatase I of the Nudix family of hydrolases
NC_006680.1_cdsid_XP_567843.1	CNK01680	0.250204	0.0322715	0.00514918	0.473137	0.587117	0.389654	0.542879	0.613549	0.607668	0.41621	0.610803	118.333	327	0	127.667	248.333	0	137.667	239.667	0	187	317	0	133	322.667	0	166.667	279.333	0	NC_006680.1_cdsid_XP_567843.1	CNK01680	NC_006680.1_cdsid_XP_567843.1	4435	88.71	NC_006680.1_cdsid_XP_567843.1	CAAGGGCAAGGACCTACTCGGGATAAGGAACGACAACCTCTCCAA	CNAG_02680	other/VPS15 protein kinase	YBR097W	VPS15	0	0	KOG1240	T	Protein kinase containing WD40 repeats
NC_006684.1_cdsid_XP_569154.1	CNB02250	0.262713	0.0422586	0.0281619	0.473888	0.617248	0.356525	0.520989	0.626165	0.689149	0.438975	0.641606	274.333	920.333	0	329	670	0	392.333	660	0	414.333	612.667	0	274	627	0	327.333	524.667	0	NC_006684.1_cdsid_XP_569154.1	CNB02250	NC_006684.1_cdsid_XP_569154.1	3526	86.32	NC_006684.1_cdsid_XP_569154.1	GATGAACGACCTATGCCAAAGATAATAACCCTTCCTCGTCGACGACG	CNAG_03727	conserved hypothetical protein	YNL144C	None	0	0	None	None	None
NC_006680.1_cdsid_XP_567676.1	CNK02000	0.143115	0.0446779	0.0503121	0.475504	0.680412	0.418327	0.578963	0.641761	0.795142	0.366424	0.66713	66	170	0	69.6667	111.667	0	59.3333	93.6667	-16.6667	118.333	160	0	60	173.333	0	86	144	0	NC_006680.1_cdsid_XP_567676.1	CNK02000	NC_006680.1_cdsid_XP_567676.1	752	89.87	NC_006680.1_cdsid_XP_567676.1	TGGGCGAATTATTAGAAGAGGCCGGCTTGCCAGGTGCTGTCAAAG	CNAG_01860	ornithine cyclodeaminase	YGL159W	None	gi|4503065|ref|NP_001879.1|	mu-crystallin homolog isoform 1	KOG3007	E	Mu-crystallin
NC_006679.1_cdsid_XP_567491.1	CNJ01120	0.288184	0.0195285	0.0283083	0.475698	0.572148	0.42814	0.520226	0.582026	0.688449	0.416927	0.507771	372	946.333	0	394.333	826.667	0	702	1244	0	660	981.333	0	476	1086.33	0	512.333	1027.33	0	NC_006679.1_cdsid_XP_567491.1	CNJ01120	NC_006679.1_cdsid_XP_567491.1	576	89.45	NC_006679.1_cdsid_XP_567491.1	AATTGACAAGGAGGAAAGGACGCAGGCTGCCGCTGACTTGATGTA	CNAG_04680	conserved hypothetical protein	None	None	0	0	KOG1999	K	RNA polymerase II transcription elongation factor DSIF/SUPT5H/SPT5
NC_006685.1_cdsid_XP_569413.1	CNC00340	0.314228	0.0462947	0.093429	0.477942	0.631432	0.3311	0.768788	0.534796	0.673158	0.567931	0.452349	6.33333	10	-50	9.33333	10.3333	-50	9.33333	22	-50	17.6667	26	-50	13.6667	28.6667	-50	12.6667	39.6667	-33.3333	NC_006685.1_cdsid_XP_569413.1	CNC00340	NC_006685.1_cdsid_XP_569413.1	877	87.05	NC_006685.1_cdsid_XP_569413.1	GTCAAGGACAGCGGGGAAACAACATATGTAGAGCGAGACATCTGG	CNAG_03054	conserved hypothetical protein	YGR127W	None	gi|190570176|ref|NP_690870.3|	hypothetical protein LOC128989	None	None	None
NC_006670.1_cdsid_XP_567091.1	CNA01130	0.268978	0.0344191	0.0353556	0.478348	0.345188	0.35212	0.216859	0.526182	0.431968	0.556743	0.386736	16	34	-50	9	33.3333	-16.6667	19.3333	35	-33.3333	20.3333	46.3333	0	33.6667	63.6667	0	17.6667	61	0	NC_006670.1_cdsid_XP_567091.1	CNA01130	NC_006670.1_cdsid_XP_567091.1	839	87.33	NC_006670.1_cdsid_XP_567091.1	AGAGAGTGGCAGATGATGTGAAGCATTCCCAAGCTGGACAAAGAG	CNAG_00123	conserved hypothetical protein	None	None	0	0	None	None	None
NC_006687.1_cdsid_XP_570853.1	CNE03040	0.822851	0.0319777	0.0335796	0.479788	0.501337	0.425209	0.579292	0.618239	0.546078	0.395916	0.378639	92	235	0	148.667	268.667	0	305.333	540.333	0	166.333	313.333	0	237.333	604	0	224.667	616.667	0	NC_006687.1_cdsid_XP_570853.1	CNE03040	NC_006687.1_cdsid_XP_570853.1	3195	88.27	NC_006687.1_cdsid_XP_570853.1	GTTGGGTGAAATGCGTAGAGCTGGATACCACCAGGAGACGGATTG	CNAG_02237	cytoskeleton assembly control protein	YNL243W	SLA2	gi|38045919|ref|NP_005329.3|	huntingtin-interacting protein 1	KOG0980	Z	Actin-binding protein SLA2/Huntingtin-interacting protein Hip1
NC_006670.1_cdsid_XP_567243.1	CNA06340	0.774295	0.024002	0.0663382	0.480557	0.524373	0.555014	0.661353	0.37661	0.356576	0.510048	0.555191	306.667	682.333	0	302	473.333	0	239.667	696	0	307.333	871.333	0	304.333	598.333	0	244.667	466.333	0	NC_006670.1_cdsid_XP_567243.1	CNA06340	NC_006670.1_cdsid_XP_567243.1	519	88.03	NC_006670.1_cdsid_XP_567243.1	TGCCAATCAGATGAGAATTTATCTGGGGGCTGGGTCGCCTTTCTA	CNAG_00654	conserved hypothetical protein	YKL086W	SRX1	gi|22129778|ref|NP_542763.1|	sulfiredoxin-1	KOG3388	L	Predicted transcription regulator/nuclease, contains ParB domain
NC_006692.1_cdsid_XP_572034.1	CNG03230	0.370374	0.0492247	0.0468445	0.482516	0.593228	0.405006	0.515265	0.662265	0.743636	0.380276	0.520782	263.667	802.667	0	322.667	662.333	0	467.333	738.333	0	539.667	732.333	0	310.667	816.667	0	363	724.667	0	NC_006692.1_cdsid_XP_572034.1	CNG03230	NC_006692.1_cdsid_XP_572034.1	430	86.82	NC_006692.1_cdsid_XP_572034.1	GGGAGCTTTGATTTGTTATGGGGGCCTATATTCATCTGCTTTGCCC	CNAG_03250	conserved hypothetical protein	None	None	0	0	KOG4580	UO	Component of vacuolar transporter chaperone (Vtc) involved in vacuole fusion
NC_006682.1_cdsid_XP_568365.1	CNM00370	0.110366	0.00403021	0.126544	0.484094	0.72534	0.512815	0.877386	0.498508	0.742884	0.440959	0.555752	21.6667	33	-33.3333	23.3333	21.3333	0	18.6667	35.6667	-33.3333	26.6667	35.3333	-33.3333	19.3333	45.3333	0	22.6667	54	0	NC_006682.1_cdsid_XP_568365.1	CNM00370	NC_006682.1_cdsid_XP_568365.1	1156	87.54	NC_006682.1_cdsid_XP_568365.1	GGTTTGCTTACGACAGCTGCGCACTTGAAGTACACTCAACTTCCT	CNAG_06027	aryl-alcohol dehydrogenase	YNL331C	AAD14	gi|223718702|ref|NP_957704.3|	aflatoxin B1 aldehyde reductase member 4 isoform 1	KOG1575	C	Voltage-gated shaker-like K+ channel, subunit beta/KCNAB
NC_006686.1_cdsid_XP_570469.1	CND02720	0.100396	0.0401748	0.053057	0.486838	0.719177	0.395317	0.639707	0.644848	0.836004	0.420349	0.681821	421.667	1110.33	0	681.667	1065.67	0	836.333	1325.67	0	1260.33	1491.67	0	680	1523.67	0	883.333	1286.33	0	NC_006686.1_cdsid_XP_570469.1	CND02720	NC_006686.1_cdsid_XP_570469.1	171	89.23	NC_006686.1_cdsid_XP_570469.1	GAGCGAAAGGGTGCTCATAGAGCCCAGTGTCAACTCAATCAGGCT	CNAG_01147	ARP2/3 complex 20 kDa subunit	YKL013C	ARC19	gi|5031595|ref|NP_005709.1|	actin-related protein 2/3 complex subunit 4 isoform a	KOG1876	Z	Actin-related protein Arp2/3 complex, subunit ARPC4
NC_006685.1_cdsid_XP_569405.1	CNC00290	0.105972	0.0119018	0.000688213	0.487066	0.608245	0.428992	0.61161	0.562886	0.593179	0.469318	0.619945	150	390.667	0	233.333	384.667	0	377.333	705	0	306.667	550	0	263.333	565.667	0	322.333	534.667	0	NC_006685.1_cdsid_XP_569405.1	CNC00290	NC_006685.1_cdsid_XP_569405.1	1850	87.99	NC_006685.1_cdsid_XP_569405.1	ATGATGAACGGATCAGACTTGAAGGTCTTCGTCGGACGTTTGGGG	CNAG_03060	multiple drug resistance protein	None	None	gi|118582257|ref|NP_003046.2|	vesicular acetylcholine transporter	KOG0255	R	Synaptic vesicle transporter SVOP and related transporters (major facilitator superfamily)
NC_006692.1_cdsid_XP_572035.1	CNG03480	0.0561354	0.00690974	0.0185555	0.487118	0.635391	0.430614	0.580034	0.52256	0.610558	0.50818	0.71558	6514.67	13723	0	7835.33	9625	0	9405.67	14848.7	0	10450	11919.3	0	6429.67	10575.3	0	9186	9258.33	0	NC_006692.1_cdsid_XP_572035.1	CNG03480	NC_006692.1_cdsid_XP_572035.1	656	89.83	NC_006692.1_cdsid_XP_572035.1	TGCAGGCTTACCGATGGATGGCTGACTCTCGAGATTCTTACGGCG	CNAG_03226	succinate dehydrogenase iron-sulfur subunit	YLL041C	SDH2	gi|115387094|ref|NP_002991.2|	succinate dehydrogenase [ubiquinone] iron-sulfur subunit, mitochondrial precursor	KOG3049	C	Succinate dehydrogenase, Fe-S protein subunit
NC_006670.1_cdsid_XP_566767.1	CNA04100	0.143614	0.049334	0.071379	0.48816	0.747668	0.407417	0.636773	0.667654	0.850953	0.38941	0.755278	1429.33	3656	0	1647	2582	0	1938	2845.33	0	2311	2592	0	1181	2683	0	1721.67	2307.33	0	NC_006670.1_cdsid_XP_566767.1	CNA04100	NC_006670.1_cdsid_XP_566767.1	1200	87.47	NC_006670.1_cdsid_XP_566767.1	CGAGCGTATCGTCCGAGGCTACAGAGATGGTTTCTTCGATTCCAA	CNAG_00424	choline-phosphate cytidylyltransferase	YGR202C	PCT1	0	0	KOG2804	I	Phosphorylcholine transferase/cholinephosphate cytidylyltransferase
NC_006687.1_cdsid_XP_570752.1	CNE00460	0.0801982	0.0443577	0.0298987	0.488375	0.82418	0.401723	0.796087	0.657116	0.881849	0.406285	0.794603	462.333	1222.67	0	715	890.333	0	834.667	1300.67	0	987.333	1115.67	0	601	1378.67	0	1021	1246.67	0	NC_006687.1_cdsid_XP_570752.1	CNE00460	NC_006687.1_cdsid_XP_570752.1	535	90.43	NC_006687.1_cdsid_XP_570752.1	AAAAGGGATGGGCTCGTCGGTATCGGAATGATTACGGGCGCTGTG	None	None	None	None	0	0	None	None	None
NC_006686.1_cdsid_XP_570388.1	CND00640	0.342072	0.0166889	0.0362224	0.491164	0.388256	0.450507	0.313802	0.587055	0.548679	0.435931	0.302287	50.6667	112.333	0	29.6667	86.3333	0	43	73.3333	-16.6667	39.6667	72.6667	0	50.6667	126.667	0	27.6667	109	0	NC_006686.1_cdsid_XP_570388.1	CND00640	NC_006686.1_cdsid_XP_570388.1	2891	89.86	NC_006686.1_cdsid_XP_570388.1	AAAGTGCGATCGGAGTTAGCGAAGTTGGTCAAGGCAGCAGTGCAC	CNAG_00923	membrane protein	YLR241W	None	gi|270288733|ref|NP_055513.2|	transmembrane protein 63A	KOG1134	R	Uncharacterized conserved protein
NC_006684.1_cdsid_XP_568831.1	CNB01620	0.0488397	0.0175372	0.0955092	0.494034	0.76073	0.435434	0.679743	0.591881	0.692586	0.454787	0.909861	1358.67	3253.67	0	1581.67	2351.67	0	1770.33	2933.33	0	1823.67	2514.33	0	1176	2292.67	0	1841.33	2053	0	NC_006684.1_cdsid_XP_568831.1	CNB01620	NC_006684.1_cdsid_XP_568831.1	1694	86.93	NC_006684.1_cdsid_XP_568831.1	CGGCTGAGATCCTGACCACGATGAGACTACTTGGTGTGAACAAAG	CNAG_03663	L-lactate dehydrogenase	None	None	0	0	KOG0538	C	Glycolate oxidase
NC_006680.1_cdsid_XP_567856.1	CNK02570	0.117864	0.0362911	0.0222786	0.496369	0.724527	0.467002	0.657373	0.632333	0.775662	0.389771	0.740546	109.667	252	0	281.333	440.333	0	526.667	874	0	640	853.667	0	467	1133.67	0	816.333	1134.67	0	NC_006680.1_cdsid_XP_567856.1	CNK02570	NC_006680.1_cdsid_XP_567856.1	863	88.23	NC_006680.1_cdsid_XP_567856.1	AGGTTGATGAGATGAGGAGGTGGGCAGGGTTCAAGTACAGCAATG	CNAG_01914	mitochondrial protein	YLR290C	None	0	0	KOG4288	R	Predicted oxidoreductase
NC_006670.1_cdsid_XP_567205.1	CNA05780	0.938067	0.0415781	0.0447505	0.499116	0.508814	0.45618	0.416983	0.650791	0.673959	0.390377	0.435499	69.6667	165	0	55	122.667	0	71	109.667	0	57.6667	89	0	44	121.667	0	42.3333	116	0	NC_006670.1_cdsid_XP_567205.1	CNA05780	NC_006670.1_cdsid_XP_567205.1	821	88.15	NC_006670.1_cdsid_XP_567205.1	GTTTCAACCTTGACCGGTTTGCCAGGTGTAATTCCAGGGTATGCC	CNAG_00595	conserved hypothetical protein	None	None	0	0	KOG2532	G	Permease of the major facilitator superfamily
NC_006680.1_cdsid_XP_567663.1	CNK01840	0.247564	0.0309342	0.0005355	0.49921	0.604355	0.455374	0.594672	0.630106	0.618141	0.41215	0.600253	79	193	0	112.667	201	0	151.667	257.333	0	170.667	284.667	0	176	428.333	0	223	386	0	NC_006680.1_cdsid_XP_567663.1	CNK01840	NC_006680.1_cdsid_XP_567663.1	3512	90.6	NC_006680.1_cdsid_XP_567663.1	TTGCGAAGAGCTATGGGGACTCTGGGCTGGGGCTTGAATTTAGCG	CNAG_02696	exocyst protein	YER008C	SEC3	gi|30410716|ref|NP_839955.1|	exocyst complex component 1 isoform 2	KOG2148	U	Exocyst protein Sec3
NC_006684.1_cdsid_XP_569098.1	CNB00910	0.291941	0.00514925	0.0245683	0.50117	0.410774	0.462366	0.329007	0.548633	0.533468	0.492512	0.369847	185.667	454.667	0	128.667	406.667	0	229.333	460	0	227.667	452.667	0	226.667	456.667	0	156	432.333	0	NC_006684.1_cdsid_XP_569098.1	CNB00910	NC_006684.1_cdsid_XP_569098.1	142	89.81	NC_006684.1_cdsid_XP_569098.1	ATCCACGCCTTCTGGCTCATTTACAAGCGCATCAAGGCCGAAGAG	CNAG_06712	hypothetical protein	None	None	0	0	KOG1773	R	Stress responsive protein
NC_006691.1_cdsid_XP_571695.1	CNF04240	0.973668	0.0168116	0.00511872	0.501824	0.496911	0.45524	0.490417	0.597611	0.543478	0.452622	0.456838	4420	9225	0	4127	6925	0	5897.67	8716	0	5055.33	7585.33	0	3914	7217.33	0	3705.33	6832.67	0	NC_006691.1_cdsid_XP_571695.1	CNF04240	NC_006691.1_cdsid_XP_571695.1	1147	87.12	NC_006691.1_cdsid_XP_571695.1	CTCACGCCTGTGCATGAAGATGCCTACGTTTTCAAAGCGAACATC	CNAG_06594	oxysterol binding protein	YPL145C	KES1	0	0	KOG2210	T	Oxysterol-binding protein
NC_006687.1_cdsid_XP_571123.1	CNE01300	0.112055	0.0376117	0.026155	0.504702	0.295391	0.421282	0.228761	0.654358	0.428293	0.438465	0.229119	481.667	1221.67	0	204.667	935	0	368.667	600.667	0	269.667	664.333	0	567.333	1188	0	245.333	1115	0	NC_006687.1_cdsid_XP_571123.1	CNE01300	NC_006687.1_cdsid_XP_571123.1	505	86.78	NC_006687.1_cdsid_XP_571123.1	GGCGACGCCGATCATCCAAAGTTTGAAGCTTTAGTTGACCTCATC	CNAG_02427	conserved hypothetical protein	None	None	gi|103471987|ref|NP_057132.2|	isochorismatase domain-containing protein 1	None	None	None
NC_006694.1_cdsid_XP_572972.1	CNI00820	0.94815	0.0189565	0.00455532	0.504711	0.497043	0.44391	0.454888	0.605626	0.500391	0.464597	0.535849	2033.67	4554.67	0	2018.33	4011.33	0	2323.67	3671.33	0	2333.33	4250	0	2632.67	4967.33	0	2198	3958.33	0	NC_006694.1_cdsid_XP_572972.1	CNI00820	NC_006694.1_cdsid_XP_572972.1	584	86.25	NC_006694.1_cdsid_XP_572972.1	TGTTCACTTTCAGATCTGACGATGACTCGGACGACAGTATGGTCG	CNAG_04475	conserved hypothetical protein	None	None	0	0	KOG4754	G	Predicted phosphoglycerate mutase
NC_006691.1_cdsid_XP_571334.1	CNF02370	0.056027	0.0400895	0.433602	0.504915	0.943729	0.425241	0.876162	0.660883	0.887386	0.428622	1.06764	140.667	365.667	0	222.667	263.667	0	217	356.333	0	349	423.333	0	151	357.333	0	326.333	323.333	0	NC_006691.1_cdsid_XP_571334.1	CNF02370	NC_006691.1_cdsid_XP_571334.1	1497	86.61	NC_006691.1_cdsid_XP_571334.1	CCCTGTCTTCAACATCCTTGGGTTAAGGTTGAAGCCGTTCATCAAC	CNAG_05740	protein-farnesyl transferase beta chain	YDL090C	RAM1	gi|10835059|ref|NP_002019.1|	protein farnesyltransferase subunit beta	KOG0365	O	Beta subunit of farnesyltransferase
NC_006685.1_cdsid_XP_569950.1	CNC06560	0.169118	0.0207827	0.00204143	0.505172	0.622818	0.510853	0.602757	0.589266	0.648329	0.415396	0.617369	59	117.667	0	108.333	190.333	0	175	316.667	0	209.667	337.667	0	197	469.667	0	271.667	462.333	0	NC_006685.1_cdsid_XP_569950.1	CNC06560	NC_006685.1_cdsid_XP_569950.1	1982	89.63	NC_006685.1_cdsid_XP_569950.1	CCAAGAGGGAAGAACATGATGAGGGGTTGTTTGCGATGGACGGGT	CNAG_01526	conserved hypothetical protein	YPL054W	LEE1	0	0	KOG1039	O	Predicted E3 ubiquitin ligase
NC_006694.1_cdsid_XP_572652.1	CNI02890	0.310687	0.0153145	0.00714852	0.50741	0.569029	0.443669	0.524044	0.593225	0.618892	0.485336	0.56415	507.333	1230.33	0	377.333	784.667	0	468.667	828.333	0	495.333	809	0	367.667	763.667	0	344.667	630	0	NC_006694.1_cdsid_XP_572652.1	CNI02890	NC_006694.1_cdsid_XP_572652.1	1163	90.76	NC_006694.1_cdsid_XP_572652.1	TCTGGCATCGCAACACTCGCGTGCTCGTCTTACCGCCAAAGATTG	CNAG_04152	hydrolase	YHR075C	PPE1	gi|7706645|ref|NP_057231.1|	protein phosphatase methylesterase 1	KOG2564	R	Predicted acetyltransferases and hydrolases with the alpha/beta hydrolase fold
NC_006686.1_cdsid_XP_570263.1	CND02400	0.193267	0.0286489	0.0280734	0.508974	0.639977	0.476113	0.676605	0.629975	0.697762	0.420836	0.545565	288	744.667	0	386.333	611.333	0	333	572.333	-16.6667	660.333	969.667	0	505.667	1122.67	0	493.333	918.667	0	NC_006686.1_cdsid_XP_570263.1	CND02400	NC_006686.1_cdsid_XP_570263.1	8972	87.85	NC_006686.1_cdsid_XP_570263.1	GAAAAGATAAGGAGCCAAGGTCCAGTGAGGATTCTTCCGGGTCGT	CNAG_01115	conserved hypothetical protein	YLR454W	FMP27	0	0	KOG1910	S	Uncharacterized conserved protein
NC_006692.1_cdsid_XP_571788.1	CNG01160	0.250275	0.0233935	0.0415724	0.510773	0.35579	0.448051	0.294185	0.62424	0.52651	0.460026	0.246676	895.333	2139.33	0	693.333	2413.67	0	1749.67	2750.33	0	1147	2108.67	0	1405	2659	0	614.333	2388	0	NC_006692.1_cdsid_XP_571788.1	CNG01160	NC_006692.1_cdsid_XP_571788.1	2553	90.37	NC_006692.1_cdsid_XP_571788.1	CGGCGCTTTGCAGAGAGTTTTGAGGTTTGTTTGGGGTCGAAGGCA	CNAG_03475	conserved hypothetical protein	None	None	0	0	KOG0799	G	Branching enzyme
NC_006670.1_cdsid_XP_566501.1	CNA00770	0.325902	0.0320201	0.0339952	0.516781	0.615506	0.45503	0.524382	0.651463	0.723714	0.443851	0.598421	164	406.333	0	234.667	455.333	0	360.667	592.333	0	457.667	633	0	359	819.667	0	418.333	729	0	NC_006670.1_cdsid_XP_566501.1	CNA00770	NC_006670.1_cdsid_XP_566501.1	2001	87.48	NC_006670.1_cdsid_XP_566501.1	GGCGTTGTGTGAGAATGAGCTAGTAGTGCTCAAGGGTGTGTTGTG	CNAG_00087	conserved hypothetical protein	None	None	gi|189571677|ref|NP_116258.2|	nudC domain-containing protein 1 isoform 1	KOG4379	S	Uncharacterized conserved protein (tumor antigen CML66 in humans)
NC_006670.1_cdsid_XP_566673.1	CNA02730	0.551987	0.0426864	0.0238407	0.517406	0.571914	0.404324	0.480076	0.66445	0.650669	0.483444	0.584996	474.667	1256.67	0	430.667	961.667	0	632	983	0	571.333	909.667	0	434	916.333	0	519.333	901.333	0	NC_006670.1_cdsid_XP_566673.1	CNA02730	NC_006670.1_cdsid_XP_566673.1	3340	87.2	NC_006670.1_cdsid_XP_566673.1	CTGGCGCTTTCCAGGTTTTGGGCGTCAATGTTTGGTATTAGAATGG	CNAG_00285	conserved hypothetical protein	None	None	0	0	None	None	None
NC_006685.1_cdsid_XP_569399.1	CNC00890	0.131747	0.0293339	0.0244474	0.520967	0.34387	0.425437	0.318491	0.635816	0.460595	0.501648	0.252523	36.6667	78.6667	-16.6667	42.3333	124	0	105.333	170.667	-16.6667	123	281.667	0	227	448.667	0	103.667	424	0	NC_006685.1_cdsid_XP_569399.1	CNC00890	NC_006685.1_cdsid_XP_569399.1	1359	89.44	NC_006685.1_cdsid_XP_569399.1	TGAGAGGAAGAGGGAGGAGTTACGGAGGGCGACAAATCAGTTCGG	CNAG_01574	conserved hypothetical protein	None	None	0	0	KOG1053	PET	Glutamate-gated NMDA-type ion channel receptor subunit GRIN2A and related subunits
NC_006691.1_cdsid_XP_571251.1	CNF00910	0.121492	0.0463648	0.0247402	0.522097	0.767035	0.43025	0.712307	0.688136	0.82604	0.447906	0.762758	189	499	0	314	457	0	280	450.667	0	484.333	588	0	317.333	706.667	0	451	616	0	NC_006691.1_cdsid_XP_571251.1	CNF00910	NC_006691.1_cdsid_XP_571251.1	1938	88.3	NC_006691.1_cdsid_XP_571251.1	AGGTGTGACAGCCGGAATGGATAGAATGAGTGTACATGCGCCTTG	CNAG_05882	glycosyl transferase	YHL002W	HSE1	gi|4507249|ref|NP_003464.1|	signal transducing adapter molecule 1	KOG2199	T	Signal transducing adaptor protein STAM/STAM2
NC_006681.1_cdsid_XP_568109.1	CNL05760	0.0543043	0.0386656	0.216884	0.522099	0.924169	0.481115	0.842481	0.664294	0.971517	0.420888	0.958508	162.667	379.333	0	295.333	356.333	0	292	485.333	0	441	471.667	0	177	422	0	340.333	372.667	0	NC_006681.1_cdsid_XP_568109.1	CNL05760	NC_006681.1_cdsid_XP_568109.1	2127	87.39	NC_006681.1_cdsid_XP_568109.1	CGAGAAGACGTCTACGCAGCGGTTCAAGCATAATATTGCGCAAGT	CNAG_05042	carnitine acetyltransferase	None	None	0	0	KOG3717	I	Carnitine O-acyltransferase CRAT
NC_006670.1_cdsid_XP_566672.1	CNA03400	0.342827	0.0323897	0.0163593	0.522626	0.604285	0.454277	0.545072	0.657499	0.681548	0.456102	0.586236	1952.33	4312	0	1796.33	3162	0	2461.33	3575.33	0	2481	3381.67	0	1889.33	3669.67	0	2007	3383.67	0	NC_006670.1_cdsid_XP_566672.1	CNA03400	NC_006670.1_cdsid_XP_566672.1	4773	87.04	NC_006670.1_cdsid_XP_566672.1	TTGGAGTGGCGTTGATGGATATCTGGTGAAACCTGTATCGCTGTC	CNAG_00363	two-component sensor molecule	None	TCO6	0	0	KOG0519	T	Sensory transduction histidine kinase
NC_006685.1_cdsid_XP_569978.1	CNC06010	0.137116	0.0476343	0.0362101	0.523765	0.757509	0.427808	0.711296	0.691678	0.842759	0.45181	0.71847	2054.33	4752.67	0	2659.33	3343	0	2819.33	3839.67	0	3128	3360.67	0	1839	3603.33	0	2351	3206.67	0	NC_006685.1_cdsid_XP_569978.1	CNC06010	NC_006685.1_cdsid_XP_569978.1	1119	88.51	NC_006685.1_cdsid_XP_569978.1	GATGGCGTTTGGTGTTTTCTGCATGGGTGTGATTGCTTGGAACGA	CNAG_02993	imidazoleglycerol-phosphate dehydratase	YIL023C	YKE4	gi|117553619|ref|NP_001070984.1|	zinc transporter SLC39A7	KOG2693	P	Putative zinc transporter
NC_006691.1_cdsid_XP_571400.1	CNF04400	0.206097	0.0417214	0.0266972	0.524448	0.371656	0.529899	0.346552	0.645306	0.493382	0.398138	0.275034	342.667	765.667	0	357.667	1115	0	910.333	1423.67	0	634	1297	0	1251.33	2756.67	0	1092	3993.33	0	NC_006691.1_cdsid_XP_571400.1	CNF04400	NC_006691.1_cdsid_XP_571400.1	491	90.74	NC_006691.1_cdsid_XP_571400.1	AGGCGGCTGAGATTTTGGGGGACAAGAAGTATGTGCCTGATGGGG	CNAG_06578	conserved hypothetical protein	None	None	0	0	KOG1778	K	CREB binding protein/P300 and related TAZ Zn-finger proteins
NC_006685.1_cdsid_XP_569403.1	CNC00910	0.14054	0.0323593	0.0156772	0.524658	0.704673	0.454893	0.670441	0.659071	0.768813	0.460011	0.674765	1184.67	2716	0	1324	2002.67	0	1667.67	2491	0	1732	2163	0	1126.33	2158	0	1400	2076.67	0	NC_006685.1_cdsid_XP_569403.1	CNC00910	NC_006685.1_cdsid_XP_569403.1	498	89.02	NC_006685.1_cdsid_XP_569403.1, NC_006685.1_cdsid_XP_569404.1	CCATCCTGGCATCTTCGGCGGATCTCCAGTCAAAGCAAGTAGTCT	CNAG_01576	conserved hypothetical protein	YHR132W-A	IGO2	0	0	KOG4076	TU	Regulator of ATP-sensitive K+ channels Alpha-endosulfine/ARPP-19 and related cAMP-regulated phosphoproteins
NC_006685.1_cdsid_XP_569559.1	CNC02640	0.109082	0.0148047	0.20581	0.528071	0.780575	0.471495	1.01647	0.612689	0.629418	0.50003	0.695837	33.3333	63	-16.6667	70.3333	65	0	71	116.333	0	78.6667	131.333	0	85	173.333	0	115.333	191.333	0	NC_006685.1_cdsid_XP_569559.1	CNC02640	NC_006685.1_cdsid_XP_569559.1	1628	86.4	NC_006685.1_cdsid_XP_569559.1, NC_006685.1_cdsid_XP_569558.1	GCTGGGGAAAGCTTGAGGATACCGATAGCAAGTTAAAGCAGGAAG	CNAG_01763	cytoplasmic protein	None	None	0	0	KOG1939	E	Oxoprolinase
NC_006670.1_cdsid_XP_566860.1	CNA05420	0.300198	0.0429485	0.00743931	0.528776	0.63537	0.451702	0.600328	0.686553	0.684804	0.448074	0.620979	2480	5374	0	2657	3920.33	0	2713.33	3736.33	0	3553.33	4489.67	0	2559	5013.33	0	3193	4637.33	0	NC_006670.1_cdsid_XP_566860.1	CNA05420	NC_006670.1_cdsid_XP_566860.1	622	86.73	NC_006670.1_cdsid_XP_566860.1	ATGCTACCCGAGTTGAGACATGATCTGTTTGGTCCCAACGAGAATC	CNAG_00560	vacuolar ATP synthase subunit e	YOR332W	VMA4	gi|18087815|ref|NP_542384.1|	V-type proton ATPase subunit E 2	KOG1664	C	Vacuolar H+-ATPase V1 sector, subunit E
NC_006680.1_cdsid_XP_567826.1	CNK01520	0.34872	0.0465126	0.0104208	0.530318	0.627796	0.391487	0.569491	0.638768	0.648784	0.560699	0.665114	119.333	328.333	0	182.333	331.667	0	311.667	533.667	0	210.333	338.667	0	258	462.667	0	301.667	470.333	0	NC_006680.1_cdsid_XP_567826.1	CNK01520	NC_006680.1_cdsid_XP_567826.1	3521	90.43	NC_006680.1_cdsid_XP_567826.1	AGAGCTGGGTTGAACCTGTATGTGAAGGGAAGGAAGCGCCGAACG	CNAG_02662	peptidase family C54 protein	YNL223W	ATG4	0	0	KOG2674	ZU	Cysteine protease required for autophagy - Apg4p/Aut2p
NC_006693.1_cdsid_XP_572315.1	CNH01250	0.134556	0.0457927	0.0518347	0.533622	0.769749	0.440945	0.691519	0.695463	0.859348	0.464459	0.758381	882	2143.67	0	916.667	1377	0	885.667	1298	0	1190.67	1388.33	0	685.333	1395.67	0	981.667	1262	0	NC_006693.1_cdsid_XP_572315.1	CNH01250	NC_006693.1_cdsid_XP_572315.1	1524	90.73	NC_006693.1_cdsid_XP_572315.1	AGGCCAACAACGCCAGCAAAACCAACGATCTCCTAGGCCTACCAG	CNAG_05463	conserved hypothetical protein	None	None	0	0	None	None	None
NC_006692.1_cdsid_XP_572098.1	CNG03870	0.0933573	0.0185125	0.0731508	0.53431	0.729306	0.50696	0.859186	0.627766	0.703906	0.468204	0.624826	807.333	1756	0	1568.67	1856	0	1411.33	2253.33	0	1917	2600.33	0	1621	3017.33	0	1621	2614	0	NC_006692.1_cdsid_XP_572098.1	CNG03870	NC_006692.1_cdsid_XP_572098.1	759	87.35	NC_006692.1_cdsid_XP_572098.1	AAGAACTTGGAGACAATACATGAACAGGCGTGGTGGGTTCAACAGG	CNAG_03182	conserved hypothetical protein	None	None	gi|24307919|ref|NP_006848.1|	U4/U6.U5 small nuclear ribonucleoprotein 27 kDa protein	KOG3263	R	Nucleic acid binding protein
NC_006687.1_cdsid_XP_570812.1	CNE00840	0.687484	0.00406471	0.0560095	0.534438	0.581702	0.562629	0.56828	0.547526	0.449772	0.49316	0.727055	20.6667	27.6667	-33.3333	18.6667	26.3333	-33.3333	18	31.3333	-16.6667	20	43.6667	0	20.6667	43.3333	0	24.3333	44.6667	0	NC_006687.1_cdsid_XP_570812.1	CNE00840	NC_006687.1_cdsid_XP_570812.1	2988	87.57	NC_006687.1_cdsid_XP_570812.1	GGACCCATTCCAGACGGTTAACTGTTGGGATTGGAACATGCATCT	CNAG_02476	conserved hypothetical protein	YOR172W	YRM1	0	0	None	None	None
NC_006685.1_cdsid_XP_569793.1	CNC05010	0.0162934	0.0193916	0.133439	0.534791	0.882882	0.466015	0.916791	0.63001	0.794523	0.508348	0.937332	101.333	234.333	0	207.667	235.333	0	218.667	378	0	237	312.667	0	124.333	252	0	226.333	244.667	0	NC_006685.1_cdsid_XP_569793.1	CNC05010	NC_006685.1_cdsid_XP_569793.1	1613	86.82	NC_006685.1_cdsid_XP_569793.1	GGGATCCGAGGAAACATGATTCAGGCGGAAGCGTATATCATGAGT	CNAG_02888	protein-glutamine gamma-glutamyltransferase	None	None	0	0	KOG2410	E	Gamma-glutamyltransferase
NC_006683.1_cdsid_XP_568649.1	CNN01650	0.0809701	0.0476415	0.125583	0.534848	0.815502	0.627554	0.840354	0.392236	0.691709	0.584753	0.914442	20.3333	24	-50	27	26.3333	0	16.3333	39.6667	0	26.6667	38	0	14.3333	28.6667	-33.3333	29	42	0	NC_006683.1_cdsid_XP_568649.1	CNN01650	NC_006683.1_cdsid_XP_568649.1	2762	87.37	NC_006683.1_cdsid_XP_568649.1	TCGGATTCGACTCTTTACTGCATGAAAACGTCTTTGGCGATTCCGC	CNAG_06440	DNA dependent ATPase	None	None	gi|58219008|ref|NP_001010895.1|	RAD26L hypothetical protein	KOG0387	KL	Transcription-coupled repair protein CSB/RAD26 (contains SNF2 family DNA-dependent ATPase domain)
NC_006694.1_cdsid_XP_572613.1	CNI03520	0.129849	0.0282301	0.0278008	0.536984	0.691833	0.532564	0.648568	0.639575	0.782175	0.438814	0.644757	595	1216.67	0	578.333	896.667	0	643	1038	0	732	953.333	0	434.667	994.333	0	481.333	769.333	0	NC_006694.1_cdsid_XP_572613.1	CNI03520	NC_006694.1_cdsid_XP_572613.1	1626	86.59	NC_006694.1_cdsid_XP_572613.1	GAATTTTGAAGAGATCAAATCGTCGATTCCGGCCGAGGCGTTTCAG	CNAG_04211	conserved hypothetical protein	YPL169C	MEX67	gi|15487670|ref|NP_006353.2|	nuclear RNA export factor 1 isoform 1	KOG3763	A	mRNA export factor TAP/MEX67
NC_006683.1_cdsid_XP_568614.1	CNN00760	0.0528311	0.0180559	0.0222233	0.541839	0.173751	0.459096	0.124206	0.554083	0.278713	0.612339	0.118333	3656.33	7655.67	0	698	5653.67	0	1911.33	3362.67	0	1148.67	3935.67	0	5358.33	7357.33	0	832	7019.33	0	NC_006683.1_cdsid_XP_568614.1	CNN00760	NC_006683.1_cdsid_XP_568614.1	299	88.9	NC_006683.1_cdsid_XP_568614.1	CCACCAGTCTTTTCAGCTATCTCTCTGACGGCAACCTCGACCAGG	CNAG_06347	conserved hypothetical protein	None	None	0	0	KOG2283	TR	Clathrin coat dissociation kinase GAK/PTEN/Auxilin and related tyrosine phosphatases
NC_006684.1_cdsid_XP_568965.1	CNB04750	0.1356	0.0364732	0.0201105	0.542079	0.735474	0.461848	0.712965	0.682042	0.801069	0.482346	0.692387	118.667	275.667	0	126.667	188	0	155.333	243.333	0	152	201.667	0	105	223.667	0	120	199.333	0	NC_006684.1_cdsid_XP_568965.1	CNB04750	NC_006684.1_cdsid_XP_568965.1	1444	87.77	NC_006684.1_cdsid_XP_568965.1	GTTGCCAGTTTTGGAGTGATTGTGTTGGTGTTGAGTTGCGGGTTG	CNAG_03988	vacuolar amino acid transporter 2	YEL064C	AVT2	gi|27735137|ref|NP_775783.1|	putative sodium-coupled neutral amino acid transporter 11	KOG1305	E	Amino acid transporter protein
NC_006692.1_cdsid_XP_572005.1	CNG02570	0.248406	0.0403744	0.0182122	0.544621	0.6733	0.486157	0.670323	0.69171	0.738328	0.455997	0.611248	834	1869.33	0	972	1499	0	1141.67	1656	0	1193.33	1596.67	0	823	1653.67	0	979.333	1537.67	0	NC_006692.1_cdsid_XP_572005.1	CNG02570	NC_006692.1_cdsid_XP_572005.1	2043	87.52	NC_006692.1_cdsid_XP_572005.1	GGTGTTGGAAGGGTGTAATGATGATTTGGGATTGGCGATTGACCGA	CNAG_03321	vacuolar protein sorting-associated protein 9	YML097C	VPS9	gi|18466802|ref|NP_061866.1|	ras and Rab interactor 2	KOG2319	U	Vacuolar assembly/sorting protein VPS9
NC_006687.1_cdsid_XP_570873.1	CNE03170	0.118486	0.0472272	0.160087	0.547185	0.797986	0.504257	0.978901	0.701143	0.719121	0.436154	0.695936	655.333	1467	0	1337.67	1390	0	1798.33	2518	0	1325	1784.33	0	1279	2584	0	2012	2886.67	0	NC_006687.1_cdsid_XP_570873.1	CNE03170	NC_006687.1_cdsid_XP_570873.1	4400	86.18	NC_006687.1_cdsid_XP_570873.1	CGGTACCTATCGACGAAGATGCGGAGATATTGGGGAACTATGAGG	CNAG_02223	signal sequence binding protein	YBL017C	PEP1	0	0	KOG3511	R	Sortilin and related receptors
NC_006685.1_cdsid_XP_569404.1	CNC00910	0.144018	0.0373683	0.033329	0.548965	0.712363	0.500571	0.680264	0.686962	0.804834	0.459364	0.65199	977	2080	0	1027.33	1552.33	0	1139	1663.67	0	1483	1784.67	0	989	1912.33	0	1242	1839.67	0	NC_006685.1_cdsid_XP_569404.1	CNC00910	NC_006685.1_cdsid_XP_569404.1	492	89.02	NC_006685.1_cdsid_XP_569404.1, NC_006685.1_cdsid_XP_569403.1	CCATCCTGGCATCTTCGGCGGATCTCCAGTCAAAGCAAGTAGTCT	CNAG_01576	conserved hypothetical protein	YHR132W-A	IGO2	0	0	KOG4076	TU	Regulator of ATP-sensitive K+ channels Alpha-endosulfine/ARPP-19 and related cAMP-regulated phosphoproteins
NC_006686.1_cdsid_XP_570556.1	CND06160	0.912331	0.0486916	0.0759077	0.54935	0.543097	0.428082	0.402373	0.697866	0.7558	0.522101	0.471116	110.333	276.333	0	84.3333	220.667	0	136	208	0	140	198.667	0	148	286.333	0	144.667	315.333	0	NC_006686.1_cdsid_XP_570556.1	CND06160	NC_006686.1_cdsid_XP_570556.1	1449	88.95	NC_006686.1_cdsid_XP_570556.1	CGCTGTGGGACCCTTGTCCTCCATGAATATCGGTCAACGACTGAT	CNAG_06835	glucosidase	YPR159W	KRE6	0	0	None	None	None
NC_006685.1_cdsid_XP_569917.1	CNC06670	0.386728	0.0259735	0.0092253	0.550191	0.616174	0.475779	0.602288	0.512923	0.672566	0.661871	0.573669	8	10.6667	-50	15.3333	20.3333	-33.3333	18.6667	34.6667	-16.6667	30.6667	45	0	36	57.3333	0	27.3333	61.3333	0	NC_006685.1_cdsid_XP_569917.1	CNC06670	NC_006685.1_cdsid_XP_569917.1	1354	89.08	NC_006685.1_cdsid_XP_569917.1	GCGGCTGGACAGGATATGAAGGTCGTTATCAAGAACCAGGAGGGG	CNAG_07589	xylitol dehydrogenase	None	None	0	0	KOG0024	Q	Sorbitol dehydrogenase
NC_006694.1_cdsid_XP_572754.1	CNI00710	0.286567	0.0466873	0.0290012	0.553723	0.426872	0.437921	0.323722	0.699875	0.547981	0.523374	0.408912	447.667	1065	0	338	1134.67	0	714.667	1054	0	574	1076.33	0	706.333	1270.33	0	490.667	1233.67	0	NC_006694.1_cdsid_XP_572754.1	CNI00710	NC_006694.1_cdsid_XP_572754.1	1966	86.11	NC_006694.1_cdsid_XP_572754.1; NC_006694.1_cdsid_XP_572753.1 (-28.62 -815.80 -305.3 87.71 gagtggacacctgaaagtggtttcttgactgctgctcagaag)	GAGTGGACACCTGAAAGTGGTTTCTTGACTGCTGCTCAGAGTAAG	CNAG_04485	long-chain-fatty-acid-CoA-ligase	YOR317W	FAA1	gi|42794754|ref|NP_976251.1|	long-chain-fatty-acid--CoA ligase 3	KOG1180	I	Acyl-CoA synthetase
NC_006691.1_cdsid_XP_571425.1	CNF03500	0.0171216	0.0127833	0.010635	0.554982	0.924424	0.623716	0.914687	0.547751	0.919219	0.49348	0.939367	70	116.333	0	78.3333	79.6667	0	35.3333	63.6667	0	157.333	183	0	78.6667	163.667	0	104.333	124	0	NC_006691.1_cdsid_XP_571425.1	CNF03500	NC_006691.1_cdsid_XP_571425.1	442	87.09	NC_006691.1_cdsid_XP_571425.1	CAAGCGTGTCGAAGAGATCCTCGCCAAAGAGTCATCCAAAGCATA	CNAG_06669	conserved hypothetical protein	YBL001C	ECM15	0	0	None	None	None
NC_006693.1_cdsid_XP_572198.1	CNH00040	0.260661	0.0111779	0.0719064	0.556141	0.674063	0.491007	0.838068	0.607125	0.591083	0.570291	0.593039	223.333	524.333	0	317.667	390	0	287.333	520.667	0	322.667	573.667	0	300	530	0	261.667	465	0	NC_006693.1_cdsid_XP_572198.1	CNH00040	NC_006693.1_cdsid_XP_572198.1	558	88.25	NC_006693.1_cdsid_XP_572198.1	GGTCGCCGCTATTGTTGCTATGGGGGATCATTTCTTTCCGTCGTA	None	None	None	None	0	0	None	None	None
NC_006670.1_cdsid_XP_566843.1	CNA04640	0.0851509	0.0161348	0.0432967	0.556429	0.723392	0.517248	0.713317	0.6439	0.817057	0.50814	0.639801	501.667	1016.33	0	908	1322.67	0	2427.33	3601.67	0	1945.67	2274.67	0	2117	3693.33	0	3382	4719	0	NC_006670.1_cdsid_XP_566843.1	CNA04640	NC_006670.1_cdsid_XP_566843.1	1050	89.31	NC_006670.1_cdsid_XP_566843.1	AGCCATTGCTAGAGCTATTGCCATGAGCTTGGGGGGACAAGAAGA	CNAG_00482	26S proteasome regulatory subunit	YHR200W	RPN10	gi|5292161|ref|NP_002801.1|	26S proteasome non-ATPase regulatory subunit 4	KOG2884	O	26S proteasome regulatory complex, subunit RPN10/PSMD4
NC_006684.1_cdsid_XP_568811.1	CNB01390	0.929207	0.0418863	0.0282349	0.556538	0.545222	0.425815	0.438631	0.639027	0.573912	0.604772	0.623124	378.667	959	0	271	643.667	0	410.333	674	0	356.667	640.667	0	343	567.667	0	293	487.333	0	NC_006684.1_cdsid_XP_568811.1	CNB01390	NC_006684.1_cdsid_XP_568811.1	2254	88.75	NC_006684.1_cdsid_XP_568811.1	CAGTCTCATGGAGGATCTCCTCAACCTCCTTATGGGCAACAGCCT	CNAG_03638	heterokaryon incompatibility protein HET-C	None	None	0	0	KOG4475	RP	FOG: Immunoglobin and related proteins
NC_006686.1_cdsid_XP_570683.1	CND00970	0.361346	0.0285764	0.0190956	0.557388	0.631129	0.483905	0.574182	0.675442	0.713138	0.512817	0.606069	508	1115.67	0	658.667	1152	0	1004.67	1490	0	883.667	1234.67	0	830.333	1495	0	960.667	1519.67	0	NC_006686.1_cdsid_XP_570683.1	CND00970	NC_006686.1_cdsid_XP_570683.1	597	90.28	NC_006686.1_cdsid_XP_570683.1	TAAAGGCGGGGCGCTAGGCAAAGTCATGGGGAATATGAGGAGACC	CNAG_00968	conserved hypothetical protein	None	None	gi|109148544|ref|NP_116267.3|	probable alpha-ketoglutarate-dependent dioxygenase ABH6 isoform 2	None	None	None
NC_006670.1_cdsid_XP_567061.1	CNA07460	0.0657429	0.0412309	0.0928008	0.55859	0.893774	0.496636	0.830194	0.705276	0.93976	0.473859	0.911369	153	341	0	234.667	289.667	0	166	252	-16.6667	463.333	507	0	521	1036	0	903.667	1021.33	0	NC_006670.1_cdsid_XP_567061.1	CNA07460	NC_006670.1_cdsid_XP_567061.1	1062	90.79	NC_006670.1_cdsid_XP_567061.1	TGTCAAATGGGATCCCGAGTTGGACGAGGTGGAGAGCACAGCGTA	None	None	None	None	0	0	None	None	None
NC_006684.1_cdsid_XP_568802.1	CNB01300	0.108924	0.0228345	0.0226391	0.560036	0.738386	0.50344	0.800959	0.6653	0.73284	0.511368	0.681359	67.3333	141.333	0	120.667	159	0	131	210	0	288	419.333	0	253.333	499.333	0	307.667	467.667	0	NC_006684.1_cdsid_XP_568802.1	CNB01300	NC_006684.1_cdsid_XP_568802.1	2001	86.04	NC_006684.1_cdsid_XP_568802.1	GAACATGAAGCAAAGGGTCGAAGAAAGAGTCAGTAGAGGAGGCAC	CNAG_03628	VpsB	YGL095C	VPS45	gi|18105063|ref|NP_009190.2|	vacuolar protein sorting-associated protein 45	KOG1299	U	Vacuolar sorting protein VPS45/Stt10 (Sec1 family)
NC_006694.1_cdsid_XP_572705.1	CNI02370	0.798764	0.0200167	0.0147727	0.560152	0.54198	0.530689	0.520012	0.654991	0.623361	0.494777	0.482568	726.667	1552	0	671.667	1310.67	0	751	1182.33	0	850.333	1360.33	0	815	1521	0	680	1439.33	0	NC_006694.1_cdsid_XP_572705.1	CNI02370	NC_006694.1_cdsid_XP_572705.1	1257	86.41	NC_006694.1_cdsid_XP_572705.1	GGAGGCGATTAAGGGATTAGAGATGTTTAGGGCCTATGTTGAGGCT	CNAG_04312	mannose-6-phosphate isomerase	YER003C	PMI40	gi|4505235|ref|NP_002426.1|	mannose-6-phosphate isomerase	KOG2757	G	Mannose-6-phosphate isomerase
NC_006670.1_cdsid_XP_566836.1	CNA05280	0.622559	0.0220697	0.0847048	0.56056	0.627642	0.585758	0.517121	0.627829	0.830503	0.468092	0.535302	43	67	-16.6667	52.3333	94.6667	0	92	150	0	121.667	157.667	0	119.333	262.667	0	118	246.667	0	NC_006670.1_cdsid_XP_566836.1	CNA05280	NC_006670.1_cdsid_XP_566836.1	1562	86.9	NC_006670.1_cdsid_XP_566836.1	AAGAAAAGTTACGCTGGGAGATAGGAGATGTGTACCGAGGAGGGA	CNAG_00544	conserved hypothetical protein	None	None	0	0	KOG1703	TZ	Adaptor protein Enigma and related PDZ-LIM proteins
NC_006670.1_cdsid_XP_566854.1	CNA04680	0.0723508	0.0182583	0.00501167	0.561035	0.745856	0.58351	0.763128	0.622444	0.715132	0.47715	0.75931	294	624.667	0	452.333	645.667	0	434	729.333	0	796	1117.33	0	568.667	1100.33	0	725.667	999.667	0	NC_006670.1_cdsid_XP_566854.1	CNA04680	NC_006670.1_cdsid_XP_566854.1	462	86.24	NC_006670.1_cdsid_XP_566854.1	CGCTAAGAATGAGGGCAAAGTAGTTCGAATGATGCCTGAGCTGATG	CNAG_00486	mitochondrial protein	YOL071W	EMI5	gi|8923450|ref|NP_060311.1|	succinate dehydrogenase assembly factor 2, mitochondrial precursor	KOG3326	S	Uncharacterized conserved protein
NC_006685.1_cdsid_XP_569853.1	CNC06950	0.379848	0.0479894	0.0127521	0.561785	0.649455	0.534399	0.642168	0.707049	0.708728	0.443907	0.59747	194	410.667	0	339.667	551.667	0	510.333	756.667	0	835.667	1176.33	0	842.667	1731	0	1115.67	1803.33	0	NC_006685.1_cdsid_XP_569853.1	CNC06950	NC_006685.1_cdsid_XP_569853.1	1576	87.04	NC_006685.1_cdsid_XP_569853.1	CTGCCACTGGAGTTGGGGGATGGTACTGTTAATTTGATGGAGACT	CNAG_01485	D-lactate dehydrogenase cytochrome oxidoreductase protein	YDL174C	DLD1	gi|37595756|ref|NP_919417.1|	probable D-lactate dehydrogenase, mitochondrial isoform 2 precursor	KOG1231	C	Proteins containing the FAD binding domain
NC_006687.1_cdsid_XP_571219.1	CNE02560	0.151517	0.0224946	0.00171798	0.563159	0.685689	0.476856	0.665022	0.648293	0.700711	0.564328	0.691335	56.3333	120	0	96	144.667	0	140	230.667	0	163	244	0	142.333	257	0	164	248	0	NC_006687.1_cdsid_XP_571219.1	CNE02560	NC_006687.1_cdsid_XP_571219.1	639	86.14	NC_006687.1_cdsid_XP_571219.1	CTTTGGCTCTTCAGTGAAGCGAAAGCGACGAAGAGATAGCGTAAG	None	None	None	None	0	0	None	None	None
NC_006685.1_cdsid_XP_569785.1	CNC04960	0.571889	0.0253875	0.043845	0.569003	0.62288	0.495631	0.50135	0.675599	0.705393	0.535778	0.661896	266.667	665.667	0	240	490.667	0	344.333	552	0	356	529.333	0	266.667	501.667	0	295.667	464.667	0	NC_006685.1_cdsid_XP_569785.1	CNC04960	NC_006685.1_cdsid_XP_569785.1	513	89.66	NC_006685.1_cdsid_XP_569785.1	TTTTGACGAGGCTATCCGGACGGTCCTCAACCCTAATCGACGAGC	CNAG_02883	small GTPase	None	None	gi|9845511|ref|NP_008839.2|	ras-related C3 botulinum toxin substrate 1 isoform Rac1	KOG0393	R	Ras-related small GTPase, Rho type
NC_006684.1_cdsid_XP_568806.1	CNB01340	0.367841	0.00516853	0.0527823	0.569979	0.654555	0.551534	0.792863	0.616849	0.609211	0.541555	0.561592	924	1813.33	0	1252.33	1603.33	0	1676.33	2668.67	0	1407.33	2236.67	0	1244.33	2028.33	0	1082.67	1861.67	0	NC_006684.1_cdsid_XP_568806.1	CNB01340	NC_006684.1_cdsid_XP_568806.1	399	89.94	NC_006684.1_cdsid_XP_568806.1	CACCACATTCGTCAAGTGCGGCCTCAAGTTGAACGCTGGCGATTA	CNAG_03632	conserved hypothetical protein	None	None	0	0	None	None	None
NC_006681.1_cdsid_XP_567964.1	CNL04100	0.450698	0.0412351	0.00430461	0.571704	0.632645	0.515617	0.595838	0.714588	0.658221	0.484905	0.643877	1028	2116.33	0	1302.67	2222.33	0	2142.67	2927	0	2036	2952	0	1873.67	3416.67	0	2251.67	3420.33	0	NC_006681.1_cdsid_XP_567964.1	CNL04100	NC_006681.1_cdsid_XP_567964.1	1001	86.45	NC_006681.1_cdsid_XP_567964.1	TGGCTGGAGATGATAAGGTCGTTACGCTTTATAGAGCTGCAGGAG	CNAG_05219	conserved hypothetical protein	None	None	0	0	KOG4155	R	FOG: WD40 repeat
NC_006687.1_cdsid_XP_570765.1	CNE01530	0.0382679	0.0214499	0.0187376	0.574079	0.872922	0.518886	0.840976	0.673525	0.882538	0.529825	0.895252	32.3333	55	-33.3333	89.3333	98.6667	0	107.333	164	0	189.333	224	0	111	215.333	0	180	212.333	0	NC_006687.1_cdsid_XP_570765.1	CNE01530	NC_006687.1_cdsid_XP_570765.1	4126	86.83	NC_006687.1_cdsid_XP_570765.1	GGTGCTAGACAGGCCAGAGTCACGATAAAAGAGACAGCATTGACA	CNAG_02402	WDR7 protein	None	None	0	0	KOG4155	R	FOG: WD40 repeat
NC_006694.1_cdsid_XP_572597.1	CNI03700	0.0656503	0.0461687	0.230911	0.574522	0.931141	0.549933	0.908947	0.713159	0.87453	0.460474	1.00994	201	413.667	0	287.333	319	0	278.667	432.333	0	302	366.667	0	167.667	368	0	314.667	329.333	0	NC_006694.1_cdsid_XP_572597.1	CNI03700	NC_006694.1_cdsid_XP_572597.1	850	87.62	NC_006694.1_cdsid_XP_572597.1	CGAAATTGGTTGCAGCCGACTAAGGAAATGCCATTCCCTGCTTTG	CNAG_04229	phytanoyl-CoA dioxygenase family protein	None	None	gi|154937350|ref|NP_001094346.1|	phytanoyl-CoA dioxygenase domain-containing protein 1 isoform a	KOG3290	I	Peroxisomal phytanoyl-CoA hydroxylase
NC_006680.1_cdsid_XP_567920.1	CNK03360	0.178494	0.0384271	0.0262342	0.576114	0.735239	0.511838	0.776161	0.713879	0.767516	0.502624	0.662039	90	195.333	0	225	297.667	0	395.667	588.333	0	254.667	352.333	0	436	887.333	0	687.333	1087.33	0	NC_006680.1_cdsid_XP_567920.1	CNK03360	NC_006680.1_cdsid_XP_567920.1	3347	87.17	NC_006680.1_cdsid_XP_567920.1	GTCGCGTACAAGTTTCGGCAGTTGGTAGGGAAAGGAGAAAGAAGT	CNAG_02001	inositol-polyphosphate 5-phosphatase	None	None	gi|13325070|ref|NP_001578.2|	inositol polyphosphate 5-phosphatase OCRL-1 isoform b	KOG0565	U	Inositol polyphosphate 5-phosphatase and related proteins
NC_006670.1_cdsid_XP_567211.1	CNA06420	0.0356786	0.0258111	0.230611	0.577685	0.885351	0.483294	0.767237	0.660478	0.896835	0.589282	0.991982	542.667	1214.33	0	741.667	965.333	0	902.333	1383.33	0	1005.33	1117.33	0	532.667	883.667	0	746.333	769.667	0	NC_006670.1_cdsid_XP_567211.1	CNA06420	NC_006670.1_cdsid_XP_567211.1	993	86.89	NC_006670.1_cdsid_XP_567211.1	GTTGTTATTGGCCAAAGGCTTCTATGACAATGGACAACATCCGGGG	CNAG_00663	conserved hypothetical protein	None	None	0	0	None	None	None
NC_006680.1_cdsid_XP_567913.1	CNK03200	0.262012	0.0370513	0.0430263	0.578096	0.693614	0.546171	0.598029	0.704681	0.788187	0.483437	0.694627	48.6667	85.3333	-33.3333	68	105.667	0	43.6667	61.6667	-16.6667	196	256	0	198	409	0	183	268	0	NC_006680.1_cdsid_XP_567913.1	CNK03200	NC_006680.1_cdsid_XP_567913.1	5446	86.8	NC_006680.1_cdsid_XP_567913.1	GTTCGTGCAATTTTAGAGGGGTTGGAGAGCTCAGAGAAGCGAGTA	CNAG_01988	bacteriophytochrome histidine kinase	YIL147C	TCO3(ScSLN1)	0	0	KOG0519	T	Sensory transduction histidine kinase
NC_006687.1_cdsid_XP_570979.1	CNE02710	0.764907	0.0336404	0.0403748	0.578349	0.606979	0.515565	0.628876	0.70567	0.701418	0.513811	0.490642	875.333	1843.67	0	1086.33	1755.67	0	1917.33	2665	0	1298	1793.33	0	1594	2684.67	0	1604.33	3271	0	NC_006687.1_cdsid_XP_570979.1	CNE02710	NC_006687.1_cdsid_XP_570979.1	1713	86.19	NC_006687.1_cdsid_XP_570979.1	GGAGCGGTTCTATGGCGGTTTAATGATAAAGTTGAGGGATGATGGG	CNAG_07639	lipase 2	None	None	0	0	None	None	None
NC_006684.1_cdsid_XP_569224.1	CNB03980	0.0197542	0.00403735	0.183927	0.578395	1.2363	0.619095	1.36626	0.562843	0.999934	0.553248	1.34271	44.6667	66	0	74	51	0	56.6667	102	0	102.333	107.667	0	36.3333	69	0	79.6667	70.6667	0	NC_006684.1_cdsid_XP_569224.1	CNB03980	NC_006684.1_cdsid_XP_569224.1	1848	86.48	NC_006684.1_cdsid_XP_569224.1	GGAGCCATTCAAGCCTCTCTATCAGTTCGAAGACGATGATGAACCA	CNAG_03910	D-xylose-proton symporter	None	None	0	0	KOG0254	R	Predicted transporter (major facilitator superfamily)
NC_006686.1_cdsid_XP_570429.1	CND02100	0.176382	0.0206005	0.0603515	0.579906	0.716264	0.500593	0.697114	0.577838	0.616802	0.661289	0.834878	105.667	227.333	0	154	232.667	0	226.667	430	0	221	379.333	0	169	258	0	215.667	262	0	NC_006686.1_cdsid_XP_570429.1	CND02100	NC_006686.1_cdsid_XP_570429.1	3572	88.39	NC_006686.1_cdsid_XP_570429.1	TCGAGAACGATTGGCGCGGTGGTAGAGTGATTAGCCTAGACGAAG	CNAG_01082	conserved hypothetical protein	None	None	gi|219842212|ref|NP_001137357.1|	protein phosphatase 1 regulatory subunit 12A isoform a	KOG0504	R	FOG: Ankyrin repeat
NC_006681.1_cdsid_XP_568224.1	CNL05080	0.0147988	0.0211078	0.526417	0.583055	1.08009	0.496072	1.06001	0.602973	0.920903	0.65012	1.25935	482.333	1015	0	718	689	0	561.333	969.333	0	771	856	0	426.667	662	0	706.667	574	0	NC_006681.1_cdsid_XP_568224.1	CNL05080	NC_006681.1_cdsid_XP_568224.1	2191	86.63	NC_006681.1_cdsid_XP_568224.1	GTGGACCAAAATGCCATCTATTCGGCCTTGATGACTTACATGGTGG	CNAG_05112	conserved hypothetical protein	YOR337W	TEA1	0	0	None	None	None
NC_006670.1_cdsid_XP_567006.1	CNA06670	0.101786	0.0420715	0.0247488	0.583648	0.818271	0.528501	0.781454	0.725327	0.870297	0.497117	0.80306	694.667	1493	0	917	1214.67	0	1174.33	1625	0	1295.33	1470.33	0	824	1528.33	0	1112.67	1329	0	NC_006670.1_cdsid_XP_567006.1	CNA06670	NC_006670.1_cdsid_XP_567006.1	1435	86.75	NC_006670.1_cdsid_XP_567006.1	GACGTCGGAGAGGATGAATGGTCCAATTGGGATGATAACTGGGAT	CNAG_00689	beta-1,4-mannosyltransferase	YBR110W	ALG1	gi|41350216|ref|NP_061982.3|	chitobiosyldiphosphodolichol beta-mannosyltransferase	KOG2941	O	Beta-1,4-mannosyltransferase
NC_006670.1_cdsid_XP_566923.1	CNA04830	0.760522	0.0290689	0.0224428	0.584105	0.606528	0.538285	0.546862	0.699058	0.702	0.514973	0.570724	267.333	607	0	227	419.667	0	285.667	452.667	0	304	466	0	209.333	404.667	0	221.333	404	0	NC_006670.1_cdsid_XP_566923.1	CNA04830	NC_006670.1_cdsid_XP_566923.1	1374	87.37	NC_006670.1_cdsid_XP_566923.1	CCAGGAAGCGTCAAAGCGACTCTTAGATCATGCCATGTCCAACTT	CNAG_00500	PP2Cp protein phosphotase	YDL006W	PTC1	0	0	KOG0698	T	Serine/threonine protein phosphatase
NC_006670.1_cdsid_XP_566992.1	CNA06510	0.0151462	0.0089821	0.0607183	0.585335	0.916684	0.550053	0.950303	0.646626	0.87912	0.559326	0.920629	941.667	1847.33	0	1187	1287.67	0	998	1545	0	1305.33	1466	0	749.333	1267	0	1133.33	1184.67	0	NC_006670.1_cdsid_XP_566992.1	CNA06510	NC_006670.1_cdsid_XP_566992.1	961	88.55	NC_006670.1_cdsid_XP_566992.1	CAGATTGCCACGGAAGTCTTCCTCATTCCACAGCCCAGAAGTTCG	CNAG_00673	cytoplasmic protein	YOR164C	None	gi|38570062|ref|NP_057033.2|	Golgi to ER traffic protein 4 homolog	KOG3024	S	Uncharacterized conserved protein
NC_006694.1_cdsid_XP_572901.1	CNI04080	0.204305	0.0273562	0.0298456	0.586249	0.699342	0.485922	0.613204	0.656273	0.748715	0.616552	0.736106	1029.33	2242.67	0	1015.33	1692.33	0	1199.67	1836	0	1409.33	1822	0	1084.67	1582.67	0	1010.67	1322	0	NC_006694.1_cdsid_XP_572901.1	CNI04080	NC_006694.1_cdsid_XP_572901.1	1145	90.16	NC_006694.1_cdsid_XP_572901.1	TGCGAGAATTCTCCAAGCTTGTGGTCGCGTTCTCCGTCGAACTCG	CNAG_04269	peptidase	YDR415C	None	0	0	KOG2195	OPR	Transferrin receptor and related proteins containing the protease-associated (PA) domain
NC_006693.1_cdsid_XP_572580.1	CNH03850	0.804246	0.0339541	0.0303111	0.586575	0.564027	0.58455	0.471701	0.691133	0.674814	0.484044	0.545567	285	601	0	312	701.333	0	592.333	894	0	684.333	1032.33	0	698	1363.67	0	649.333	1246	0	NC_006693.1_cdsid_XP_572580.1	CNH03850	NC_006693.1_cdsid_XP_572580.1	332	90.31	NC_006693.1_cdsid_XP_572580.1, NC_006681.1_cdsid_XP_568204.1	TTTCTGAAACTGCAAAAGTCCTTGAAGCGCGCGATGGTGCCGAGG	CNAG_05246	conserved hypothetical protein	YDR063W	AIM7	gi|4758442|ref|NP_004115.1|	glia maturation factor beta	KOG1736	W	Glia maturation factor beta
NC_006670.1_cdsid_XP_567082.1	CNA00640	0.665701	0.0233134	0.0106734	0.590929	0.560738	0.531636	0.494965	0.691791	0.595911	0.549361	0.591337	940.333	1904	0	788.333	1653.33	0	1476.67	2140.33	0	1202.67	1955	0	1245	1999.33	0	1163.67	1897.67	0	NC_006670.1_cdsid_XP_567082.1	CNA00640	NC_006670.1_cdsid_XP_567082.1	1528	87.79	NC_006670.1_cdsid_XP_567082.1	GATGCTGGTGTATCTACCATCTTTGTCGGCTTGGGAGAAGACCCT	CNAG_00074	integral to plasma membrane protein	YOR161C	PNS1	gi|194239631|ref|NP_689910.2|	choline transporter-like protein 5 isoform A	KOG1362	I	Choline transporter-like protein
NC_006686.1_cdsid_XP_570271.1	CND02320	0.0454099	0.015887	0.0176716	0.59226	0.761307	0.547285	0.773089	0.674443	0.708417	0.555052	0.802415	1871.33	3513	0	2169.67	2682.67	0	2665	3740.33	0	2467	3250.33	0	1809	2850.67	0	2001.67	2497.67	0	NC_006686.1_cdsid_XP_570271.1	CND02320	NC_006686.1_cdsid_XP_570271.1	2460	88.57	NC_006686.1_cdsid_XP_570271.1	GGTCGAAGCGAATGGAAAGCATTACATGGCTGGAGGCTATCCGTT	CNAG_01106	vacuolar (H+)-ATPase subunit	YOR270C	VPH1	gi|194097401|ref|NP_001123492.1|	V-type proton ATPase 116 kDa subunit a isoform 1 isoform a	KOG2189	C	Vacuolar H+-ATPase V0 sector, subunit a
NC_006685.1_cdsid_XP_569558.1	CNC02640	0.272704	0.0340671	0.248817	0.593182	0.78597	0.574522	1.06141	0.706141	0.612921	0.498883	0.683576	28	41.6667	-33.3333	83.6667	73.3333	0	110	160.333	0	97.6667	169.333	0	88.6667	181	0	118.333	199.333	0	NC_006685.1_cdsid_XP_569558.1	CNC02640	NC_006685.1_cdsid_XP_569558.1	1631	86.4	NC_006685.1_cdsid_XP_569558.1, NC_006685.1_cdsid_XP_569559.1	GCTGGGGAAAGCTTGAGGATACCGATAGCAAGTTAAAGCAGGAAG	CNAG_01763	cytoplasmic protein	None	None	0	0	KOG1939	E	Oxoprolinase
NC_006681.1_cdsid_XP_567950.1	CNL03920	0.104291	0.0241023	0.0137715	0.595815	0.763284	0.505907	0.715031	0.6708	0.78859	0.610736	0.786231	106.333	226.333	0	115.667	171	0	127.333	202	0	147	199	0	118.667	199.667	0	127	186	0	NC_006681.1_cdsid_XP_567950.1	CNL03920	NC_006681.1_cdsid_XP_567950.1	1105	86.63	NC_006681.1_cdsid_XP_567950.1	CCCATTTCGGAAGAACTCTTACCCATCGCAAGCAAACAAACTCTCC	CNAG_05236	conserved hypothetical protein	YPL260W	None	0	0	None	None	None
NC_006681.1_cdsid_XP_568204.1	CNL03850	0.954555	0.021519	0.0403821	0.59714	0.605177	0.570699	0.500386	0.689516	0.723209	0.531206	0.591937	333.333	709.333	0	362.333	788.333	0	587.333	889.333	0	618.667	885	0	686	1203	0	592.667	1029.67	0	NC_006681.1_cdsid_XP_568204.1	CNL03850	NC_006681.1_cdsid_XP_568204.1	332	90.31	NC_006693.1_cdsid_XP_572580.1, NC_006681.1_cdsid_XP_568204.1	TTTCTGAAACTGCAAAAGTCCTTGAAGCGCGCGATGGTGCCGAGG	#N/A	#N/A	#N/A	#N/A	#N/A	#N/A	#N/A	#N/A	#N/A
NC_006687.1_cdsid_XP_570774.1	CNE00600	0.133538	0.0464333	0.0241814	0.59833	0.799343	0.612366	0.836293	0.708836	0.817464	0.473788	0.744271	19	23	-33.3333	70	78	0	152	229	0	183.667	234.333	0	169.667	362	0	340.333	471.333	0	NC_006687.1_cdsid_XP_570774.1	CNE00600	NC_006687.1_cdsid_XP_570774.1	799	88	NC_006687.1_cdsid_XP_570774.1	GCGTTTGCTATGAGGAAGGCAAAGGAGCTGCTTCAAAAGGAGGAG	CNAG_02501	conserved hypothetical protein	None	None	gi|5453946|ref|NP_006232.1|	protein phosphatase inhibitor 2	None	None	None
NC_006679.1_cdsid_XP_567373.1	CNJ02000	0.125874	0.0377292	0.044763	0.599263	0.798003	0.511345	0.736285	0.725453	0.873674	0.56099	0.78405	2062.67	4050.33	0	2336	2944.67	0	2494.67	3298	0	3387	3468.33	0	2323	3670.67	0	2716	3327.33	0	NC_006679.1_cdsid_XP_567373.1	CNJ02000	NC_006679.1_cdsid_XP_567373.1	472	88.74	NC_006679.1_cdsid_XP_567373.1	GGTGTTCAAGTATCCGGACAGGAAGACTCTGCCACTCCTTCAGCT	CNAG_04771	GTPase	None	None	0	0	KOG0092	U	GTPase Rab5/YPT51 and related small G protein superfamily GTPases
NC_006685.1_cdsid_XP_569624.1	CNC03860	0.125597	0.0308284	0.23164	0.599322	0.828476	0.519464	0.649361	0.711331	0.869824	0.56717	0.966243	131.333	271.667	0	126.667	206	0	181.667	273	0	169.667	205.667	0	93	167	0	128	152.667	0	NC_006685.1_cdsid_XP_569624.1	CNC03860	NC_006685.1_cdsid_XP_569624.1	1986	87.5	NC_006685.1_cdsid_XP_569624.1	CCACACCATGGTTCTTGAATATGATGGACAAGGCGGGTACACGTT	CNAG_02764	adrenoleukodystrophy protein	YKL188C	PXA2	gi|9945308|ref|NP_005155.1|	ATP-binding cassette sub-family D member 2	KOG0064	I	Peroxisomal long-chain acyl-CoA transporter, ABC superfamily
NC_006670.1_cdsid_XP_566676.1	CNA03430	0.442689	0.0374643	0.0369794	0.600015	0.670802	0.487061	0.699093	0.692054	0.743297	0.620931	0.570016	416.333	910	0	437.667	682.333	0	518.667	786.667	0	567	781.333	0	549	862.667	0	441	801	0	NC_006670.1_cdsid_XP_566676.1	CNA03430	NC_006670.1_cdsid_XP_566676.1	1128	86.68	NC_006670.1_cdsid_XP_566676.1	GGTGGGTGTGATCAGCTTGAGTGATATAATGCGCGCATTAATCGG	CNAG_00360	nuclear protein SNF4	YGL115W	SNF4	0	0	KOG1764	C	5'-AMP-activated protein kinase, gamma subunit
NC_006683.1_cdsid_XP_568593.1	CNN00610	0.961794	0.0278936	0.00162593	0.600324	0.598827	0.590017	0.576678	0.69733	0.600324	0.513626	0.619479	22.6667	29.6667	-33.3333	44.6667	72.3333	0	92	134.667	0	59.6667	104	0	71.6667	147.333	0	116.333	215	0	NC_006683.1_cdsid_XP_568593.1	CNN00610	NC_006683.1_cdsid_XP_568593.1	3097	86.47	NC_006683.1_cdsid_XP_568593.1	GGGGAGTTGAGAGAATGTAAATGTAGGATCTGTGAGAGGGCGAGG	CNAG_06332	conserved hypothetical protein	None	None	0	0	KOG1215	T	Low-density lipoprotein receptors containing Ca2+-binding EGF-like domains
NC_006680.1_cdsid_XP_567713.1	CNK02400	0.036856	0.036117	0.43804	0.600491	1.04696	0.546196	1.01417	0.727476	0.98415	0.527801	1.14255	116	228	0	170.333	177.333	0	142.333	209	0	239.333	250.667	0	124.667	243.667	0	257.667	229.333	0	NC_006680.1_cdsid_XP_567713.1	CNK02400	NC_006680.1_cdsid_XP_567713.1	979	87.36	NC_006680.1_cdsid_XP_567713.1	CGACACAGCTTTGTCACTCCAGAGAATGAGCCACATTTCCTGGAA	CNAG_01900	conserved hypothetical protein	YJR142W	None	0	0	KOG4313	F	Thiamine pyrophosphokinase
NC_006670.1_cdsid_XP_566506.1	CNA01620	0.181396	0.0404854	0.00252167	0.600618	0.740198	0.485371	0.72727	0.703078	0.7627	0.613405	0.730624	411	905.667	0	503.333	753	0	664.667	976.333	0	629.333	854	0	530.333	855.333	0	567.667	789.667	0	NC_006670.1_cdsid_XP_566506.1	CNA01620	NC_006670.1_cdsid_XP_566506.1	3816	87.36	NC_006670.1_cdsid_XP_566506.1	AGGATGGGATGAGTGTGGCGTGAGGGTCGTGAGAATTATCAACTA	CNAG_00174	conserved hypothetical protein	None	None	0	0	KOG1198	CR	Zinc-binding oxidoreductase
NC_006686.1_cdsid_XP_570413.1	CND04780	0.829199	0.0174309	0.0346029	0.601757	0.620898	0.650124	0.737692	0.632418	0.581785	0.522729	0.543218	287.333	535	0	493	730	0	789	1282.67	0	765.333	1311.67	0	794	1419	0	813.333	1470	0	NC_006686.1_cdsid_XP_570413.1	CND04780	NC_006686.1_cdsid_XP_570413.1	2628	88.84	NC_006686.1_cdsid_XP_570413.1	GTTGGGGACCCTTTTCCAGCCGTATAATTGGACTGTGGGAAACGG	CNAG_01362	cell cycle control protein cwf19	None	None	gi|169234949|ref|NP_689647.2|	CWF19-like protein 2	KOG2477	S	Uncharacterized conserved protein
NC_006684.1_cdsid_XP_569268.1	CNB05200	0.169374	0.0466522	0.0561428	0.602895	0.787077	0.473422	0.697784	0.69144	0.811226	0.643825	0.852221	33	62	0	36.3333	45.6667	0	45.6667	66	-16.6667	74.3333	96	0	57.3333	96.3333	0	61	85.3333	0	NC_006684.1_cdsid_XP_569268.1	CNB05200	NC_006684.1_cdsid_XP_569268.1	1526	89.58	NC_006684.1_cdsid_XP_569268.1	CTGTTCACGACCCTCAGGCGAGAAAATTGCAACGTCCGTCTCACG	CNAG_04038	MFS quinate transporter QutD	None	None	0	0	KOG0254	R	Predicted transporter (major facilitator superfamily)
NC_006670.1_cdsid_XP_566769.1	CNA04110	0.0950585	0.0414181	0.0443914	0.604716	0.844122	0.512016	0.785055	0.73603	0.8903	0.566102	0.857011	570.333	1208.67	0	745.667	947	0	840.667	1175.33	0	879.667	993	0	565.333	943.333	0	736.667	891	0	NC_006670.1_cdsid_XP_566769.1	CNA04110	NC_006670.1_cdsid_XP_566769.1	2466	88.88	NC_006670.1_cdsid_XP_566769.1	CGCATTTGGAGTGCTGAGCGACGCTTGGCAAGCATTTAACCAATG	CNAG_00426	UBA/TS-N domain-containing protein	YDR320C	SWA2	0	0	KOG0431	R	Auxilin-like protein and related proteins containing DnaJ domain
NC_006693.1_cdsid_XP_572452.1	CNH02800	0.787187	0.0302884	0.0185753	0.604758	0.582528	0.504127	0.49835	0.624539	0.630497	0.685609	0.618737	81.3333	179	0	153.667	320.333	0	350.333	601	0	275.667	468.667	0	367.333	536	0	392.667	659.333	0	NC_006693.1_cdsid_XP_572452.1	CNH02800	NC_006693.1_cdsid_XP_572452.1	3233	88.84	NC_006693.1_cdsid_XP_572452.1	GGGACCCTGAGGCCTTGAAGTTGATTGAAGGAGAAGCGAGGAAGAT	CNAG_05639	conserved hypothetical protein	YBR276C	PPS1	0	0	KOG1716	V	Dual specificity phosphatase
NC_006685.1_cdsid_XP_569648.1	CNC03250	0.0858765	0.0318685	0.0608068	0.606458	0.838776	0.541858	0.763987	0.723808	0.867736	0.553708	0.884606	2032.67	3797.33	0	2526.67	3017	0	2616	3445.67	0	4111	4078	0	2638	4215.33	0	3441	3592.33	0	NC_006685.1_cdsid_XP_569648.1	CNC03250	NC_006685.1_cdsid_XP_569648.1	492	86.9	NC_006685.1_cdsid_XP_569648.1	TGTCAAGACGGACTCTGGTATCCATGTCATCCTGCGTACTGGATA	CNAG_01839	transcriptional elongation regulator	YJR017C	ESS1	gi|5453898|ref|NP_006212.1|	peptidyl-prolyl cis-trans isomerase NIMA-interacting 1	KOG3259	O	Peptidyl-prolyl cis-trans isomerase
NC_006684.1_cdsid_XP_568844.1	CNB01760	0.112432	0.0347654	0.0326655	0.60689	0.333492	0.531198	0.263821	0.728533	0.485734	0.56094	0.250922	763	1615	0	338.667	1341	0	726	1028.67	0	471.333	1000.33	0	956.333	1553.33	0	336.667	1362.33	0	NC_006684.1_cdsid_XP_568844.1	CNB01760	NC_006684.1_cdsid_XP_568844.1	513	86.79	NC_006684.1_cdsid_XP_568844.1	GGGTGCTTCAAAGGCCAGCAATGATGTAAAAGAGATCGTATTCGCC	CNAG_03677	conserved hypothetical protein	None	None	0	0	None	None	None
NC_006679.1_cdsid_XP_567563.1	CNJ02740	0.181245	0.0394528	0.00289588	0.607551	0.743595	0.505577	0.766931	0.724857	0.736502	0.59222	0.727351	117.667	249.667	0	138	190	0	188.333	277.333	0	210.333	295	0	158.333	270	0	171.333	245	0	NC_006679.1_cdsid_XP_567563.1	CNJ02740	NC_006679.1_cdsid_XP_567563.1	1150	86.77	NC_006679.1_cdsid_XP_567563.1	CCGATCGGTAGCCCACAAGGAAATGGTCTCTACTTCAAATCCAATCC	CNAG_04849	vacuolar protein	None	None	gi|49457851|ref|NP_694983.2|	probable palmitoyltransferase ZDHHC20	KOG1315	R	Predicted DHHC-type Zn-finger protein
NC_006681.1_cdsid_XP_568024.1	CNL04830	0.115399	0.0363048	0.209004	0.609084	0.835553	0.529267	0.674128	0.732431	0.947574	0.565555	0.884958	597.333	1230.67	0	530.667	830	0	665.333	938.667	0	1104	1165	0	554	932.333	0	681.333	784.667	0	NC_006681.1_cdsid_XP_568024.1	CNL04830	NC_006681.1_cdsid_XP_568024.1	2344	86.44	NC_006681.1_cdsid_XP_568024.1	GGTAATGTGGGGGATAAGGTCAGGCCAATCTTGAGTTTGGACATTG	CNAG_05139	UGT1	None	None	gi|5032211|ref|NP_005651.1|	UDP-galactose translocator isoform a	KOG2234	G	Predicted UDP-galactose transporter
NC_006687.1_cdsid_XP_571138.1	CNE02750	0.0730479	0.0380021	0.118244	0.609261	0.842025	0.513921	0.750504	0.727997	0.830424	0.585864	0.945148	483.333	979.333	0	636	846.667	0	944.333	1314	0	796.667	972	0	630.333	993.333	0	886	975.333	0	NC_006687.1_cdsid_XP_571138.1	CNE02750	NC_006687.1_cdsid_XP_571138.1	1198	86.91	NC_006687.1_cdsid_XP_571138.1	GGCGAGTGTTCGTTGATGAAAGAGTTTGCGTTATTGGGCAGTGAAG	CNAG_02269	Atg18p	YFR021W	ATG18	gi|75677331|ref|NP_001028691.1|	WD repeat domain phosphoinositide-interacting protein 2 isoform d	KOG2110	S	Uncharacterized conserved protein, contains WD40 repeats
NC_006692.1_cdsid_XP_571956.1	CNG02300	0.147276	0.0417604	0.0513515	0.611505	0.798175	0.502295	0.715716	0.725507	0.826577	0.606713	0.852231	364.667	829	0	422.333	640.333	0	395.667	579.667	0	579.667	711.667	0	368.333	605.667	0	491.667	601.667	0	NC_006692.1_cdsid_XP_571956.1	CNG02300	NC_006692.1_cdsid_XP_571956.1	2302	86.17	NC_006692.1_cdsid_XP_571956.1	GTTGGGCTTGAGATGGGTTTATCTCCTGAAGTTGTAACGAGAGCG	CNAG_03348	conserved hypothetical protein	YMR100W	MUB1	0	0	None	None	None
NC_006670.1_cdsid_XP_567160.1	CNA03840	0.23102	0.0462189	0.0662985	0.611958	0.747867	0.537228	0.652575	0.756102	0.86114	0.542544	0.729887	197.333	415.667	0	235	362.667	0	264.333	384	0	332.333	415	0	263	488.667	0	301	431.667	0	NC_006670.1_cdsid_XP_567160.1	CNA03840	NC_006670.1_cdsid_XP_567160.1	1342	86.57	NC_006670.1_cdsid_XP_567160.1	GCTTATGGGAAGGTTGGCAACGGTCCATATGATCATTTCTTCACGG	CNAG_00396	AGC/PKA protein kinase	YKL166C	TPK3	0	0	KOG0616	T	cAMP-dependent protein kinase catalytic subunit (PKA)
NC_006686.1_cdsid_XP_570521.1	CND06150	0.78555	0.026547	0.0237888	0.612053	0.591214	0.5252	0.545991	0.699434	0.693572	0.611525	0.534078	2232.33	4219.33	0	2230.67	3685.67	0	3899.67	5069.67	0	2909	3779	0	2920.33	4206	0	2358.33	4196.67	0	NC_006686.1_cdsid_XP_570521.1	CND06150	NC_006686.1_cdsid_XP_570521.1	2673	87.41	NC_006686.1_cdsid_XP_570521.1	GGGTGCCAAGGTTGACATTCCTGATATGGGATTGGATGAGGAACA	CNAG_06834	dolichyl-phosphate-mannose-protein mannosyltransferase	YDL095W	PMT1	0	0	KOG3359	O	Dolichyl-phosphate-mannose:protein O-mannosyl transferase
NC_006670.1_cdsid_XP_566818.1	CNA04510	0.0428889	0.0497148	0.972879	0.613822	1.01259	0.625474	1.20345	0.727561	0.881922	0.488431	0.952392	8.66667	7	-50	17	12.3333	-33.3333	24.6667	32.3333	-33.3333	78	92.6667	0	62.3333	138.333	0	108.667	127.667	0	NC_006670.1_cdsid_XP_566818.1	CNA04510	NC_006670.1_cdsid_XP_566818.1	685	90.23	NC_006670.1_cdsid_XP_566818.1	TTGGGAGAGGCATCCAAAGAGGAGGACAGCAACCTAGCCGAAAGG	CNAG_00470	vacuolar protein sorting protein 46	YKR035W-A	DID2	gi|31542306|ref|NP_065145.2|	charged multivesicular body protein 1b	KOG3232	U	Vacuolar assembly/sorting protein DID2
NC_006686.1_cdsid_XP_570507.1	CND03200	0.410505	0.0182553	0.00907888	0.614214	0.659951	0.544762	0.612517	0.687988	0.664222	0.609892	0.703115	163.333	333	0	148.333	254.333	0	176	273.667	0	211.333	332	0	190.333	315.667	0	188.667	272	0	NC_006686.1_cdsid_XP_570507.1	CND03200	NC_006686.1_cdsid_XP_570507.1	1669	89.52	NC_006686.1_cdsid_XP_570507.1	CGAATAGGAGGGTGGGTATACGTTGGCAGCCACAACTTTTCGCCA	CNAG_01196	conserved hypothetical protein	None	None	gi|57242805|ref|NP_001008744.1|	tyrosyl-DNA phosphodiesterase 1	None	None	None
NC_006686.1_cdsid_XP_570461.1	CND01940	0.306587	0.0427192	0.0138797	0.61482	0.710801	0.547088	0.655941	0.751764	0.724198	0.545607	0.752263	1938	3619.33	0	1632	2496.67	0	2281.33	2949	0	1742.67	2304	0	1515.33	2421.67	0	1550.67	2085.33	0	NC_006686.1_cdsid_XP_570461.1	CND01940	NC_006686.1_cdsid_XP_570461.1	4441	90.75	NC_006686.1_cdsid_XP_570461.1	ATGGTTGTGGCAGCCGGTGGATTCGATACATCTGGCACGGTCAAG	CNAG_01063	WD-repeat protein mip1	YHR186C	KOG1	0	0	KOG1517	D	Guanine nucleotide binding protein MIP1
NC_006685.1_cdsid_XP_569605.1	CNC03730	0.699246	0.0341237	0.175607	0.615023	0.697774	0.548804	0.524236	0.735043	0.983209	0.561222	0.585877	42.3333	70.6667	0	36.3333	62.3333	0	55.6667	76.3333	0	81.3333	86.6667	0	71.3333	136	0	73.6667	143	0	NC_006685.1_cdsid_XP_569605.1	CNC03730	NC_006685.1_cdsid_XP_569605.1	866	86.46	NC_006685.1_cdsid_XP_569605.1	GAAGAGAGCTGGTCGTCGATGGCGGTTATCTGCTTAATCAGATCT	CNAG_02751	short-chain dehydrogenase	None	None	0	0	KOG0725	R	Reductases with broad range of substrate specificities
NC_006693.1_cdsid_XP_572395.1	CNH02220	0.0404676	0.0381102	0.740075	0.615432	1.01468	0.548199	1.04384	0.743408	0.945031	0.554687	1.05517	144	283.667	0	191.667	193	0	161.667	232.333	0	217.667	237	0	145	265.333	0	247.333	238.333	0	NC_006693.1_cdsid_XP_572395.1	CNH02220	NC_006693.1_cdsid_XP_572395.1	679	86.47	NC_006693.1_cdsid_XP_572395.1	GCTGAGCGTTGTGAGACAGTATTCAAGAGAACCCTTTGGCTTGAAC	CNAG_05575	conserved hypothetical protein	None	None	0	0	None	None	None
NC_006694.1_cdsid_XP_572796.1	CNI01600	0.0123745	0.0153906	0.197472	0.616565	1.26233	0.56668	1.23057	0.590463	1.02633	0.692553	1.53008	1398	2567.67	0	2025.67	1672	0	1661.67	2762	0	2658.67	2463.67	0	1099.33	1438.67	0	2070	1345.67	0	NC_006694.1_cdsid_XP_572796.1	CNI01600	NC_006694.1_cdsid_XP_572796.1	376	86.22	NC_006694.1_cdsid_XP_572796.1	GGTCGAGGTCTCGTCGTTTCTCCAAAAGATTATTCTACCCGACACA	CNAG_04387	pre-mRNA splicing factor	YPR082C	DIB1	gi|5729802|ref|NP_006692.1|	thioredoxin-like protein 4A	KOG3414	AD	Component of the U4/U6.U5 snRNP/mitosis protein DIM1
NC_006670.1_cdsid_XP_566959.1	CNA06050	0.377121	0.0472542	0.0288568	0.61669	0.698113	0.522943	0.631481	0.757261	0.783025	0.569868	0.679832	57.3333	110.667	0	57.3333	85	0	70.6667	94.3333	0	73	97.6667	0	65	124.333	0	63.6667	111	0	NC_006670.1_cdsid_XP_566959.1	CNA06050	NC_006670.1_cdsid_XP_566959.1	5391	88.85	NC_006670.1_cdsid_XP_566959.1	TGATTGGGAGAGCATGCGCAAAGTCAGCCCTGGAAACAAAGGTTA	CNAG_00625	ARF guanyl-nucleotide exchange factor	YPR095C	SYT1	0	0	KOG0929	U	Guanine nucleotide exchange factor
NC_006685.1_cdsid_XP_569718.1	CNC04620	0.0833368	0.0385202	0.0912519	0.618059	0.872899	0.554015	0.799196	0.746257	0.890639	0.553906	0.928862	62.6667	115.667	0	84.3333	98	0	86	116.333	0	145	175.667	0	99.6667	183.333	0	124	153.667	0	NC_006685.1_cdsid_XP_569718.1	CNC04620	NC_006685.1_cdsid_XP_569718.1	597	86.23	NC_006685.1_cdsid_XP_569718.1	GCTTCGGATCAGCGAGATGAACAGACAAAAGAGTCACAAAGCTGAG	CNAG_02846	endoplasmic reticulum protein	YGL010W	None	0	0	KOG3292	S	Predicted membrane protein
NC_006693.1_cdsid_XP_572382.1	CNH02080	0.812887	0.0184456	0.0205781	0.6185	0.633943	0.655813	0.718967	0.66082	0.607523	0.538868	0.57534	747.667	1287	0	809.333	1146	0	1138.33	1729.67	0	841.667	1381.67	0	831.333	1431.67	0	1019.33	1711	0	NC_006693.1_cdsid_XP_572382.1	CNH02080	NC_006693.1_cdsid_XP_572382.1	3081	90.85	NC_006693.1_cdsid_XP_572382.1	TAGGAGAGCTTTGGTGAGGGGTGTGGGATGGTTATTGGGTGCCGAT	CNAG_05559	conserved hypothetical protein	None	None	0	0	KOG1797	S	Uncharacterized conserved protein (Neuroblastoma-amplified protein)
NC_006692.1_cdsid_XP_571824.1	CNG01350	0.0225601	0.00324306	0.203887	0.618506	1.20976	0.639816	1.30739	0.630297	0.98687	0.585406	1.33501	330.333	637	0	613.667	511.333	0	490	815.667	0	802.333	830.667	0	343	586	0	596.333	465.333	0	NC_006692.1_cdsid_XP_571824.1	CNG01350	NC_006692.1_cdsid_XP_571824.1	1446	88.24	NC_006692.1_cdsid_XP_571824.1	ATCATCCTCATTATTCTCCGGCGATGAAGAGCTGTTCGCGTTCGC	CNAG_03452	AFG1 family mitochondrial ATPase	YEL052W	AFG1	gi|21918872|ref|NP_660358.2|	lactation elevated protein 1	KOG2383	R	Predicted ATPase
NC_006686.1_cdsid_XP_570450.1	CND02520	0.23966	0.0188694	0.0173892	0.618864	0.697272	0.703326	0.633159	0.563835	0.714597	0.589431	0.74406	71.3333	104	0	79.6667	117	0	75	134.333	0	83	122	0	75.3333	135.667	0	91.6667	137.667	0	NC_006686.1_cdsid_XP_570450.1	CND02520	NC_006686.1_cdsid_XP_570450.1	2099	86.68	NC_006686.1_cdsid_XP_570450.1	GGGAACAGGAGGATACCGAGGGTATATTCAACAAGAACTGTGCCA	CNAG_01129	lanosterol synthase	YHR072W	ERG7	gi|47933395|ref|NP_002331.3|	lanosterol synthase isoform 1	KOG0497	I	Oxidosqualene-lanosterol cyclase and related proteins
NC_006684.1_cdsid_XP_568879.1	CNB03000	0.184461	0.033537	0.0154318	0.62049	0.498377	0.583405	0.416158	0.734949	0.557624	0.543115	0.521348	102.333	192.667	0	94	239.667	0	209.333	305.333	0	155	288.667	0	226.667	413	0	207	412.333	0	NC_006684.1_cdsid_XP_568879.1	CNB03000	NC_006684.1_cdsid_XP_568879.1	1627	86.11	NC_006684.1_cdsid_XP_568879.1	CGTTTGGCATTCTCAGTGGCCTCATATGAAGAGATTAGAGACGGC	CNAG_03808	aromatic amino acid aminotransferase I	None	None	0	0	KOG0634	E	Aromatic amino acid aminotransferase and related proteins
NC_006693.1_cdsid_XP_572391.1	CNH02170	0.0426052	0.040347	0.236714	0.621406	0.913069	0.644057	1.0033	0.712647	0.910463	0.507512	0.825446	248	441	0	514.667	558.667	0	498	731.667	0	687.333	781.333	0	792	1454.33	0	1181.67	1377.33	0	NC_006693.1_cdsid_XP_572391.1	CNH02170	NC_006693.1_cdsid_XP_572391.1	908	87.21	NC_006693.1_cdsid_XP_572391.1	AAGCTGCTAAAATCAGAGATGTAGTTGGTGTCTGGGGCATGGGAG	CNAG_05570	conserved hypothetical protein	None	None	0	0	KOG0010	OR	Ubiquitin-like protein
NC_006685.1_cdsid_XP_569645.1	CNC04060	0.255113	0.00638177	0.00196155	0.622107	0.583454	0.629201	0.569324	0.57825	0.611696	0.65887	0.569342	820.333	1469.67	0	723.333	1294.33	0	1066.67	1852.33	0	1196.67	1898.33	0	1451.67	1957	0	1098.67	1863.33	0	NC_006685.1_cdsid_XP_569645.1	CNC04060	NC_006685.1_cdsid_XP_569645.1	1176	88.32	NC_006685.1_cdsid_XP_569645.1	CATGGTGCAGGCATTAGTGCAAGGTTTGGGAGGAAAGCTCGATTG	CNAG_02788	conserved hypothetical protein	None	None	0	0	None	None	None
NC_006670.1_cdsid_XP_566627.1	CNA02350	0.128541	0.0152366	0.0424801	0.623183	0.361064	0.601233	0.40123	0.571458	0.461772	0.696858	0.22019	26.3333	36.3333	0	13.6667	27	-33.3333	23.3333	39	-16.6667	16	33.6667	-16.6667	28.6667	43	0	5	47.6667	-16.6667	NC_006670.1_cdsid_XP_566627.1	CNA02350	NC_006670.1_cdsid_XP_566627.1	3022	86.97	NC_006670.1_cdsid_XP_566627.1	GGTACAATTGGGGGGAAAATGCTTAGACGCTTAGCAAATCTCGGC	CNAG_07344	ras guanyl-nucleotide exchange factor	None	None	0	0	KOG3417	T	Ras1 guanine nucleotide exchange factor
NC_006685.1_cdsid_XP_569328.1	CNC00380	0.439825	0.0254594	0.0011822	0.623363	0.668335	0.585102	0.660344	0.722717	0.686942	0.562269	0.65772	135	247.667	0	114	183	0	146.333	216.333	0	140.667	217.667	0	131	240	0	138	230.333	0	NC_006685.1_cdsid_XP_569328.1	CNC00380	NC_006685.1_cdsid_XP_569328.1	843	88.41	NC_006685.1_cdsid_XP_569328.1	CTTGAATGCGGTTGGTATCGGGGGTGTGCAATCTGTCTGTCGTTA	CNAG_03050	conserved hypothetical protein	None	None	0	0	KOG0029	Q	Amine oxidase
NC_006682.1_cdsid_XP_568394.1	CNM00800	0.108068	0.0347838	0.00129104	0.623898	0.473682	0.569265	0.451385	0.743262	0.474217	0.559168	0.495443	159.667	308.333	0	192.333	429	0	460.333	648.333	0	452.333	976.667	0	824.667	1377	0	849.667	1645.33	0	NC_006682.1_cdsid_XP_568394.1	CNM00800	NC_006682.1_cdsid_XP_568394.1	1618	86.91	NC_006682.1_cdsid_XP_568394.1	GAGATCGACTTCCACAGTGGACGAAGGGAATTGGATGAGCTTGAA	CNAG_07902	amino acid transporter	None	None	0	0	KOG1286	E	Amino acid transporters
NC_006681.1_cdsid_XP_568065.1	CNL05260	0.0886248	0.0245283	0.0745119	0.624606	0.800639	0.647775	0.699582	0.690151	0.843602	0.535891	0.858732	39.6667	54.6667	0	53.6667	72.3333	0	83.3333	122	0	94.3333	117.667	0	67.6667	136	0	124.667	167.667	0	NC_006681.1_cdsid_XP_568065.1	CNL05260	NC_006681.1_cdsid_XP_568065.1	1555	87.53	NC_006681.1_cdsid_XP_568065.1	GTGCCAGACAGCCATATGAGGGACGAAAACAAGCCAGAAGATCTG	CNAG_05096	histone deacetylase 3	None	None	0	0	KOG1342	B	Histone deacetylase complex, catalytic component RPD3
NC_006693.1_cdsid_XP_572256.1	CNH00630	0.426708	0.0404297	0.05253	0.626305	0.704264	0.565058	0.613625	0.75588	0.821105	0.557976	0.678063	771.667	1541.33	0	708	1166.67	0	979.667	1309.33	0	1179	1436.67	0	961	1568.33	0	835.333	1245.33	0	NC_006693.1_cdsid_XP_572256.1	CNH00630	NC_006693.1_cdsid_XP_572256.1	2972	89.02	NC_006693.1_cdsid_XP_572256.1	TGACGGATCAGAGAATATGTCCGCAATGCCACAAGAGACTGGGCA	CNAG_05395	RabGEF	YDL077C	VAM6	gi|54234024|ref|NP_056104.2|	vam6/Vps39-like protein	KOG2063	U	Vacuolar assembly/sorting proteins VPS39/VAM6/VPS3
NC_006687.1_cdsid_XP_571225.1	CNE01980	0.390098	0.0475202	0.00956094	0.628044	0.703197	0.509225	0.6569	0.737669	0.714289	0.637239	0.738401	65	133.333	0	91	134.667	0	150.333	217.667	0	151.333	223.667	0	133.333	216	0	143.333	214.667	0	NC_006687.1_cdsid_XP_571225.1	CNE01980	NC_006687.1_cdsid_XP_571225.1	3950	86.79	NC_006687.1_cdsid_XP_571225.1, NC_006687.1_cdsid_XP_571226.1	CGCCAAGACACAGCTTGAAAGGTTCCGGAGTCAGGAAAATTCATTC	CNAG_07634	conserved hypothetical protein	None	None	0	0	KOG4645	T	MAPKKK (MAP kinase kinase kinase) SSK2 and related serine/threonine protein kinases
NC_006686.1_cdsid_XP_570506.1	CND03050	0.504526	0.0174994	0.00543749	0.628426	0.662815	0.570911	0.635656	0.608592	0.702923	0.705776	0.649867	365.667	750	0	330.333	541.667	0	347.333	611	0	472	668	0	454	652.333	0	337	532.667	0	NC_006686.1_cdsid_XP_570506.1	CND03050	NC_006686.1_cdsid_XP_570506.1	1754	87.47	NC_006686.1_cdsid_XP_570506.1	CTTACAAGCACCAACCCGATGCCATGTCAGGGATTGTCAGAAGAT	CNAG_01180	conserved hypothetical protein	None	None	0	0	None	None	None
NC_006680.1_cdsid_XP_567690.1	CNK02150	0.0625559	0.0372018	0.0332566	0.62886	0.89852	0.569028	0.862863	0.751839	0.914193	0.565714	0.918504	71.3333	132.333	0	166	203	0	217.333	311	0	289.333	336	0	245	430	0	427.667	479.333	0	NC_006680.1_cdsid_XP_567690.1	CNK02150	NC_006680.1_cdsid_XP_567690.1	4447	87.41	NC_006680.1_cdsid_XP_567690.1	AAGGCAGAGCGAAAGATTGGAAACTTGATGAAGGACCTGAAGCAGG	CNAG_01875	WD repeat protein	YJR033C	RAV1	0	0	KOG1064	R	RAVE (regulator of V-ATPase assembly) complex subunit RAV1/DMX protein, WD repeat superfamily
NC_006693.1_cdsid_XP_572364.1	CNH01890	0.0586615	0.00151241	0.246489	0.630015	0.881962	0.607641	0.779673	0.639302	0.840863	0.643102	1.02535	53.6667	86	0	83.6667	99.6667	0	89.6667	143.333	0	177.333	221.333	0	120.667	192.667	0	158.333	174.333	0	NC_006693.1_cdsid_XP_572364.1	CNH01890	NC_006693.1_cdsid_XP_572364.1	3470	86.07	NC_006693.1_cdsid_XP_572364.1	GCGAGCTTCCTACCCTGGTGACAGTAGATGTACTTGAATCCGATA	CNAG_05539	conserved hypothetical protein	None	None	0	0	KOG4711	R	Predicted membrane protein
NC_006684.1_cdsid_XP_569074.1	CNB00640	0.0636731	0.0343831	0.209035	0.630023	0.8779	0.566288	0.761235	0.747143	0.982206	0.57664	0.89026	590.333	1128.33	0	763.333	1008.33	0	1130.67	1515	0	1289.67	1313.67	0	813.333	1323.33	0	1190.67	1283.67	0	NC_006684.1_cdsid_XP_569074.1	CNB00640	NC_006684.1_cdsid_XP_569074.1	1983	90.5	NC_006684.1_cdsid_XP_569074.1	CTCACCGGATGAGGTCAGCAGAAGGGTGCAAAGCATGTTCCGCTA	CNAG_06738	conserved hypothetical protein	None	None	gi|62241046|ref|NP_001013861.1|	exocyst complex component 7 isoform 1	KOG2344	U	Exocyst component protein and related proteins
NC_006686.1_cdsid_XP_570320.1	CND00920	0.146509	0.041835	0.090241	0.634225	0.801551	0.615924	0.805674	0.751269	0.899906	0.535481	0.699072	667.667	1191.33	0	918	1176.33	0	1315	1757.67	0	1524	1639	0	1359	2250.33	0	1413	2017.33	0	NC_006686.1_cdsid_XP_570320.1	CND00920	NC_006686.1_cdsid_XP_570320.1	253	88.22	NC_006686.1_cdsid_XP_570320.1	AAGTTGGTAGTGGAACATGCTCAGCCTATAACAAGTGGCGGAGGG	CNAG_07446	mitochondrial protein	YER048W-A	ISD11	gi|38570054|ref|NP_065141.3|	LYR motif-containing protein 4 isoform 1	KOG3801	A	Uncharacterized conserved protein BCN92
NC_006679.1_cdsid_XP_567429.1	CNJ01490	0.0512638	0.0137302	0.198332	0.634544	0.864028	0.596765	0.949253	0.60185	0.732436	0.705017	0.910396	106.667	195	0	131.333	146	0	132	234.333	0	147.333	213.333	0	107.333	155	0	126.667	160.667	0	NC_006679.1_cdsid_XP_567429.1	CNJ01490	NC_006679.1_cdsid_XP_567429.1	416	86.89	NC_006679.1_cdsid_XP_567429.1	GCCGCTCCATACATCTCTTTCGTCTGAACAGGTTCCGACCATATT	None	None	None	None	0	0	None	None	None
NC_006687.1_cdsid_XP_571221.1	CNE02320	0.125131	0.0499727	0.0786557	0.63652	0.852483	0.761523	0.780088	0.623387	0.921924	0.524648	0.855439	332.667	541.333	0	407	555.667	0	691.667	1145	0	732	817.333	0	528.667	962.667	0	804	984	0	NC_006687.1_cdsid_XP_571221.1	CNE02320	NC_006687.1_cdsid_XP_571221.1	1390	90.17	NC_006687.1_cdsid_XP_571221.1	AGACTACTTGGCTTTATCTGGACGTGGGTGTGGTTGGGGTGGTCC	CNAG_02314	conserved hypothetical protein	None	None	0	0	KOG2181	K	LIM domain binding protein LDB1/NLI/CLIM
NC_006684.1_cdsid_XP_568804.1	CNB01320	0.0240966	0.0332371	0.583155	0.637349	0.969485	0.644587	0.966252	0.541006	0.88397	0.726454	1.05823	21.3333	24.6667	-33.3333	15.6667	14	-33.3333	11.3333	23.6667	-50	11	17	-50	9.66667	20.3333	-50	9.33333	20.6667	-33.3333	NC_006684.1_cdsid_XP_568804.1	CNB01320	NC_006684.1_cdsid_XP_568804.1	301	90.53	NC_006684.1_cdsid_XP_568804.1	AAACCCACTACCGAGAGCATCCCACGTACATACACCACCCTCCCT	CNAG_03630	conserved hypothetical protein	None	None	0	0	None	None	None
NC_006687.1_cdsid_XP_571074.1	CNE04200	0.149206	0.0457432	0.0466555	0.640837	0.818626	0.555243	0.893308	0.773007	0.771461	0.594259	0.791108	492	922	0	544	665.333	0	648.667	871.333	0	549.667	719	0	489.333	836.667	0	559.333	723.333	0	NC_006687.1_cdsid_XP_571074.1	CNE04200	NC_006687.1_cdsid_XP_571074.1	1079	86.54	NC_006687.1_cdsid_XP_571074.1	GAGAAAACAAGGAGGAGAACTTTGGTGAGCCTAGAGGTGCTCTCT	CNAG_02117	NAD-binding Rossmann fold oxidoreductase family protein	None	None	0	0	KOG2742	R	Predicted oxidoreductase
NC_006687.1_cdsid_XP_570888.1	CNE03280	0.0187228	0.0200489	0.299423	0.640871	0.935344	0.590378	0.85666	0.725423	0.930973	0.606813	1.0184	782.667	1498.33	0	812	953.667	0	807	1146.67	0	1252.67	1346.67	0	745.333	1150	0	1025	1017	0	NC_006687.1_cdsid_XP_570888.1	CNE03280	NC_006687.1_cdsid_XP_570888.1	1549	86.22	NC_006687.1_cdsid_XP_570888.1	GGTCAGCAGCAAGGACAGAGTAGGGAACAACCATTCTTCTCAATC	CNAG_02213	EH domain binding protein epsin 2	YLR206W	ENT2	gi|156671217|ref|NP_683723.2|	epsin-2 isoform a	KOG2056	F	Equilibrative nucleoside transporter protein
NC_006670.1_cdsid_XP_567106.1	CNA07560	0.119364	0.045471	0.0733453	0.642175	0.819316	0.52099	0.727936	0.695215	0.87795	0.710321	0.852061	41	72	-16.6667	74.6667	95.3333	0	72.3333	104.667	0	113.333	136.667	0	178.667	254	0	251.667	305.333	0	NC_006670.1_cdsid_XP_567106.1	CNA07560	NC_006670.1_cdsid_XP_567106.1	3429	89.2	NC_006670.1_cdsid_XP_567106.1	GCTGGCAGGGCTGATGAATGGGTTAGGGATTGAGAGACGTGGTTA	CNAG_00778	conserved hypothetical protein	None	None	0	0	KOG4573	U	Phosphoprotein involved in cytoplasm to vacuole targeting and autophagy
NC_006685.1_cdsid_XP_569615.1	CNC03120	0.534269	0.0422838	0.0285178	0.64295	0.584819	0.551937	0.480591	0.763988	0.630225	0.612926	0.643642	3210.33	5652.33	0	2163.33	4033.33	0	3841	4602	0	2727.67	3912.33	0	2711.33	3918	0	2357.33	3551	0	NC_006685.1_cdsid_XP_569615.1	CNC03120	NC_006685.1_cdsid_XP_569615.1	4564	87.19	NC_006685.1_cdsid_XP_569615.1	AGGACACCTAGCGTCAGCTCCAAATCTTTACCAGATAGTCCTGGT	CNAG_01824	transmembrane protein	YML072C	TCB3	gi|14149680|ref|NP_056107.1|	extended synaptotagmin-1 isoform 2	KOG1012	R	Ca2+-dependent lipid-binding protein CLB1/vesicle protein vp115/Granuphilin A, contains C2 domain
NC_006670.1_cdsid_XP_566735.1	CNA03910	0.0795688	0.0296605	0.775563	0.646679	0.974206	0.556836	1.15499	0.727622	0.743433	0.655579	1.02419	58	104.667	0	95.3333	76.6667	0	68.3333	95	0	165.667	234	0	136.333	214.667	0	178	188.333	0	NC_006670.1_cdsid_XP_566735.1	CNA03910	NC_006670.1_cdsid_XP_566735.1	1644	86.25	NC_006670.1_cdsid_XP_566735.1	GGATGGGGAAGCTGTATGGGACAAGTTGGCTACATTAAGGAAACAG	CNAG_00403	mitochondrial protein	YHL021C	AIM17	0	0	None	None	None
NC_006687.1_cdsid_XP_570827.1	CNE00920	0.0762139	0.0316084	0.0827809	0.650208	0.838397	0.584126	0.766874	0.755902	0.82223	0.610594	0.926088	282	593.333	0	326.667	441.667	0	397	559.667	0	387.333	493.333	0	265.667	436.333	0	377	419.667	0	NC_006687.1_cdsid_XP_570827.1	CNE00920	NC_006687.1_cdsid_XP_570827.1	2957	87.54	NC_006687.1_cdsid_XP_570827.1	CTTGCCTGGCCATTATTCCCGATACGATCAGGTTTGAAGTGCTGT	CNAG_02467	conserved hypothetical protein	YIL128W	MET18	gi|170763479|ref|NP_071757.4|	MMS19 nucleotide excision repair protein homolog	KOG1967	LK	DNA repair/transcription protein Mms19
NC_006670.1_cdsid_XP_566724.1	CNA03030	0.0578668	0.0352312	0.0775081	0.651877	0.917763	0.618647	0.913804	0.761442	0.960371	0.575541	0.879115	1273	2161.67	0	1797.33	1992.67	0	2090.33	2689.67	0	2248.67	2235.67	0	1826.67	2773.33	0	2642	2937.33	0	NC_006670.1_cdsid_XP_566724.1	CNA03030	NC_006670.1_cdsid_XP_566724.1	432	87.35	NC_006670.1_cdsid_XP_566724.1	CGTTGGGTGTATTGTGCGAGTGATGACTGACCGGAAAACGTTGTA	CNAG_00318	arp2/3 complex 16 kda subunit	YIL062C	ARC15	gi|5031593|ref|NP_005708.1|	actin-related protein 2/3 complex subunit 5	KOG3380	Z	Actin-related protein Arp2/3 complex, subunit ARPC5
NC_006685.1_cdsid_XP_569751.1	CNC05490	0.0609126	0.00294452	0.363217	0.653287	0.91443	0.624027	1.01546	0.662173	0.773694	0.67366	0.954141	915	1608.67	0	1170.67	1194	0	1246.67	1890.67	0	1173	1510.33	0	790.333	1100.33	0	924.333	998	0	NC_006685.1_cdsid_XP_569751.1	CNC05490	NC_006685.1_cdsid_XP_569751.1	1852	89.91	NC_006685.1_cdsid_XP_569751.1	TCAGAGTTTGAGGGCTTTGCAGCGATTATCTTTGGCGACTGGGCC	CNAG_02939	Pex3p	None	None	gi|4505727|ref|NP_003621.1|	peroxisomal biogenesis factor 3	KOG4444	MU	Peroxisomal assembly protein PEX3
NC_006691.1_cdsid_XP_571421.1	CNF03480	0.156627	0.0300209	0.0111501	0.653614	0.778322	0.568733	0.7754	0.741087	0.815846	0.651023	0.743719	37.3333	58.6667	-16.6667	41.6667	47.6667	0	47.6667	64.3333	0	67.6667	86.6667	0	62.6667	105	0	56.3333	90.3333	0	NC_006691.1_cdsid_XP_571421.1	CNF03480	NC_006691.1_cdsid_XP_571421.1	2886	90.17	NC_006691.1_cdsid_XP_571421.1	ATCTGAGCCAGTGAACCTGATGGAGAGGATGTGGCACCAAGACCC	CNAG_06671	TKL-group protein kinase	None	None	0	0	KOG0192	T	Tyrosine kinase specific for activated (GTP-bound) p21cdc42Hs
NC_006684.1_cdsid_XP_569002.1	CNB00920	0.0293979	0.0150219	0.0203427	0.6541	0.825712	0.703682	0.871857	0.669564	0.808042	0.589055	0.797238	32.3333	39.6667	-16.6667	66.6667	71.6667	0	84.3333	127.667	0	172.333	224	0	191.667	328.667	0	266.667	350	0	NC_006684.1_cdsid_XP_569002.1	CNB00920	NC_006684.1_cdsid_XP_569002.1	992	86.03	NC_006684.1_cdsid_XP_569002.1	CTAAAGGGAAGACAGAAGCAGAGAGTGGTAATGGCTTGGATGAGC	CNAG_06711	conserved hypothetical protein	None	None	gi|284795266|ref|NP_067026.3|	signal recognition particle receptor subunit beta	KOG0090	U	Signal recognition particle receptor, beta subunit (small G protein superfamily)
NC_006680.1_cdsid_XP_567648.1	CNK00850	0.252856	0.0356468	0.189544	0.656599	0.808404	0.572877	0.694555	0.635816	0.72714	0.761103	1.00352	77	144.667	0	80	107	0	105.333	170.667	0	97.3333	141.333	0	73.6667	105.667	0	89.3333	103.333	0	NC_006680.1_cdsid_XP_567648.1	CNK00850	NC_006680.1_cdsid_XP_567648.1	734	90.92	NC_006680.1_cdsid_XP_567648.1	ACAGCGTGGCGATCACTGGCGATACCAAGGCCATCACAAATTGGT	CNAG_02599	aldolase	None	None	0	0	None	None	None
NC_006684.1_cdsid_XP_569200.1	CNB03670	0.0467728	0.0237851	0.0609658	0.657985	0.902321	0.574748	0.928539	0.713141	0.8547	0.686065	0.923723	474.667	865.667	0	603.333	694.667	0	657.333	952.333	0	731	876.333	0	536	788.667	0	640.667	704.667	0	NC_006684.1_cdsid_XP_569200.1	CNB03670	NC_006684.1_cdsid_XP_569200.1	1257	86.27	NC_006684.1_cdsid_XP_569200.1	CTCAAACCTCCGAGTGAATCAGCTCAAGGTGCAAGGTGATGTAATG	CNAG_03877	adaptor complex subunit medium chain 3	None	None	gi|6912240|ref|NP_036227.1|	AP-3 complex subunit mu-1	KOG2740	U	Clathrin-associated protein medium chain
NC_006694.1_cdsid_XP_572978.1	CNI02110	0.482022	0.0467829	0.0479673	0.658012	0.583427	0.539792	0.449217	0.697704	0.68059	0.73654	0.620473	69	134.667	0	49	102	0	82.3333	119	0	71	109.333	0	69.6667	103.333	0	57.6667	110.333	0	NC_006694.1_cdsid_XP_572978.1	CNI02110	NC_006694.1_cdsid_XP_572978.1	1974	86.42	NC_006694.1_cdsid_XP_572978.1, NC_006694.1_cdsid_XP_572976.1, NC_006694.1_cdsid_XP_572977.1	GTTGCTACGAGACGTAGGGCTCGATTTCACTTTCCTTCTCTCTTCC	None	None	None	None	0	0	None	None	None
NC_006685.1_cdsid_XP_569948.1	CNC06660	0.0204255	0.010125	0.562302	0.658729	0.957471	0.630705	1.09315	0.71587	0.866101	0.629611	0.913159	277	525.667	0	482	469.667	0	483.333	706.333	0	623	740	0	421	675	0	547.667	622.667	0	NC_006685.1_cdsid_XP_569948.1	CNC06660	NC_006685.1_cdsid_XP_569948.1	1120	86.36	NC_006685.1_cdsid_XP_569948.1	GAGTGGGCGAGTGTGATGGAGGCAGAGTATTATGATATCGTGTTGT	CNAG_07590	H+ ATPase C subunit	YKL080W	VMA5	gi|47717098|ref|NP_653184.2|	V-type proton ATPase subunit C 2 isoform b	KOG2909	C	Vacuolar H+-ATPase V1 sector, subunit C
NC_006682.1_cdsid_XP_568386.1	CNM00220	0.00780879	0.00815704	0.945708	0.659395	1.00708	0.62198	1.05488	0.707584	0.901124	0.648621	1.06523	46.3333	68.6667	0	107.667	95.6667	0	130	195.333	0	127.667	152.667	0	137.667	219	0	300	293	0	NC_006682.1_cdsid_XP_568386.1	CNM00220	NC_006682.1_cdsid_XP_568386.1	1547	88.68	NC_006682.1_cdsid_XP_568386.1	TGTTGGGATTTTTGATGGGTGCGTTGGTTGGAGGAAAGCGATTGC	CNAG_06010	fatty aldehyde dehydrogenase	YMR110C	HFD1	gi|73466520|ref|NP_001026976.1|	fatty aldehyde dehydrogenase isoform 1	KOG2456	C	Aldehyde dehydrogenase
NC_006692.1_cdsid_XP_571920.1	CNG02120	0.316597	0.0403645	0.017883	0.662005	0.57529	0.611245	0.504806	0.781217	0.655707	0.593553	0.565358	8747	12686	0	5697.33	8670.33	0	8693	9558.33	0	7900.67	9188	0	6956.67	9795	0	5728	8176	0	NC_006692.1_cdsid_XP_571920.1	CNG02120	NC_006692.1_cdsid_XP_571920.1	459	88.83	NC_006692.1_cdsid_XP_571920.1	GGGCTCCAAGCAGGATCCTACCATCGTACAGGCTTTGTCACTGTA	CNAG_03370	neuronal calcium sensor 1	YDR373W	FRQ1	gi|17738308|ref|NP_055101.2|	neuronal calcium sensor 1 isoform 1	KOG0044	T	Ca2+ sensor (EF-Hand superfamily)
NC_006686.1_cdsid_XP_570455.1	CND02070	0.597142	0.0487156	0.0932696	0.662605	0.724708	0.541979	0.617487	0.711971	0.669191	0.733865	0.887446	93.6667	191.667	0	84.3333	129.333	0	101	145.333	0	94	148.333	0	64.3333	95.3333	0	73.6667	98.3333	0	NC_006686.1_cdsid_XP_570455.1	CND02070	NC_006686.1_cdsid_XP_570455.1	698	87.19	NC_006686.1_cdsid_XP_570455.1	TCGCCACCGATACAGACTCTATAATTCGAGAGTTCTCCAGGCAGC	CNAG_01079	HpcH/HpaI aldolase/citrate lyase family protein	None	None	0	0	None	None	None
NC_006686.1_cdsid_XP_570591.1	CND04330	0.0485271	0.0423749	0.379295	0.663017	0.979655	0.642008	0.943616	0.77571	0.994326	0.571332	1.00102	575.667	947.333	0	1176	1285.67	0	1409.33	1825.67	0	1721.67	1678.67	0	1152.67	1776.67	0	1710	1711.33	0	NC_006686.1_cdsid_XP_570591.1	CND04330	NC_006686.1_cdsid_XP_570591.1	468	89.47	NC_006686.1_cdsid_XP_570591.1	TCCGACTGGTGCTCCAGGAAGGAATGGCTACCAGACGATTGGATA	CNAG_01313	conserved hypothetical protein	None	None	0	0	KOG0332	A	ATP-dependent RNA helicase
NC_006694.1_cdsid_XP_572850.1	CNI00870	0.0791935	0.00404297	0.221417	0.663839	1.66785	0.685867	1.71299	0.675641	0.968645	0.63001	2.32191	69	102.667	0	223.333	137.667	0	228.333	368.333	0	271.667	296	0	126	206.333	0	506	230.333	0	NC_006694.1_cdsid_XP_572850.1	CNI00870	NC_006694.1_cdsid_XP_572850.1	664	86.26	NC_006694.1_cdsid_XP_572850.1	CTTGTCTCCTTAGGCAAGGGTATCGTTGAGAAGTGGGGTAAGAAGT	CNAG_04470	haloacid dehalogenase	None	None	0	0	KOG2914	R	Predicted haloacid-halidohydrolase and related hydrolases
NC_006679.1_cdsid_XP_567474.1	CNJ00940	0.44685	0.00192944	0.623985	0.665037	0.925221	0.660089	0.702395	0.687852	1.46016	0.64717	0.613109	23.3333	27	-33.3333	21	24	-33.3333	23.3333	32.3333	-16.6667	141	102	-16.6667	10.6667	23.3333	-50	13.3333	32.3333	-33.3333	NC_006679.1_cdsid_XP_567474.1	CNJ00940	NC_006679.1_cdsid_XP_567474.1	1035	86.29	NC_006679.1_cdsid_XP_567474.1	CAAACCTCTCAACGCAAACTCTACTCCTCCCATGGACTTTGACAC	CNAG_04658	conserved hypothetical protein	None	None	0	0	None	None	None
NC_006686.1_cdsid_XP_570314.1	CND01000	0.33824	0.028525	0.0759984	0.668303	0.757754	0.601545	0.641572	0.641666	0.782953	0.761698	0.848737	330	673.333	0	293.333	473.333	0	384.333	633.333	0	420.667	553	0	330.333	437	0	356.667	433.667	0	NC_006686.1_cdsid_XP_570314.1	CND01000	NC_006686.1_cdsid_XP_570314.1	1668	86.56	NC_006686.1_cdsid_XP_570314.1	CGCCCTCAAACTGGTCTACATCTCTACAGAACATGAAGCCTGTCT	CNAG_00971	vacuolar fusion protein MON1	YGL124C	MON1	gi|215820630|ref|NP_115731.2|	vacuolar fusion protein MON1 homolog A isoform a	KOG0997	S	Uncharacterized conserved protein Sand
NC_006682.1_cdsid_XP_568415.1	CNM02400	0.335719	0.0219167	0.0728247	0.67016	0.755387	0.591979	0.638865	0.719559	0.791379	0.698942	0.835916	110	201.333	0	100.333	162.667	0	120	174.333	0	120.333	164	0	108.667	158.333	0	111	151.333	0	NC_006682.1_cdsid_XP_568415.1	CNM02400	NC_006682.1_cdsid_XP_568415.1	1244	90.61	NC_006682.1_cdsid_XP_568415.1	GGGATGGGCCTTATTTCACGTTGGCAAGCCAGGAAACTGCTGCTG	CNAG_06239	conserved hypothetical protein	None	None	0	0	KOG1146	R	Homeobox protein
NC_006693.1_cdsid_XP_572347.1	CNH01700	0.63597	0.0219395	0.00519109	0.670871	0.645506	0.592341	0.605732	0.703821	0.671415	0.716452	0.659371	459	825	0	355.667	623.667	0	501	745.667	0	399.667	609.667	0	411.667	573	0	333	519.333	0	NC_006693.1_cdsid_XP_572347.1	CNH01700	NC_006693.1_cdsid_XP_572347.1	3714	86.38	NC_006693.1_cdsid_XP_572347.1	CCTTATCGATTTACACGCTTTATCTATGGACGTCGAAGGCTGGGACC	CNAG_05518	conserved hypothetical protein	YPR055W	SEC8	gi|82546830|ref|NP_068579.3|	exocyst complex component 4 isoform a	KOG3691	U	Exocyst complex subunit Sec8
NC_006684.1_cdsid_XP_568845.1	CNB01770	0.432159	0.0419236	0.0900984	0.671883	0.754884	0.691276	0.712383	0.75756	0.896484	0.566814	0.655785	111.667	177.333	0	138.333	205	0	225.667	322	0	276.333	327.333	0	248.333	436.333	0	285	455	0	NC_006684.1_cdsid_XP_568845.1	CNB01770	NC_006684.1_cdsid_XP_568845.1	1351	89.55	NC_006684.1_cdsid_XP_568845.1	ATTGAGGAGATGGGAGTGGGACCAAGGGATGAGAGGCTCGTAAGG	CNAG_03678	conserved hypothetical protein	None	None	0	0	KOG1121	L	Tam3-transposase (Ac family)
NC_006687.1_cdsid_XP_570875.1	CNE03190	0.0471549	0.0420046	0.836802	0.672729	1.00985	0.5899	0.951556	0.786714	1.00003	0.641572	1.07795	853	1602.67	0	1038.67	1133.33	0	1120	1424.33	0	1233	1237.67	0	755.333	1097.33	0	1004	954.333	0	NC_006687.1_cdsid_XP_570875.1	CNE03190	NC_006687.1_cdsid_XP_570875.1	1132	86.63	NC_006687.1_cdsid_XP_570875.1	CGTATCAACGGACAGCATTGTTGGTATTTGGTATGGGACTGCCAG	CNAG_02221	conserved hypothetical protein	None	None	gi|40254928|ref|NP_060845.2|	zinc transporter ZIP9	None	None	None
NC_006680.1_cdsid_XP_567680.1	CNK02040	0.0300464	0.0246334	0.175985	0.673607	0.912382	0.688337	0.960468	0.738115	0.94509	0.594369	0.831589	1102.67	1716.67	0	1242.33	1326.33	0	1596	2154.33	0	1517.33	1555	0	1180	1747.33	0	1482.67	1752.67	0	NC_006680.1_cdsid_XP_567680.1	CNK02040	NC_006680.1_cdsid_XP_567680.1	1355	89.54	NC_006680.1_cdsid_XP_567680.1	TTGTGACTCTGATCATCCGAGCTCTAGGTCTCGGTGTTGGGCTGG	CNAG_01864	conserved hypothetical protein	None	None	0	0	KOG3069	L	Peroxisomal NUDIX hydrolase
NC_006691.1_cdsid_XP_571424.1	CNF04610	0.943575	0.0273104	0.120702	0.674565	0.69497	0.757832	0.698614	0.665038	0.520433	0.600825	0.865865	108.333	159	0	91.6667	125.667	0	141.333	227	0	98.3333	204	0	107	181.667	0	126.667	169	0	NC_006691.1_cdsid_XP_571424.1	CNF04610	NC_006691.1_cdsid_XP_571424.1	832	90.27	NC_006691.1_cdsid_XP_571424.1	GAGGGGTATTTTGATAGTGGTGCTGACGTGCTGCTTGCGCAAGGC	CNAG_06556	oxidoreductase	None	None	0	0	KOG0069	C	Glyoxylate/hydroxypyruvate reductase (D-isomer-specific 2-hydroxy acid dehydrogenase superfamily)
NC_006670.1_cdsid_XP_567113.1	CNA07640	0.111328	0.0124291	0.065888	0.675012	0.800679	0.622263	0.721811	0.725672	0.789067	0.6771	0.891159	117.667	203.667	0	137.667	201.333	0	173	255.333	0	202.333	263.667	0	234.667	346	0	307.667	365.333	0	NC_006670.1_cdsid_XP_567113.1	CNA07640	NC_006670.1_cdsid_XP_567113.1	4952	86.3	NC_006670.1_cdsid_XP_567113.1	AGAGGTGTTTAGAACTCATAGGGTTAGAGATGGGGCTTGGAGGTG	CNAG_00787	conserved hypothetical protein	YNL297C	MON2	gi|114326552|ref|NP_055841.2|	protein MON2 homolog	KOG1848	S	Uncharacterized conserved protein
NC_006687.1_cdsid_XP_570937.1	CNE03650	0.622291	0.0130162	0.00293786	0.676447	0.655915	0.661308	0.681992	0.736155	0.629902	0.631878	0.655851	361	661.667	0	501.333	794.333	0	862.333	1203.33	0	643.333	1043	0	779.333	1161.67	0	629.333	988.667	0	NC_006687.1_cdsid_XP_570937.1	CNE03650	NC_006687.1_cdsid_XP_570937.1	5468	87.69	NC_006687.1_cdsid_XP_570937.1	TCACCGCACGAAGATTAGAGCTGACAATAGATCACGGAGGTTGGG	CNAG_02172	ubiquitin-protein ligase	YLR024C	UBR2	gi|27597061|ref|NP_056070.1|	E3 ubiquitin-protein ligase UBR2 isoform 1	KOG1140	O	N-end rule pathway, recognition component UBR1
NC_006684.1_cdsid_XP_568955.1	CNB04650	0.0104642	0.0341484	0.0988551	0.676496	1.2755	0.624387	1.20982	0.781799	1.13457	0.623303	1.4821	1086.67	1856	0	1742.67	1459.33	0	1848.67	2324.33	0	2571.33	2165	0	1167.67	1658.67	0	2138	1455	0	NC_006684.1_cdsid_XP_568955.1	CNB04650	NC_006684.1_cdsid_XP_568955.1	1467	88.56	NC_006684.1_cdsid_XP_568955.1	GGTGGGCATGTTGAGTAAACTTTTGGCTTTAGGTCAGGCTCAGGGT	CNAG_03976	conserved hypothetical protein	None	None	0	0	None	None	None
NC_006670.1_cdsid_XP_566748.1	CNA04020	0.850176	0.000337537	0.00993573	0.6772	0.683836	0.679966	0.632751	0.683848	0.714371	0.667788	0.704386	193.333	319	0	165.667	272.333	0	149	232.667	0	369.333	539.333	0	320.667	483.667	0	280	420	0	NC_006670.1_cdsid_XP_566748.1	CNA04020	NC_006670.1_cdsid_XP_566748.1	1940	90.92	NC_006670.1_cdsid_XP_566748.1	TATCGGGTGAGTTCGAGGTAGGCGTCCTTGAAGAGGAGCCAGCTGA	CNAG_00413	nuclear protein	YER049W	TPA1	gi|94536836|ref|NP_060703.3|	2-oxoglutarate and iron-dependent oxygenase domain-containing protein 1	KOG3844	B	Predicted component of NuA3 histone acetyltransferase complex
NC_006686.1_cdsid_XP_570363.1	CND00140	0.0298656	0.0350028	0.555301	0.678769	0.967046	0.684068	1.06426	0.763748	0.894182	0.588491	0.942694	138	216.333	0	226	220.667	0	272.333	392.667	0	260	306.667	0	190.667	327.333	0	275.333	303	0	NC_006686.1_cdsid_XP_570363.1	CND00140	NC_006686.1_cdsid_XP_570363.1	580	89.97	NC_006686.1_cdsid_XP_570363.1	AATGCGTTTGAGTGGACGGCCAGGGAGATTTTGAAGCGGGTTACG	CNAG_00875	GTPase	None	None	0	0	KOG0098	U	GTPase Rab2, small G protein superfamily
NC_006685.1_cdsid_XP_569870.1	CNC06080	0.101517	0.0197868	0.0037354	0.681151	0.800862	0.609249	0.806187	0.729976	0.81643	0.704228	0.779968	626.333	1116.67	0	564	747	0	640	908.667	0	782	971.333	0	688.333	902.667	0	609.667	793.667	0	NC_006685.1_cdsid_XP_569870.1	CNC06080	NC_006685.1_cdsid_XP_569870.1	1715	86.81	NC_006685.1_cdsid_XP_569870.1	GCAGTCTTTTGGGTCTACAGCATCGTATTGATTGGAAAGCGTGTGC	CNAG_02998	nuclear protein	YGR093W	DRN1	gi|93352551|ref|NP_060764.3|	CWF19-like protein 1	KOG2476	S	Uncharacterized conserved protein
NC_006685.1_cdsid_XP_569753.1	CNC05510	0.0654063	0.00821199	0.0215192	0.681438	0.41389	0.634635	0.519719	0.701385	0.394598	0.708294	0.327353	79	133	0	101.333	206.667	0	222.667	344.333	0	137.667	359.333	0	310.667	442	0	151	475	0	NC_006685.1_cdsid_XP_569753.1	CNC05510	NC_006685.1_cdsid_XP_569753.1	565	89.17	NC_006685.1_cdsid_XP_569753.1	AAACGTAAGGCTCCCGTCAAGCAGGCTAAGAAGAAAGAGCCCGAG	CNAG_02941	conserved hypothetical protein	None	None	0	0	None	None	None
NC_006685.1_cdsid_XP_569649.1	CNC04080	0.0238067	0.029205	0.0766787	0.681449	1.05809	0.662812	1.08704	0.770386	1.0605	0.611147	1.02673	30	38.6667	-16.6667	73.3333	63.3333	0	81.3333	106	0	99	98	0	80.3333	137.667	0	136.667	153.667	0	NC_006685.1_cdsid_XP_569649.1	CNC04080	NC_006685.1_cdsid_XP_569649.1	1037	87.18	NC_006685.1_cdsid_XP_569649.1	TCGTGTATGAAGATCTTCTAGACGATCTGAAGGCCAGAGGCGTGG	CNAG_02790	galactinol synthase	None	None	0	0	KOG1950	G	Glycosyl transferase, family 8 - glycogenin
NC_006686.1_cdsid_XP_570274.1	CND01670	0.071393	0.0229399	0.0222585	0.683192	0.854161	0.61488	0.815359	0.754977	0.86295	0.679719	0.884173	1183	2032.67	0	1045.33	1328	0	1265.67	1684	0	1338.33	1520.33	0	943	1284.33	0	1124.33	1220.67	0	NC_006686.1_cdsid_XP_570274.1	CND01670	NC_006686.1_cdsid_XP_570274.1	957	87.36	NC_006686.1_cdsid_XP_570274.1	TTTGCGTAGACCCTACTCAGTCTTGCCTCGTCGATCTGCACAATA	CNAG_01036	geranylgeranyltransferase beta subunit	YPR176C	BET2	gi|21359854|ref|NP_004573.2|	geranylgeranyl transferase type-2 subunit beta	KOG0366	O	Protein geranylgeranyltransferase type II, beta subunit
NC_006670.1_cdsid_XP_567052.1	CNA07360	0.945715	0.0210487	0.0257848	0.68405	0.680334	0.609236	0.596549	0.717506	0.722377	0.725408	0.722077	639.333	1143.67	0	521.333	902.667	0	789.333	1134.33	0	718	1010.33	0	692.333	883.667	0	574.333	807.333	0	NC_006670.1_cdsid_XP_567052.1	CNA07360	NC_006670.1_cdsid_XP_567052.1	3863	90.27	NC_006670.1_cdsid_XP_567052.1	AGGTGATGCCTGCACAGGAGAAGGACGTAATTTCCCGACCAGCAT	CNAG_00757	ubiquitin-specific protease	YDR069C	DOA4	gi|190684692|ref|NP_001122082.1|	ubiquitin carboxyl-terminal hydrolase 8	KOG1868	O	Ubiquitin C-terminal hydrolase
NC_006694.1_cdsid_XP_572770.1	CNI00250	0.342492	0.0370197	0.0794618	0.685006	0.774847	0.704617	0.875945	0.761383	0.668309	0.589018	0.780287	67.6667	97.3333	0	88	93.3333	0	90.3333	120.333	0	86.6667	136.667	0	83.6667	146.667	0	112.667	166	0	NC_006694.1_cdsid_XP_572770.1	CNI00250	NC_006694.1_cdsid_XP_572770.1	827	86.22	NC_006694.1_cdsid_XP_572770.1	CGGAATGGGTCGCATCAGAGAAGCTAGAGTACAATGTCGACACTA	CNAG_04530	DNA-binding protein	None	None	gi|21361517|ref|NP_056937.2|	UBX domain-containing protein 1	KOG2689	O	Predicted ubiquitin regulatory protein
NC_006687.1_cdsid_XP_571191.1	CNE04210	0.765541	0.0146468	0.0463989	0.686219	0.709667	0.671631	0.629293	0.747849	0.818678	0.639177	0.68103	311	573.333	0	254	410	0	318	468	0	307.667	401.667	0	259.667	403.333	0	236.333	360.333	0	NC_006687.1_cdsid_XP_571191.1	CNE04210	NC_006687.1_cdsid_XP_571191.1	504	89.02	NC_006687.1_cdsid_XP_571191.1	TAACCTTGATATTGTCCTTGCCTGGCTCACACAACGCGCCCATTG	CNAG_02116	gie1	None	None	gi|20270343|ref|NP_620150.1|	ADP-ribosylation factor-like protein 8A	KOG0075	R	GTP-binding ADP-ribosylation factor-like protein
NC_006682.1_cdsid_XP_568376.1	CNM00310	0.00271257	0.0127326	0.00092724	0.686313	0.432151	0.655559	0.411409	0.656693	0.448733	0.746686	0.43631	25.6667	31.3333	0	16.6667	32.6667	-16.6667	26.3333	38.3333	-33.3333	17.6667	38.3333	-33.3333	38	53.6667	0	21	63.3333	0	NC_006682.1_cdsid_XP_568376.1	CNM00310	NC_006682.1_cdsid_XP_568376.1	1051	86.23	NC_006682.1_cdsid_XP_568376.1	GGCCGTCACAGTAGCCTGGTTCATCAACTTTTACATGACCTTGTAC	CNAG_06020	conserved hypothetical protein	None	None	0	0	None	None	None
NC_006686.1_cdsid_XP_570225.1	CND02030	0.0284362	0.0260929	0.0642453	0.686575	1.79396	0.64277	1.76157	0.775072	1.35078	0.641882	2.26952	31	41.6667	-16.6667	57	28.3333	0	41.6667	53	0	63	47	0	19.6667	32	0	54	30.6667	0	NC_006686.1_cdsid_XP_570225.1	CND02030	NC_006686.1_cdsid_XP_570225.1	1551	88.55	NC_006686.1_cdsid_XP_570225.1	TGCCAAAGAGGATAAGGCTGCTGTTGCTATGCCCGTTCACCATTA	CNAG_01075	methylmalonate-semialdehyde dehydrogenase	None	None	gi|11095441|ref|NP_005580.1|	methylmalonate-semialdehyde dehydrogenase [acylating], mitochondrial precursor	KOG2449	EG	Methylmalonate semialdehyde dehydrogenase
NC_006670.1_cdsid_XP_566642.1	CNA02560	0.103804	0.0308268	0.0797716	0.686656	0.838392	0.677516	0.809266	0.772595	0.928694	0.609856	0.777215	58.3333	84.6667	0	58.3333	68	0	71.3333	93.3333	0	83	93.6667	0	52.6667	92.6667	0	56.6667	87	0	NC_006670.1_cdsid_XP_566642.1	CNA02560	NC_006670.1_cdsid_XP_566642.1	1403	87.06	NC_006670.1_cdsid_XP_566642.1	GCGGAACTAGGAGAATCAAGACAAATGATATGCTCGTGGCCGTGA	CNAG_00267	conserved hypothetical protein	YOR166C	SWT1	0	0	KOG4689	A	Predicted RNase
NC_006692.1_cdsid_XP_571875.1	CNG01880	0.382282	0.023248	0.0645866	0.686915	0.585683	0.668038	0.583785	0.765535	0.734299	0.627172	0.438966	275.333	485.333	0	358.333	657	0	687	927	0	590.667	831.667	0	782.333	1177.33	0	512	1200.33	0	NC_006692.1_cdsid_XP_571875.1	CNG01880	NC_006692.1_cdsid_XP_571875.1	1847	87.63	NC_006692.1_cdsid_XP_571875.1	AAGACGCGAGTTTAGGGTTTGGTCTAGGTCTTGGTTTGGGAGTTGA	CNAG_03397	conserved hypothetical protein	None	None	0	0	None	None	None
NC_006687.1_cdsid_XP_570952.1	CNE02490	0.315509	0.0483049	0.0332817	0.687115	0.770952	0.652296	0.69891	0.806951	0.791499	0.602097	0.822447	284.333	524.333	0	266	386.333	0	344.333	467.333	0	262	351.667	0	239.333	393.333	0	284	365	0	NC_006687.1_cdsid_XP_570952.1	CNE02490	NC_006687.1_cdsid_XP_570952.1	1110	90.77	NC_006687.1_cdsid_XP_570952.1	GTGGATGCTGTTCCGCCTTGCCATTATCGCCCAAGGAATTGCTGC	CNAG_02295	phosphotransferase enzyme family domain-containing protein	None	None	0	0	None	None	None
NC_006692.1_cdsid_XP_571759.1	CNG00540	0.116967	0.0302432	0.0660271	0.687237	0.826546	0.632801	0.744515	0.782606	0.88531	0.646304	0.849813	216.333	387	0	244.333	330.667	0	457.333	613	0	471.333	542	0	384	592.667	0	516.333	632.333	0	NC_006692.1_cdsid_XP_571759.1	CNG00540	NC_006692.1_cdsid_XP_571759.1	3009	90.46	NC_006692.1_cdsid_XP_571759.1	TGATTCAAAGCCTTCATGGACCGAGGAGAATACGGCGACTGCGGC	CNAG_03543	conserved hypothetical protein	None	None	0	0	KOG0800	O	FOG: Predicted E3 ubiquitin ligase
NC_006691.1_cdsid_XP_571313.1	CNF01850	0.138351	0.0276938	0.0797989	0.689452	0.821837	0.604531	0.733523	0.737553	0.902141	0.726273	0.829848	572.667	1009.67	0	648.667	879	0	745.333	1043	0	1051	1162.67	0	826.333	1069.33	0	756	952.333	0	NC_006691.1_cdsid_XP_571313.1	CNF01850	NC_006691.1_cdsid_XP_571313.1	1090	88.72	NC_006691.1_cdsid_XP_571313.1	CTAGCTGGCAGTATGTTGGGATTCCAGACAGATGGTCCTCCACCT	CNAG_05793	conserved hypothetical protein	None	None	0	0	KOG0994	W	Extracellular matrix glycoprotein Laminin subunit beta
NC_006691.1_cdsid_XP_571411.1	CNF03400	0.0663206	0.0224284	0.034311	0.690048	0.868474	0.655805	0.840031	0.770468	0.915523	0.64387	0.849868	113.333	188	0	142.333	179	0	164.667	228.333	-16.6667	424.333	482.333	0	381.667	591.333	0	452.667	552.333	0	NC_006691.1_cdsid_XP_571411.1	CNF03400	NC_006691.1_cdsid_XP_571411.1	1011	89.78	NC_006691.1_cdsid_XP_571411.1	TCCCTTGTTTACGGTCAGAAGGAGGATGAGTTCATGGGAGGCCCA	CNAG_06680	COP9 complex subunit 6	None	None	gi|34147637|ref|NP_006824.2|	COP9 signalosome complex subunit 6	KOG3050	OT	COP9 signalosome, subunit CSN6
NC_006680.1_cdsid_XP_567650.1	CNK00870	0.0608625	0.00850355	0.068513	0.690153	0.830313	0.688076	0.803195	0.732464	0.916532	0.64992	0.771211	70.6667	105.333	0	56.3333	66	0	52.6667	72.3333	0	75	85.6667	0	60	100.333	0	63.3333	97.6667	0	NC_006680.1_cdsid_XP_567650.1	CNK00870	NC_006680.1_cdsid_XP_567650.1	305	87.76	NC_006680.1_cdsid_XP_567650.1	TCCCTGGAGAGGGTACTATCATTGAGATTGAGTGCATTGCCCAGG	CNAG_02601	conserved hypothetical protein	None	None	0	0	KOG2317	J	Putative translation initiation inhibitor UK114/IBM1
NC_006692.1_cdsid_XP_572016.1	CNG02620	0.560176	0.0242048	0.0288488	0.690201	0.649509	0.611998	0.555366	0.742333	0.687011	0.71627	0.70615	3539.67	5605	0	2698.67	4283.33	0	3998.67	4900.33	0	3332.33	4251.67	0	3285	4017	0	2653	3587	0	NC_006692.1_cdsid_XP_572016.1	CNG02620	NC_006692.1_cdsid_XP_572016.1	573	87.91	NC_006692.1_cdsid_XP_572016.1	CAACACTATCTGGCTTGATTTCGAATGGGGCTTCAAGCTCGGCAA	CNAG_03316	rho GDP-dissociation inhibitor 1	YDL135C	RDI1	gi|4757768|ref|NP_004300.1|	rho GDP-dissociation inhibitor 1 isoform a	KOG3205	T	Rho GDP-dissociation inhibitor
NC_006684.1_cdsid_XP_569302.1	CNB05590	0.066102	0.00098131	0.92559	0.690804	0.99888	0.685311	1.05276	0.706662	0.818888	0.680439	1.12499	9.33333	3	-50	4.33333	-1.33333	-50	4.66667	4	-50	6	9	-50	2.66667	5.66667	-50	2.66667	9	-50	NC_006684.1_cdsid_XP_569302.1	CNB05590	NC_006684.1_cdsid_XP_569302.1	771	86.77	NC_006684.1_cdsid_XP_569302.1	GGGGAGCATAGAGTTTGGGATCTGCGACTTGTTATCTCCGCATAT	CNAG_04077	hypothetical protein	None	None	0	0	KOG0123	AJ	Polyadenylate-binding protein (RRM superfamily)
NC_006692.1_cdsid_XP_571722.1	CNG00050	0.314184	0.0198955	0.0620714	0.691188	0.567218	0.710137	0.628872	0.741961	0.664624	0.621466	0.408157	59	81.3333	0	52	78	0	63	86	0	47.6667	73.3333	0	57.3333	100	0	35.6667	103.667	0	NC_006692.1_cdsid_XP_571722.1	CNG00050	NC_006692.1_cdsid_XP_571722.1	1632	88.75	NC_006692.1_cdsid_XP_571722.1	GGTAAAAGGGGTAGACGTGGTAATTCCGGACGTATGGCAGGCGTA	CNAG_06966	conserved hypothetical protein	None	None	0	0	KOG4660	D	Protein Mei2, essential for commitment to meiosis, and related proteins
NC_006687.1_cdsid_XP_570941.1	CNE03710	0.337992	0.0471278	0.129229	0.693239	0.800094	0.778358	0.856738	0.715178	0.66025	0.586182	0.883293	30.6667	33	-16.6667	29	28	-16.6667	28.6667	38.3333	0	35.6667	53	0	21.3333	37.6667	0	30	44.6667	0	NC_006687.1_cdsid_XP_570941.1	CNE03710	NC_006687.1_cdsid_XP_570941.1	2042	87.46	NC_006687.1_cdsid_XP_570941.1	CCGCACAAACTCAAACACAGTCTCAATCCCAATTGCAGGCTCAAC	CNAG_02167	vacuolar protein sorting-associated protein vps27	YNR006W	VPS27	gi|4758528|ref|NP_004703.1|	hepatocyte growth factor-regulated tyrosine kinase substrate	KOG1818	TU	Membrane trafficking and cell signaling protein HRS, contains VHS and FYVE domains
NC_006691.1_cdsid_XP_571430.1	CNF04640	0.847568	0.0248099	0.0769098	0.693606	0.715537	0.61395	0.578817	0.734035	0.797488	0.732833	0.770305	340.333	677	0	248.667	437.667	0	367.333	539.667	0	351	469.667	0	307	422.333	0	277.667	381.333	0	NC_006691.1_cdsid_XP_571430.1	CNF04640	NC_006691.1_cdsid_XP_571430.1	1456	90.87	NC_006691.1_cdsid_XP_571430.1	ACCATGTTCTTCCGGGACCAACCAGCTCCAAATGAACACCCAGCA	CNAG_06553	conserved hypothetical protein	YGL208W	SIP2	0	0	KOG1616	G	Protein involved in Snf1 protein kinase complex assembly
NC_006694.1_cdsid_XP_572682.1	CNI02710	0.338577	0.0485964	0.00443934	0.694955	0.768914	0.631572	0.742132	0.817592	0.7833	0.6357	0.78131	383	711.333	0	528.333	766.667	0	680.333	862	0	955.333	1216.33	0	869.667	1279	0	945.667	1201.67	0	NC_006694.1_cdsid_XP_572682.1	CNI02710	NC_006694.1_cdsid_XP_572682.1	3327	86.66	NC_006694.1_cdsid_XP_572682.1	GGTGGAAGTCGTTTATGAATGGGCAAGAGGAATGCCTTTCAACGAG	CNAG_04131	translation repressor	YLR398C	SKI2	gi|67782311|ref|NP_008860.4|	helicase SKI2W	KOG0947	A	Cytoplasmic exosomal RNA helicase SKI2, DEAD-box superfamily
NC_006692.1_cdsid_XP_571997.1	CNG02530	0.258778	0.0315555	0.0440282	0.695552	0.78243	0.624986	0.701445	0.785174	0.835017	0.676496	0.810827	1877	3115	0	1872	2615.67	0	2443.33	3006.67	0	3049.67	3320.67	0	2533	3319.33	0	2604.33	3124.33	0	NC_006692.1_cdsid_XP_571997.1	CNG02530	NC_006692.1_cdsid_XP_571997.1	2002	86.7	NC_006692.1_cdsid_XP_571997.1	CTCAGTATGAACCTGCCGGTCGGGATCTTTGAAATAATGCAAGGC	CNAG_03325	ChAPs family protein	YOR299W	BUD7	0	0	None	None	None
NC_006682.1_cdsid_XP_568343.1	CNM00650	0.00502972	0.0314201	0.0365701	0.696828	1.27601	0.704089	1.37518	0.772058	1.16753	0.614337	1.28532	197	314	0	360	264.667	0	279	398.667	-16.6667	614.667	523.667	0	268.333	438.667	0	545	438.667	0	NC_006682.1_cdsid_XP_568343.1	CNM00650	NC_006682.1_cdsid_XP_568343.1	828	89.51	NC_006682.1_cdsid_XP_568343.1	TGAAGCTGTAACGGGAGGGAAAGTGACTTTTGCTGGACCACCAGG	CNAG_06056	conserved hypothetical protein	None	None	0	0	None	None	None
NC_006692.1_cdsid_XP_571881.1	CNG01910	0.0501859	0.0153374	0.000569801	0.697706	0.846626	0.681645	0.84079	0.759541	0.852451	0.651932	0.846636	329.333	599	0	354	437.667	0	377.333	534.667	0	376.333	467	0	291	450	0	321	397.667	0	NC_006692.1_cdsid_XP_571881.1	CNG01910	NC_006692.1_cdsid_XP_571881.1	870	89.12	NC_006692.1_cdsid_XP_571881.1	CTGGCACCTTGGGTTCTTTCGCAGCAATTGGATCCCTGATGAGTG	CNAG_03394	conserved hypothetical protein	None	None	0	0	None	None	None
NC_006691.1_cdsid_XP_571442.1	CNF04770	0.0588648	0.00835821	0.0103362	0.698017	0.574849	0.672687	0.545261	0.676343	0.537271	0.745021	0.642014	24.3333	28	-16.6667	29	46	0	37.6667	54.6667	0	38.3333	71.3333	0	56.6667	81.3333	0	43.3333	80	0	NC_006691.1_cdsid_XP_571442.1	CNF04770	NC_006691.1_cdsid_XP_571442.1	1840	89.74	NC_006691.1_cdsid_XP_571442.1	ATGGTGATCAAGGGCGCGGTCAAGTATCAGAGACTCGCTCAGACG	CNAG_06540	dihydroxy-acid dehydratase	None	None	0	0	KOG2448	E	Dihydroxy-acid dehydratase
NC_006692.1_cdsid_XP_572193.1	CNG04280	0.0317413	0.0311638	0.602347	0.698655	1.06329	0.782195	0.975542	0.690356	1.25599	0.623413	0.958336	24	23	-33.3333	44	39.6667	0	82.3333	120.333	0	42	33	0	50.6667	86.6667	0	147.667	175.667	0	NC_006692.1_cdsid_XP_572193.1	CNG04280	NC_006692.1_cdsid_XP_572193.1	1948	87.36	NC_006692.1_cdsid_XP_572193.1	GGATTATCGAGGAGTTTGGATGGGGGGTTTATGGGGGAGATGGATA	CNAG_03136	conserved hypothetical protein	None	None	0	0	None	None	None
NC_006670.1_cdsid_XP_566702.1	CNA02900	0.8143	0.0390882	0.0127274	0.699558	0.711863	0.693475	0.725155	0.61317	0.751051	0.79203	0.659384	66.3333	96.6667	0	51.3333	66.3333	0	32	50.3333	-16.6667	62.6667	87	0	67	92	0	49	88.6667	0	NC_006670.1_cdsid_XP_566702.1	CNA02900	NC_006670.1_cdsid_XP_566702.1	390	90.86	NC_006670.1_cdsid_XP_566702.1	GAAAGTCCTGTCGACCAAGCCACCACTTGCGGTTGCCAAGGTGTA	None	None	None	None	0	0	None	None	None
NC_006686.1_cdsid_XP_570424.1	CND00990	0.0456639	0.0178974	0.0252035	0.701286	0.842171	0.706386	0.813733	0.756932	0.889481	0.640539	0.823298	769.333	1226.33	0	699.333	852	0	762.333	1039.33	0	997	1117	0	694.667	993.667	0	693.667	865.333	0	NC_006686.1_cdsid_XP_570424.1	CND00990	NC_006686.1_cdsid_XP_570424.1	1852	86.98	NC_006686.1_cdsid_XP_570424.1	GCTGTAGTCACTTCCTTGACCCAGCCTGAGCAAATTGAGCTTTTG	CNAG_00970	phosphatidate cytidylyltransferase	YBR029C	CDS1	gi|20143480|ref|NP_003809.1|	phosphatidate cytidylyltransferase 2	KOG1440	I	CDP-diacylglycerol synthase
NC_006693.1_cdsid_XP_572348.1	CNH01730	0.0683548	0.0400112	0.0380325	0.701355	0.25675	0.63174	0.188397	0.806707	0.417701	0.665618	0.164153	578	971.333	0	277.667	1561.33	0	1213.67	1508.33	0	465.333	1153	0	1733.33	2259	0	542	3187.33	0	NC_006693.1_cdsid_XP_572348.1	CNH01730	NC_006693.1_cdsid_XP_572348.1	841	90.08	NC_006693.1_cdsid_XP_572348.1	TTTGTCAGGGCGTTCATGCAACAAGTCTGGGACAAGGCCAGGAAG	CNAG_05521	aldose reductase	None	None	0	0	KOG1577	R	Aldo/keto reductase family proteins
NC_006684.1_cdsid_XP_568877.1	CNB02990	0.619165	0.0476656	0.0234531	0.703034	0.6621	0.618227	0.588129	0.814796	0.736428	0.676079	0.661743	1302.67	2208.33	0	855	1509	0	1397.33	1722.33	0	1112	1511.67	0	1138.67	1514.33	0	926.333	1360.33	0	NC_006684.1_cdsid_XP_568877.1	CNB02990	NC_006684.1_cdsid_XP_568877.1	895	87.14	NC_006684.1_cdsid_XP_568877.1, NC_006684.1_cdsid_XP_568878.1	GGGCTTGGGACTGTAGTTCTTCTTGCGTTTTGTATTTGGTTTGCGG	CNAG_03806	acyltransferase	YBR042C	CST26	gi|42558246|ref|NP_872357.2|	lysocardiolipin acyltransferase 1 isoform 1	KOG1505	I	Lysophosphatidic acid acyltransferase LPAAT and related acyltransferases
NC_006685.1_cdsid_XP_569434.1	CNC01100	0.0376386	0.0222375	0.934783	0.704807	0.999053	0.657659	1.14331	0.781245	0.864596	0.675516	0.989249	130.333	212.667	0	216.333	197.333	0	229.333	317.333	0	225	268.333	0	228.667	339	0	308	328.667	0	NC_006685.1_cdsid_XP_569434.1	CNC01100	NC_006685.1_cdsid_XP_569434.1	315	88.45	NC_006685.1_cdsid_XP_569434.1	CCGGGTCGATTTGAGCTTTCGAATAAGAGGCAGCAAGGGTAGGTG	None	None	None	None	0	0	None	None	None
NC_006685.1_cdsid_XP_569387.1	CNC00820	0.042406	0.0188811	0.113326	0.705725	0.885632	0.638822	0.815669	0.745948	0.886212	0.732406	0.955015	158	267.667	0	176.333	226.333	0	182.667	262	0	235.667	275.667	0	199.333	276	0	243	259.667	0	NC_006685.1_cdsid_XP_569387.1	CNC00820	NC_006685.1_cdsid_XP_569387.1	1266	89.44	NC_006685.1_cdsid_XP_569387.1	TGGCGGGCCTCCCATAGACATTGTCAGTGACGGTACCATCTTCTA	CNAG_01567	DUF1688 domain-containing protein	None	None	0	0	None	None	None
NC_006684.1_cdsid_XP_569063.1	CNB00530	0.120192	0.0323425	0.0206525	0.706728	0.844336	0.640663	0.809977	0.796823	0.88239	0.682699	0.840642	236	419	0	273	340.333	0	312.667	434	0	424	498.667	0	322	475.333	0	349.667	429.667	0	NC_006684.1_cdsid_XP_569063.1	CNB00530	NC_006684.1_cdsid_XP_569063.1	851	86.84	NC_006684.1_cdsid_XP_569063.1	GCACACCAAGGACTTCCAAGCTTGCTCAAGAAGTATTCAACGCTTC	CNAG_06750	conserved hypothetical protein	None	None	gi|38176151|ref|NP_085153.1|	protein lunapark	KOG2846	S	Predicted membrane protein
NC_006680.1_cdsid_XP_567912.1	CNK03190	0.359571	0.0145823	0.126088	0.70774	0.80141	0.677302	0.951625	0.769014	0.717412	0.676904	0.735193	101	166	0	341.667	370	0	402	556.667	0	521.667	730.333	0	474.667	719	0	559	774.333	0	NC_006680.1_cdsid_XP_567912.1	CNK03190	NC_006680.1_cdsid_XP_567912.1	2380	86.56	NC_006680.1_cdsid_XP_567912.1	GGTAGGCTGGCAGTTGGAGATTGGGAAATTTGTAATCTTGTGGTCG	CNAG_01987	carbohydrate binding protein	YHR204W	MNL1	gi|163310725|ref|NP_079467.3|	ER degradation-enhancing alpha-mannosidase-like 3 precursor	KOG2429	G	Glycosyl hydrolase, family 47
NC_006693.1_cdsid_XP_572550.1	CNH01290	0.00773093	0.0164933	0.359842	0.708905	1.05325	0.744757	1.08589	0.735153	0.96641	0.646805	1.10747	10.3333	9.33333	-50	25.3333	18.6667	-16.6667	43.6667	59	0	51	52.6667	0	44	71.6667	0	106.333	108	0	NC_006693.1_cdsid_XP_572550.1	CNH01290	NC_006693.1_cdsid_XP_572550.1	2051	87.83	NC_006693.1_cdsid_XP_572550.1	GGTTAGTGGGTGAACTAACGAGATTGAGGAGTGAGTGGGAAGCGG	None	None	None	None	0	0	None	None	None
NC_006685.1_cdsid_XP_569955.1	CNC00840	0.024137	0.0370406	0.922804	0.709676	0.997124	0.661632	0.913982	0.810482	1.04508	0.656913	1.03231	678	1120.67	0	782	849.333	0	878.667	1116	0	985.667	944	0	599.667	867.333	0	824	830.667	0	NC_006685.1_cdsid_XP_569955.1	CNC00840	NC_006685.1_cdsid_XP_569955.1	936	87.64	NC_006685.1_cdsid_XP_569955.1	GCTGATAGTCGACATACCATCATCCAAGGCTTCCTACCCTGGACG	CNAG_01569	conserved hypothetical protein	None	None	0	0	KOG4836	S	Uncharacterized conserved protein
NC_006692.1_cdsid_XP_572074.1	CNG03670	0.666063	0.0470007	0.0257175	0.70973	0.674782	0.690538	0.631812	0.815619	0.765158	0.623032	0.627376	720	1152.67	0	751	1208.33	0	1283.33	1580.33	0	935	1218.33	0	1003.33	1467.67	0	730.333	1207	0	NC_006692.1_cdsid_XP_572074.1	CNG03670	NC_006692.1_cdsid_XP_572074.1	3965	88.51	NC_006692.1_cdsid_XP_572074.1	AAAAGCTCATTGTGCATGCGTTGGCCTTAATGAACGAGGCGATGG	CNAG_03202	adenylate cyclase	YJL005W	CYR1	0	0	KOG0618	T	Serine/threonine phosphatase 2C containing leucine-rich repeats, similar to SCN circadian oscillatory protein (SCOP)
NC_006683.1_cdsid_XP_568674.1	CNN01750	0.0432175	0.0397863	0.261824	0.710809	0.937763	0.636285	0.861354	0.809921	0.992193	0.686223	0.959741	469	789.667	0	564.333	707.667	0	502	648.333	0	653.667	674.333	0	490.333	733	0	616.333	657	0	NC_006683.1_cdsid_XP_568674.1	CNN01750	NC_006683.1_cdsid_XP_568674.1	1605	88.95	NC_006683.1_cdsid_XP_568673.1, NC_006683.1_cdsid_XP_568674.1	CGAAAAGGCGGCATCAAGCAAGCAAGAAGATGATGTGGTCGACCTG	CNAG_06450	conserved hypothetical protein	None	None	0	0	None	None	None
NC_006693.1_cdsid_XP_572416.1	CNH02410	0.0265426	0.0326303	0.0130816	0.7111	0.45043	0.64646	0.444324	0.68585	0.525978	0.800988	0.380988	767	1347.67	0	508.333	1136	0	1051.67	1534.33	0	642.667	1236.33	0	1118.33	1275	0	435	1161	0	NC_006693.1_cdsid_XP_572416.1	CNH02410	NC_006693.1_cdsid_XP_572416.1	1395	88.43	NC_006693.1_cdsid_XP_572416.1	CAGCAATCAGTCCGCGATGTACAGTGAGCATTGGGGCTTGAAGTA	CNAG_05598	conserved hypothetical protein	None	None	0	0	None	None	None
NC_006685.1_cdsid_XP_569359.1	CNC00060	0.0159546	0.0168792	0.798937	0.714226	0.988357	0.6856	0.993527	0.77904	0.903628	0.678038	1.06792	837	1381.33	0	1265.33	1305.67	0	1726	2194	0	2409.33	2543	0	1793	2289.67	0	2616.67	2433.67	0	NC_006685.1_cdsid_XP_569359.1	CNC00060	NC_006685.1_cdsid_XP_569359.1	1519	90.3	NC_006685.1_cdsid_XP_569359.1	AAGGGCTATGACCTCGCCACAGTTGTTGCCAGGGACGAGAAGAAG	CNAG_06963	sugar transporter	None	None	0	0	KOG0254	R	Predicted transporter (major facilitator superfamily)
NC_006679.1_cdsid_XP_567478.1	CNJ00990	0.0321229	0.0176712	0.00198963	0.716535	0.915356	0.677607	0.920192	0.782227	0.917585	0.68977	0.908293	279	486.333	0	514.667	609.333	0	668	884.333	0	687	775	0	831.333	1139.67	0	1149.33	1214	0	NC_006679.1_cdsid_XP_567478.1	CNJ00990	NC_006679.1_cdsid_XP_567478.1	497	90.24	NC_006679.1_cdsid_XP_567478.1	CTGCTAGGATTGGTATACCTGGGGGGAACTGGGTGAGGGTCGGTTA	CNAG_04665	conserved hypothetical protein	None	None	0	0	None	None	None
NC_006692.1_cdsid_XP_571782.1	CNG01130	0.269295	0.0165262	0.102001	0.717933	0.810009	0.670384	0.829862	0.706036	0.698874	0.777379	0.901293	96	159.333	0	101	117.333	0	125.667	188.333	0	109.667	168.333	0	132	174.333	0	115	145.333	0	NC_006692.1_cdsid_XP_571782.1	CNG01130	NC_006692.1_cdsid_XP_571782.1	3316	89.22	NC_006692.1_cdsid_XP_571782.1	GAAAGAAGAGGACCAATGTTCTTTGCGCTGCATGAGGCGGGGATG	CNAG_03480	conserved hypothetical protein	None	None	0	0	KOG1021	GMW	Acetylglucosaminyltransferase EXT1/exostosin 1
NC_006682.1_cdsid_XP_568326.1	CNM01630	0.199557	0.00861915	0.00839494	0.718765	0.766603	0.761714	0.80107	0.708585	0.762756	0.685996	0.735983	14.6667	16.3333	-50	22	22	-16.6667	11	19.3333	0	47	62	0	43.6667	67	0	48.3333	78	0	NC_006682.1_cdsid_XP_568326.1	CNM01630	NC_006682.1_cdsid_XP_568326.1	5481	87.7	NC_006682.1_cdsid_XP_568326.1	AAAAGTCGGGGGTTTAACCGGGTGCGAGGTGAGCTCAGTATTATA	CNAG_06161	Pip5k3 protein	None	None	0	0	KOG0230	T	Phosphatidylinositol-4-phosphate 5-kinase and related FYVE finger-containing proteins
NC_006687.1_cdsid_XP_570958.1	CNE02570	0.0566856	0.0479398	0.988421	0.719559	1.00057	0.678982	1.02003	0.831029	1.04578	0.648667	0.935905	85.6667	136.667	0	135.667	140.333	0	180.333	232.333	0	149.333	154.667	0	113.667	179	0	134.333	165.667	0	NC_006687.1_cdsid_XP_570958.1	CNE02570	NC_006687.1_cdsid_XP_570958.1	937	86.5	NC_006687.1_cdsid_XP_570958.1	GGCCAGGCTATTGTGTTCACTGTGTATGAGCGTGTGAAGAAGATG	CNAG_02288	succinate:fumarate antiporter	YJR095W	SFC1	0	0	KOG0756	C	Mitochondrial tricarboxylate/dicarboxylate carrier proteins
NC_006694.1_cdsid_XP_572612.1	CNI04030	0.0340371	0.0270485	0.162834	0.72044	0.922816	0.7005	0.855014	0.798723	0.948744	0.662097	0.964689	122.667	189	0	189.333	230.667	0	265.333	364	0	359.667	408	0	301.333	458.667	0	462	494.667	0	NC_006694.1_cdsid_XP_572612.1	CNI04030	NC_006694.1_cdsid_XP_572612.1	1633	89.87	NC_006694.1_cdsid_XP_572612.1	GAATTTGGAAGAGCGCGTGCGGAAGATAAACTGAAGCCGGCTGGA	CNAG_04264	ubiquinone biosynthesis monooxygenase	YGR255C	COQ6	gi|32967305|ref|NP_872282.1|	ubiquinone biosynthesis monooxygenase COQ6 isoform a	KOG3855	HC	Monooxygenase involved in coenzyme Q (ubiquinone) biosynthesis
NC_006691.1_cdsid_XP_571249.1	CNF00850	0.0894814	0.0153548	0.0585802	0.721387	0.839168	0.671308	0.769943	0.774134	0.849849	0.71872	0.897712	4363.67	6252.33	0	3668.33	4137.33	0	4557.33	5305.67	0	4817.67	4758.33	0	3441	4167.33	0	3931	3927.67	0	NC_006691.1_cdsid_XP_571249.1	CNF00850	NC_006691.1_cdsid_XP_571249.1	261	88.73	NC_006691.1_cdsid_XP_571249.1	TCTCTGTGCTGGCCTGCTCTGTTTCGACCTTTGTCTCTTCTGCTA	CNAG_05888	conserved hypothetical protein	None	None	0	0	None	None	None
NC_006691.1_cdsid_XP_571246.1	CNF00750	0.0121833	0.0229826	0.499305	0.721494	1.03849	0.676077	1.01624	0.795733	0.972163	0.692671	1.12706	1366.67	2118	0	1388.33	1388	0	1430.67	1806.67	0	1698.33	1693.67	0	1083	1420	0	1406	1203.33	0	NC_006691.1_cdsid_XP_571246.1	CNF00750	NC_006691.1_cdsid_XP_571246.1	878	87.05	NC_006691.1_cdsid_XP_571246.1	GGATGGCGGCAGGTTTTGCTATTTGGCTTCGTGCTTATAATACTGC	CNAG_05898	siroheme biosynthesis protein MET8	YBR213W	MET8	0	0	None	None	None
NC_006685.1_cdsid_XP_569330.1	CNC00400	0.00105566	0.00670258	0.0212035	0.723032	1.27507	0.711148	1.18583	0.761203	1.31285	0.696745	1.32654	164.333	249.667	0	378.667	328.667	0	204	286	0	800.667	631.333	0	558.667	797.667	0	885	686	0	NC_006685.1_cdsid_XP_569330.1	CNC00400	NC_006685.1_cdsid_XP_569330.1	647	87.41	NC_006685.1_cdsid_XP_569330.1	GGGAGCGGGCGGTTAATGGGATGAAGAAGCTACTTGGGATAAATT	CNAG_03048	cytoplasmic protein	YDR248C	None	gi|299758445|ref|NP_001001551.2|	probable gluconokinase isoform 1	KOG3354	G	Gluconate kinase
NC_006692.1_cdsid_XP_571746.1	CNG00450	0.106962	0.0188743	0.259428	0.724027	0.891826	0.660302	1.03061	0.761861	0.797541	0.749919	0.847329	50	70.6667	0	131.333	133.333	0	222.333	314.667	0	264	351.667	0	347	466	0	552.333	671.667	0	NC_006692.1_cdsid_XP_571746.1	CNG00450	NC_006692.1_cdsid_XP_571746.1	320	90.6	NC_006692.1_cdsid_XP_571746.1	AGATAGTGGCGTGCAAGAGCGGCGATGCGGCAGATGGTAAGAAAG	CNAG_03557	transcription initiation factor iia small chain	YKL058W	TOA2	gi|4758486|ref|NP_004483.1|	transcription initiation factor IIA subunit 2	KOG3463	K	Transcription initiation factor IIA, gamma subunit
NC_006686.1_cdsid_XP_570466.1	CND02830	0.607765	0.0111891	0.0363871	0.724373	0.692876	0.719273	0.643307	0.770183	0.797426	0.683662	0.637894	439.333	695.333	0	383.667	641.333	0	425.333	583.333	0	573	730.667	0	1000.33	1341.67	0	828.667	1303.67	0	NC_006686.1_cdsid_XP_570466.1	CND02830	NC_006686.1_cdsid_XP_570466.1	753	86.96	NC_006686.1_cdsid_XP_570466.1	TATGGCCATAGGGTATGCGAGGATGGGAATTGGTAGGACTTTTGG	CNAG_01161	conserved hypothetical protein	YIR030C	DCG1	0	0	None	None	None
NC_006681.1_cdsid_XP_568116.1	CNL05830	0.91234	0.00856788	0.260528	0.724812	0.770709	0.727227	0.561475	0.761163	1.07256	0.686048	0.678093	23	23.6667	-33.3333	15.3333	21.6667	-33.3333	18.3333	23.3333	-33.3333	32.6667	30	-16.6667	36.6667	56.3333	0	29.6667	56.3333	0	NC_006681.1_cdsid_XP_568116.1	CNL05830	NC_006681.1_cdsid_XP_568116.1	2625	89.79	NC_006681.1_cdsid_XP_568116.1	ACGACTGCTGGATGAATTGGAGGGGAAAGTGCAGCCTGTTCCAAA	CNAG_05034	ubiquitin conjugating enzyme family protein	None	None	0	0	KOG0895	O	Ubiquitin-conjugating enzyme
NC_006682.1_cdsid_XP_568274.1	CNM02190	0.0982675	0.0358079	0.244395	0.724987	0.90144	0.65712	0.797125	0.814465	0.904744	0.703376	1.00245	685	1143.33	0	708.333	880.333	0	856.333	1083.67	0	893.667	991.667	0	701	917.333	0	759.667	777.333	0	NC_006682.1_cdsid_XP_568274.1	CNM02190	NC_006682.1_cdsid_XP_568274.1	1635	86.36	NC_006682.1_cdsid_XP_568273.1, NC_006682.1_cdsid_XP_568274.1	CACCAACCAGTACTCACCTTTGGATAACACTGTGGTGCTCAACTTG	CNAG_06219	amyloid beta protein binding protein 1	YPL003W	ULA1	gi|4502169|ref|NP_003896.1|	NEDD8-activating enzyme E1 regulatory subunit isoform a	KOG2016	O	NEDD8-activating complex, APP-BP1/UBA5 component
NC_006670.1_cdsid_XP_566931.1	CNA04910	0.0595489	0.0069112	0.886869	0.726674	0.993703	0.759099	0.908577	0.692092	0.927162	0.728831	1.14537	53.6667	66	0	56.6667	58.3333	0	64	93.6667	-16.6667	91	103	0	92.3333	131	0	119.667	117	0	NC_006670.1_cdsid_XP_566931.1	CNA04910	NC_006670.1_cdsid_XP_566931.1	2371	90	NC_006670.1_cdsid_XP_566931.1	GTACAAAGAGCGGCAACCATTGCGACTGGGCGGAGAAAGTTGGAT	CNAG_00508	vacuolar protein sorting-associated protein vps17	YOR132W	VPS17	0	0	KOG2273	U	Membrane coat complex Retromer, subunit VPS5/SNX1, Sorting nexins, and related PX domain-containing proteins
NC_006685.1_cdsid_XP_569646.1	CNC03240	0.619362	0.011617	0.256922	0.726865	0.811273	0.74913	1.06541	0.677235	0.679775	0.75423	0.688638	708.333	1030.33	0	837.667	780	0	795.667	1210	0	727.667	1083.67	0	763	927.667	0	594.667	879	0	NC_006685.1_cdsid_XP_569646.1	CNC03240	NC_006685.1_cdsid_XP_569646.1	2623	87.16	NC_006685.1_cdsid_XP_569646.1	GGTGTCAGTGGCGGGGATATGATCATCAAGCACTTCCGAAATACA	CNAG_01837	vacuolar protein sorting-associated protein VPS35	YJL154C	VPS35	gi|17999541|ref|NP_060676.2|	vacuolar protein sorting-associated protein 35	KOG1107	U	Membrane coat complex Retromer, subunit VPS35
NC_006670.1_cdsid_XP_566785.1	CNA05000	0.330708	0.0490272	0.0611479	0.726999	0.808007	0.633027	0.877194	0.819393	0.822177	0.728577	0.724651	157	268.333	0	192.333	228.333	0	210	273.333	0	213.667	267.333	0	223	308.333	0	193.667	270.667	0	NC_006670.1_cdsid_XP_566785.1	CNA05000	NC_006670.1_cdsid_XP_566785.1	1421	87.5	NC_006670.1_cdsid_XP_566785.1	ATGGGGTACTGGTAGACGGAGAAAGTGTGACGCCTAACAATACGG	CNAG_07365	oxidoreductase	None	None	gi|14318424|ref|NP_116186.1|	apoptosis-inducing factor 2	KOG2495	C	NADH-dehydrogenase (ubiquinone)
NC_006693.1_cdsid_XP_572250.1	CNH00560	0.75908	0.00283584	0.103083	0.727657	0.761038	0.741471	0.915112	0.703221	0.704331	0.73828	0.663672	101.667	152.667	0	173.667	200	0	214.667	329.333	0	162.667	242.333	0	203	278.667	0	183.333	280	0	NC_006693.1_cdsid_XP_572250.1	CNH00560	NC_006693.1_cdsid_XP_572250.1	1466	87.15	NC_006693.1_cdsid_XP_572250.1	CGAAGAGCGTGGATAAGTTGATTGAGGATTTGGGAGACGCGTTGA	CNAG_05389	sphinganine-1-phosphate aldolase	YDR294C	DPL1	gi|31982936|ref|NP_003892.2|	sphingosine-1-phosphate lyase 1	None	None	None
NC_006684.1_cdsid_XP_568868.1	CNB02800	0.00768101	0.000479863	0.000647138	0.727772	0.672774	0.721527	0.659295	0.737845	0.680294	0.723944	0.678732	366	620.667	0	361.667	579	0	738.667	1033.33	0	527.667	788	0	652	845.333	0	573.667	858.667	0	NC_006684.1_cdsid_XP_568868.1	CNB02800	NC_006684.1_cdsid_XP_568868.1	1121	90.36	NC_006684.1_cdsid_XP_568868.1	CGCTTAGGCTGTTCGACCGACTCCCGAACGAGGACAAGGAGATTGA	CNAG_03786	lysophospholipase	None	None	0	0	KOG1455	I	Lysophospholipase
NC_006694.1_cdsid_XP_572778.1	CNI00550	0.266003	0.0182129	0.0109215	0.729776	0.672002	0.725075	0.642534	0.677319	0.72968	0.786934	0.643792	69.6667	97.6667	0	77	111.333	0	102.333	155	0	97.6667	141.333	0	128.667	167.333	0	94	165	0	NC_006694.1_cdsid_XP_572778.1	CNI00550	NC_006694.1_cdsid_XP_572778.1	2629	87.98	NC_006694.1_cdsid_XP_572778.1	AGGGAGAAATACAATGACGATCTGGACTTGGTCATGAGCGGCGTC	CNAG_04502	conserved hypothetical protein	YBR074W	None	gi|55749804|ref|NP_079172.2|	endoplasmic reticulum metallopeptidase 1	KOG2194	OR	Aminopeptidases of the M20 family
NC_006684.1_cdsid_XP_568824.1	CNB01520	0.0635925	0.0459123	0.0288055	0.730781	0.951549	0.661096	0.958974	0.834905	0.93522	0.696342	0.960453	566	896.667	0	597.667	672.333	0	721.333	892.333	0	795	866.667	0	617.667	842.667	0	727	773	0	NC_006684.1_cdsid_XP_568824.1	CNB01520	NC_006684.1_cdsid_XP_568824.1	793	87.18	NC_006684.1_cdsid_XP_568824.1	GGCGCCGTTATTCTCCTTGCTGTAAGTGATTCCATGTGGCTTTTG	CNAG_03651	t-SNARE	YOR036W	PEP12	gi|170932494|ref|NP_003560.2|	syntaxin-7	KOG0811	U	SNARE protein PEP12/VAM3/Syntaxin 7/Syntaxin 17
NC_006691.1_cdsid_XP_571709.1	CNF04140	0.468242	0.045098	0.878675	0.732313	1.03386	0.706012	0.577454	0.832546	1.58452	0.658381	0.939604	38.3333	48	-16.6667	24.3333	35	-16.6667	31.3333	36	-16.6667	82.3333	53.6667	0	38	60.6667	0	48	61	0	NC_006691.1_cdsid_XP_571709.1	CNF04140	NC_006691.1_cdsid_XP_571709.1	501	88.38	NC_006691.1_cdsid_XP_571709.1	GCAAAACCGAAATGTCGATGCCGTATTTGAAGCTGCTACGCGAGC	CNAG_06606	rho small monomeric GTPase	None	None	0	0	KOG0393	R	Ras-related small GTPase, Rho type
NC_006680.1_cdsid_XP_567672.1	CNK01940	0.267713	0.00671962	0.116453	0.733379	0.828357	0.724237	0.950904	0.769761	0.78243	0.706139	0.751738	157	233	0	229.667	250.667	0	312.667	448.667	0	252.333	342	0	251.667	353.667	0	244.333	337	0	NC_006680.1_cdsid_XP_567672.1	CNK01940	NC_006680.1_cdsid_XP_567672.1	1626	87.38	NC_006680.1_cdsid_XP_567672.1	AGGAGAATGTGAGGATGGGGATAGCTGGGATTGGACTTGTTCGTA	CNAG_02708	conserved hypothetical protein	None	None	gi|166795301|ref|NP_057381.3|	prenylcysteine oxidase 1 precursor	None	None	None
NC_006694.1_cdsid_XP_572915.1	CNI04370	0.150291	0.0012253	0.321865	0.735528	0.901246	0.735522	1.04706	0.721817	0.780997	0.749245	0.875682	150.333	219.333	0	268	261.333	0	250.667	380.333	0	298.667	408.333	0	260.667	345	0	257	303.667	0	NC_006694.1_cdsid_XP_572915.1	CNI04370	NC_006694.1_cdsid_XP_572915.1	987	86.2	NC_006694.1_cdsid_XP_572915.1	CGCTTTCAAGACGTACAACGAGCAACAGAAGTCGAAGAGACATTGG	CNAG_04111	lectin	None	None	gi|5803023|ref|NP_006807.1|	vesicular integral-membrane protein VIP36 precursor	KOG3839	U	Lectin VIP36, involved in the transport of glycoproteins carrying high mannose-type glycans
NC_006687.1_cdsid_XP_570862.1	CNE02010	0.206108	0.00613688	0.223388	0.735568	0.869811	0.751115	0.907598	0.700453	0.733418	0.755135	0.968416	35.3333	41	-16.6667	66.3333	68.6667	0	94.3333	137.667	0	95.6667	137.667	0	111	149.667	0	141	167.667	0	NC_006687.1_cdsid_XP_570862.1	CNE02010	NC_006687.1_cdsid_XP_570862.1	1999	86.55	NC_006687.1_cdsid_XP_570862.1	GCGTTCGATGAGGAAAAGATTGTGGGAGTTGTTAGAGGTGCAAAGG	CNAG_02349	conserved hypothetical protein	None	None	0	0	KOG4341	R	F-box protein containing LRR
NC_006684.1_cdsid_XP_569088.1	CNB00800	0.228087	0.00118718	0.048159	0.737438	0.806342	0.734595	0.842273	0.725631	0.728527	0.752089	0.848227	8945.67	10944	0	9524.33	8035.33	0	8786	10336.7	0	10011	9957.33	0	8106.67	8967.67	0	8523.33	7691.67	0	NC_006684.1_cdsid_XP_569088.1	CNB00800	NC_006684.1_cdsid_XP_569088.1	501	89.04	NC_006684.1_cdsid_XP_569088.1	CGACATTGGTCTTACTGAACTCGTCAAGCGGGCTTGGACTGCCTA	CNAG_06723	mitochondrial inner membrane protein	YDR178W	SDH4	gi|4506865|ref|NP_002993.1|	succinate dehydrogenase [ubiquinone] cytochrome b small subunit, mitochondrial precursor	KOG4097	CU	Succinate dehydrogenase membrane anchor subunit and related proteins
NC_006692.1_cdsid_XP_572014.1	CNG02610	0.0803146	0.0465933	0.00385987	0.737702	0.92368	0.712002	0.931384	0.837824	0.924085	0.663282	0.915572	1338.33	1978.33	0	1326	1446.67	0	1593.67	1911.67	0	1666.33	1748.33	0	1153.67	1555.67	0	1207.67	1266	0	NC_006692.1_cdsid_XP_572014.1	CNG02610	NC_006692.1_cdsid_XP_572014.1	1054	86.97	NC_006692.1_cdsid_XP_572014.1	AGAGATTATCTTATGCGCGCACACTTTGGTCTTCCGAGTGTCAGG	CNAG_03317	clathrin assembly protein AP47	YPL259C	APM1	gi|14210504|ref|NP_115882.1|	AP-1 complex subunit mu-1 isoform 2	KOG0937	U	Adaptor complexes medium subunit family
NC_006691.1_cdsid_XP_571319.1	CNF01900	0.0541763	0.0484511	0.492684	0.739654	0.961605	0.689788	0.869056	0.846535	0.994266	0.682638	1.02149	1679.67	2539.33	0	1698.67	1985.33	0	1648	1950	-16.6667	2318.33	2226.67	0	1851	2346.67	0	2241.67	2198	0	NC_006691.1_cdsid_XP_571319.1	CNF01900	NC_006691.1_cdsid_XP_571319.1	360	87.68	NC_006691.1_cdsid_XP_571319.1	GTCGAAGCCTCATTTGCATCCCAACTTGAAGAAGCTTGAGGCGTA	None	None	None	None	0	0	None	None	None
NC_006670.1_cdsid_XP_567256.1	CNA06520	0.0176508	0.0101694	0.00635448	0.74044	0.572548	0.707177	0.59028	0.784306	0.604402	0.729837	0.522962	91	141	0	74.3333	117	0	156.667	213.333	0	101.667	180.333	0	96	135	0	59.6667	134.333	0	NC_006670.1_cdsid_XP_567256.1	CNA06520	NC_006670.1_cdsid_XP_567256.1	1631	90.43	NC_006670.1_cdsid_XP_567256.1	CAATGGTGGGCAAGGTCACTTCGGCGATGGGAAGCTTGCTTCTTG	CNAG_00674	conserved hypothetical protein	None	None	0	0	KOG4442	U	Clathrin coat binding protein/Huntingtin interacting protein HIP1, involved in regulation of endocytosis
NC_006686.1_cdsid_XP_570443.1	CND02340	0.167671	0.00509533	0.0278727	0.740606	0.802177	0.713704	0.750242	0.768987	0.855306	0.739127	0.800982	65	91.3333	0	106.333	145.333	0	196.333	272.333	0	290.333	360	0	346.333	471.667	0	364.667	468.333	0	NC_006686.1_cdsid_XP_570443.1	CND02340	NC_006686.1_cdsid_XP_570443.1	2365	88.5	NC_006686.1_cdsid_XP_570443.1	CATGATAGCGATGGAAGGGATTGCGAACTTTTGAGCTGGGAGGGT	CNAG_01108	allantoicase	YIR029W	DAL2	0	0	KOG4145	F	Allantoicase
NC_006679.1_cdsid_XP_567380.1	CNJ02090	0.56211	0.0381665	0.043549	0.740661	0.780395	0.655733	0.821009	0.804557	0.698315	0.761695	0.821862	607.333	992.667	0	720.667	869.667	0	1118.67	1391.67	0	783	1126.33	0	884.333	1098	0	773	985.667	0	NC_006679.1_cdsid_XP_567380.1	CNJ02090	NC_006679.1_cdsid_XP_567380.1	2014	86.66	NC_006679.1_cdsid_XP_567380.1	GGCGGATCATCTTTTTCAGGTTATGGTCAGCTAGGATTCGATAGGCG	CNAG_04782	conserved hypothetical protein	YLR361C	DCR2	0	0	KOG1432	R	Predicted DNA repair exonuclease SIA1
NC_006670.1_cdsid_XP_567218.1	CNA06620	0.878128	0.0487505	0.00528795	0.740914	0.728407	0.767759	0.70284	0.643612	0.72183	0.811371	0.760549	32.3333	36	0	30	36.3333	0	30	44.6667	-16.6667	41.6667	57	0	41.6667	54	0	32	54	0	NC_006670.1_cdsid_XP_567218.1	CNA06620	NC_006670.1_cdsid_XP_567218.1	2181	86.52	NC_006670.1_cdsid_XP_567218.1	GGTGCAAGACGCTTTACGACATCCTTATCTAACCGAGCCTATTCCA	CNAG_00683	CMGC/CLK protein kinase	YLL019C	KNS1	0	0	KOG0671	T	LAMMER dual specificity kinases
NC_006693.1_cdsid_XP_572247.1	CNH00540	0.890461	0.0312318	0.102819	0.742022	0.734408	0.779628	0.804709	0.783007	0.817916	0.663432	0.5806	169.333	234	0	136.667	179.667	0	119	157	0	56.6667	71.3333	0	73.3333	119.667	0	72.6667	142.667	0	NC_006693.1_cdsid_XP_572247.1	CNH00540	NC_006693.1_cdsid_XP_572247.1	1394	86	NC_006693.1_cdsid_XP_572247.1	CCTTTCGAGTCGCGTTAATCATCGCCGTAGATGAACTTCACTGTC	CNAG_05387	galactose transporter	None	None	0	0	KOG0254	R	Predicted transporter (major facilitator superfamily)
NC_006684.1_cdsid_XP_569105.1	CNB00990	0.223135	0.0446256	0.215106	0.744425	0.873096	0.667044	0.7579	0.83569	0.997291	0.730541	0.864098	8015.33	10922.3	0	7483	7434	0	9612	9794.67	0	10812	8039.33	0	7289.33	8380	0	8267	7424	0	NC_006684.1_cdsid_XP_569105.1	CNB00990	NC_006684.1_cdsid_XP_569105.1	1287	86.91	NC_006684.1_cdsid_XP_569105.1	CCGGGAAGCCGTCACTTTCCTCGTTCGTATCAAGGAATACATTGA	CNAG_03596	dihydrolipoamide succinyltransferase	YDR148C	KGD2	gi|19923748|ref|NP_001924.2|	dihydrolipoyllysine-residue succinyltransferase component of 2-oxoglutarate dehydrogenase complex, mitochondrial	KOG0559	C	Dihydrolipoamide succinyltransferase (2-oxoglutarate dehydrogenase, E2 subunit)
NC_006687.1_cdsid_XP_571035.1	CNE05060	0.0921269	0.00266221	0.922327	0.744533	0.998547	0.723051	0.890926	0.749128	0.916018	0.761419	1.1887	97.3333	149.333	0	100.667	106.667	0	123.667	173	0	124.333	145.333	0	72	103.333	0	109.333	103.667	0	NC_006687.1_cdsid_XP_571035.1	CNE05060	NC_006687.1_cdsid_XP_571035.1	1865	87.15	NC_006687.1_cdsid_XP_571035.1	ACGAGGACGCTGAACTCTTATCTTCCTTCCTCATGCCAATGCTTG	CNAG_02028	CMGC/SRPK protein kinase	YMR216C	SKY1	0	0	KOG1290	T	Serine/threonine protein kinase
NC_006687.1_cdsid_XP_570750.1	CNE01470	0.0291193	0.0268386	0.548103	0.744959	0.970123	0.675084	0.891548	0.796823	0.977096	0.76297	1.04173	68	102.667	0	104	112	0	116.667	150.667	-16.6667	161.667	177	0	116.333	155.333	0	126	138.333	0	NC_006687.1_cdsid_XP_570750.1	CNE01470	NC_006687.1_cdsid_XP_570750.1	909	87.07	NC_006687.1_cdsid_XP_570750.1, NC_006687.1_cdsid_XP_570751.1	CAGGAATACCTTACCGGAGATTGTCCTAGGGGACGAATCCAGTGA	CNAG_02408	conserved hypothetical protein	None	None	0	0	None	None	None
NC_006693.1_cdsid_XP_572243.1	CNH00510	0.135732	0.00473584	0.333687	0.745559	0.911645	0.76951	1.00639	0.749444	0.778284	0.717722	0.950258	367.333	587.333	0	429.667	446.333	0	560.333	785	0	508	649.333	0	415.333	577	0	485	530	0	NC_006693.1_cdsid_XP_572243.1	CNH00510	NC_006693.1_cdsid_XP_572243.1	973	90.61	NC_006693.1_cdsid_XP_572243.1	TGGAAGGCTAGCAAGATCCTTGTTGGTGTCGACCTCGCCGAGAGA	CNAG_05384	CDP-diacylglycerol-inositol 3-phosphatidyltransferase	YPR113W	PIS1	gi|5453906|ref|NP_006310.1|	CDP-diacylglycerol--inositol 3-phosphatidyltransferase	KOG3240	I	Phosphatidylinositol synthase
NC_006670.1_cdsid_XP_566557.1	CNA01870	0.140897	0.0335567	0.15979	0.747231	0.879545	0.704381	0.777027	0.832102	0.931455	0.705208	0.930153	773	1238	0	688	877.667	0	894.333	1106	0	981.667	1050.33	0	770.333	1011.67	0	806.667	907.333	0	NC_006670.1_cdsid_XP_566557.1	CNA01870	NC_006670.1_cdsid_XP_566557.1	2491	88.23	NC_006670.1_cdsid_XP_566557.1	ACAAGAGCGGGTCAATCCCTTACTGATCAACAAGATTTCGCCGGT	CNAG_07318	gamma-adaptin	YPR029C	APL4	gi|71772942|ref|NP_001119.3|	AP-1 complex subunit gamma-1 isoform b	KOG1062	U	Vesicle coat complex AP-1, gamma subunit
NC_006685.1_cdsid_XP_569762.1	CNC04810	0.0338588	0.0146782	0.345813	0.749877	0.942998	0.791899	0.865207	0.701318	1.02864	0.756414	0.935153	33	35.6667	-16.6667	41.3333	42	0	44.3333	63	-16.6667	88	89.6667	0	105.667	142.333	0	133.667	165	0	NC_006685.1_cdsid_XP_569762.1	CNC04810	NC_006685.1_cdsid_XP_569762.1	1506	86.38	NC_006685.1_cdsid_XP_569762.1, NC_006685.1_cdsid_XP_569761.1	GGCTTGGATCAAGAATGTGGGAGAATTAGACGAGAATGGAAGCCC	CNAG_02866	pantothenate kinase	YDR531W	None	0	0	KOG2201	H	Pantothenate kinase PanK and related proteins
NC_006687.1_cdsid_XP_570901.1	CNE02270	0.0520156	0.0166493	0.0245912	0.750739	0.893954	0.773771	0.912388	0.782916	0.862262	0.695529	0.907212	101.667	146	0	137.333	159.667	0	212.667	290.667	0	308.667	381.333	0	260.667	370.667	0	343	394	0	NC_006687.1_cdsid_XP_570901.1	CNE02270	NC_006687.1_cdsid_XP_570901.1	517	86.37	NC_006687.1_cdsid_XP_570901.1	GCCGGGTTGATTATCAAGACATTGCTCGGTGGAATAAATAGGAGGC	CNAG_02318	conserved hypothetical protein	None	None	0	0	KOG3544	W	Collagens (type IV and type XIII), and related proteins
NC_006685.1_cdsid_XP_569931.1	CNC06890	0.218286	0.0426596	0.442877	0.750996	0.914471	0.693327	0.734119	0.845764	0.977863	0.713896	1.03143	1334.67	2023.67	0	1071.33	1499.33	0	1384.67	1644	0	1633.33	1617.67	0	1211	1513	0	1456.33	1364.33	0	NC_006685.1_cdsid_XP_569931.1	CNC06890	NC_006685.1_cdsid_XP_569931.1	467	86.85	NC_006685.1_cdsid_XP_569931.1	AGGCTTCACTCGCAATCTCAGATGCTGTGGTAGATGACGATGATG	CNAG_01491	conserved hypothetical protein	YGL242C	None	0	0	None	None	None
NC_006670.1_cdsid_XP_567032.1	CNA07130	0.393296	0.0480578	0.0662797	0.753178	0.81891	0.73349	0.734731	0.847947	0.884104	0.678097	0.837896	2048	2893	0	1957.67	2597	0	2208.67	2552	0	2628.67	2801	0	2835	3704	0	3208	3572	0	NC_006670.1_cdsid_XP_567032.1	CNA07130	NC_006670.1_cdsid_XP_567032.1	1701	87.1	NC_006670.1_cdsid_XP_567032.1	CAAAGTCTCTCTCGCGCAGGGAGTAACTTTTGGGATTGACGCATA	CNAG_00735	succinate-semialdehyde dehydrogenase	None	None	gi|188035924|ref|NP_001173.2|	alpha-aminoadipic semialdehyde dehydrogenase	None	None	None
NC_006684.1_cdsid_XP_568774.1	CNB00330	0.378578	0.022517	0.0206994	0.754934	0.704952	0.751369	0.717947	0.813198	0.759286	0.700235	0.637624	23586.3	23358.7	0	20430.7	15642.7	0	24454	22123.7	0	32180.3	21674	0	24158	22722	0	25753.7	19946	0	NC_006684.1_cdsid_XP_568774.1	CNB00330	NC_006684.1_cdsid_XP_568774.1	270	90.19	NC_006684.1_cdsid_XP_568774.1	CGAGGTTGATGTTTACGAGGGTCTCCAGGCCGCGCTTTCCAAGTA	CNAG_06767	ATP synthase delta chain	YDL004W	ATP16	gi|50345991|ref|NP_001001975.1|	ATP synthase subunit delta, mitochondrial precursor	KOG1758	C	Mitochondrial F1F0-ATP synthase, subunit delta/ATP16
NC_006682.1_cdsid_XP_568273.1	CNM02190	0.108964	0.0484332	0.132712	0.755554	0.89968	0.689927	0.828113	0.854464	0.908965	0.72227	0.961961	664.333	1045.33	0	570.333	736	0	644.333	788.667	0	808	903.333	0	652	847	0	667.333	704.333	0	NC_006682.1_cdsid_XP_568273.1	CNM02190	NC_006682.1_cdsid_XP_568273.1	1605	86.36	NC_006682.1_cdsid_XP_568273.1, NC_006682.1_cdsid_XP_568274.1	CACCAACCAGTACTCACCTTTGGATAACACTGTGGTGCTCAACTTG	CNAG_06219	amyloid beta protein binding protein 1	YPL003W	ULA1	gi|4502169|ref|NP_003896.1|	NEDD8-activating enzyme E1 regulatory subunit isoform a	KOG2016	O	NEDD8-activating complex, APP-BP1/UBA5 component
NC_006681.1_cdsid_XP_568147.1	CNL06200	0.0112131	0.0301343	0.135819	0.756984	1.14316	0.787698	1.24863	0.799575	1.03614	0.68368	1.14471	660.667	897	0	884	701.333	0	713.667	921.667	0	1024.33	985.667	0	788.667	1079	0	1008.33	908.333	0	NC_006681.1_cdsid_XP_568147.1	CNL06200	NC_006681.1_cdsid_XP_568147.1	455	88.05	NC_006681.1_cdsid_XP_568147.1	AGACCGAAAGGGAAAAGCTGGAAATTAGGCAAGCTCAGCAAAAGGC	CNAG_04994	conserved hypothetical protein	None	None	gi|149999611|ref|NP_003125.3|	signal recognition particle 14 kDa protein	None	None	None
NC_006670.1_cdsid_XP_567164.1	CNA04330	0.124706	0.039524	0.890821	0.757485	0.994947	0.674025	0.996422	0.785577	0.806373	0.812853	1.18205	18.6667	21	-33.3333	23.3333	18.6667	-16.6667	25	30.3333	-33.3333	32.6667	40	-16.6667	24.3333	31	-16.6667	31.6667	35.6667	-16.6667	NC_006670.1_cdsid_XP_567164.1	CNA04330	NC_006670.1_cdsid_XP_567164.1	1209	87.2	NC_006670.1_cdsid_XP_567164.1	GATGCTGATTGGAAGAGAGTTCAACGAGGCGTTAAGCGGGTTGTA	CNAG_00452	isovaleryl-CoA dehydrogenase 2	None	None	gi|226958412|ref|NP_002216.2|	isovaleryl-CoA dehydrogenase, mitochondrial isoform 1 precursor	KOG0141	EI	Isovaleryl-CoA dehydrogenase
NC_006681.1_cdsid_XP_567951.1	CNL03930	0.0712567	0.042347	0.0297415	0.75839	0.543243	0.756195	0.496593	0.837543	0.666397	0.681431	0.466739	12381.7	13831.7	0	11196.3	14084.3	0	20018.7	18193.3	0	15301.7	14450.7	0	14413.3	15461.3	0	13702.3	17133.7	0	NC_006681.1_cdsid_XP_567951.1	CNL03930	NC_006681.1_cdsid_XP_567951.1	675	86.36	NC_006681.1_cdsid_XP_567951.1	GGACAACCTTACTCTCTGGACTTCTGACATGAACGAGCCTGAGAA	CNAG_05235	conserved hypothetical protein	YDR099W	BMH2	gi|5803225|ref|NP_006752.1|	14-3-3 protein epsilon	KOG0841	O	Multifunctional chaperone (14-3-3 family)
NC_006680.1_cdsid_XP_567619.1	CNK00550	0.922772	0.00428018	0.115993	0.760134	0.775661	0.765018	0.897837	0.780921	0.640126	0.734464	0.789019	52.3333	63.3333	0	44	43.3333	0	57.3333	74	0	42	65.6667	0	39.3333	56.3333	0	32.3333	52.6667	0	NC_006680.1_cdsid_XP_567619.1	CNK00550	NC_006680.1_cdsid_XP_567619.1	71	88.29	NC_006680.1_cdsid_XP_567619.1	GTACAACAAATGCTGGGCATGCTAACTGGTTTTTCGTGCTCGCGA	CNAG_02562	acyl-Coenzyme A dehydrogenase	None	None	gi|4557231|ref|NP_000007.1|	medium-chain specific acyl-CoA dehydrogenase, mitochondrial isoform a precursor	KOG0140	I	Medium-chain acyl-CoA dehydrogenase
NC_006692.1_cdsid_XP_571854.1	CNG01520	0.209909	0.0492929	0.448196	0.760289	0.921014	0.750621	0.93341	0.680636	0.761928	0.849609	1.0677	49	59.6667	0	83.3333	83	0	134.333	210.667	0	216.667	294.333	0	231.667	275.333	0	437.667	421	0	NC_006692.1_cdsid_XP_571854.1	CNG01520	NC_006692.1_cdsid_XP_571854.1	863	90.82	NC_006692.1_cdsid_XP_571854.1	TATGTTGGAGGCTGGCAAGGGATTGGGCAAGAGGTCAGGGGGTATA	CNAG_03434	general alpha-glucoside permease	None	None	0	0	KOG0637	G	Sucrose transporter and related proteins
NC_006686.1_cdsid_XP_570226.1	CND02750	0.344469	0.0448954	0.0828965	0.761663	0.640209	0.698767	0.568877	0.853867	0.831365	0.732356	0.520384	3839.67	5321	0	4177.67	6111	0	6598.33	6857.67	0	6291	6166	0	6989.33	8036.33	0	6058.67	9188	0	NC_006686.1_cdsid_XP_570226.1	CND02750	NC_006686.1_cdsid_XP_570226.1	1264	86.42	NC_006686.1_cdsid_XP_570226.1	GCATCTGGTTTAGCTCAACGAGTACCTGTTGAGGAGAATGGCAAC	CNAG_01150	delta-12 fatty acid desaturase	None	None	0	0	None	None	None
NC_006686.1_cdsid_XP_570185.1	CND03110	0.918579	0.0192002	0.0815848	0.762145	0.773747	0.713032	0.871658	0.814403	0.787069	0.758999	0.662515	568	829.333	0	536.667	672.667	0	775.333	982.667	0	695.333	906.333	0	792	964.333	0	523	805.333	0	NC_006686.1_cdsid_XP_570185.1	CND03110	NC_006686.1_cdsid_XP_570185.1	1901	87.19	NC_006686.1_cdsid_XP_570185.1	GGTTTTCTGGCGCTTTGATGAAGTTCTTTCTGGGAGATGGCTTGG	CNAG_01186	gp165	None	None	0	0	None	None	None
NC_006682.1_cdsid_XP_568282.1	CNM02110	0.931985	0.0226385	0.0219891	0.762783	0.758605	0.723102	0.702232	0.826984	0.811676	0.738265	0.761907	1034.67	1554.33	0	812.667	1181.33	0	1043	1270.33	0	1111	1374	0	1188.33	1447.67	0	999.667	1273	0	NC_006682.1_cdsid_XP_568282.1	CNM02110	NC_006682.1_cdsid_XP_568282.1	1770	88.32	NC_006682.1_cdsid_XP_568282.1	GACTGGGGATGATGTCAGAGGGGCTGAGCCTATGATCCTGTCATA	CNAG_07914	PDF2	YAL016W	TPD3	gi|21361399|ref|NP_055040.2|	serine/threonine-protein phosphatase 2A 65 kDa regulatory subunit A alpha isoform	KOG0211	T	Protein phosphatase 2A regulatory subunit A and related proteins
NC_006679.1_cdsid_XP_567572.1	CNJ02920	0.00430046	0.012646	0.141222	0.762859	1.07868	0.790345	1.14093	0.781428	1.02329	0.716805	1.07181	338.667	531	0	604.333	578.667	0	610	817.333	0	822	820	0	806.667	1052.33	0	1193.67	1078.67	0	NC_006679.1_cdsid_XP_567572.1	CNJ02920	NC_006679.1_cdsid_XP_567572.1	3093	88.03	NC_006679.1_cdsid_XP_567572.1	GTCTGGTGTGCCTTTGCCTAGAAGAGAGCAGCAAAATGGGATTGG	CNAG_04864	iron regulator 1	None	None	0	0	KOG1601	K	GATA-4/5/6 transcription factors
NC_006679.1_cdsid_XP_567498.1	CNJ01200	0.110887	0.011622	0.280084	0.764795	0.91977	0.743221	1.00462	0.810159	0.934601	0.741003	0.820089	58	75.3333	0	61.6667	57.6667	0	62	77.3333	0	66.3333	73.6667	0	50	71.3333	0	53.6667	78	0	NC_006679.1_cdsid_XP_567498.1	CNJ01200	NC_006679.1_cdsid_XP_567498.1	672	88.26	NC_006679.1_cdsid_XP_567498.1	CTGTCCTCAACCTTATCTCTCTACACCTATGGAGCTCCGGCCTGG	CNAG_04689	conserved hypothetical protein	None	None	0	0	None	None	None
NC_006670.1_cdsid_XP_567148.1	CNA02120	0.664344	0.00854204	0.654605	0.766238	0.93465	0.75557	1.39558	0.739644	0.568608	0.803499	0.83976	15.3333	17	-33.3333	16	10.3333	-50	22	28.3333	-16.6667	17.3333	29.6667	-16.6667	18.6667	25.6667	-33.3333	15.6667	27.6667	-33.3333	NC_006670.1_cdsid_XP_567148.1	CNA02120	NC_006670.1_cdsid_XP_567148.1	689	87.37	NC_006670.1_cdsid_XP_567148.1	CTGCCCGATCCCGCATGAGCATAAATTTGATACCTACCATCCGTT	CNAG_07945	conserved hypothetical protein	None	None	0	0	None	None	None
NC_006686.1_cdsid_XP_570170.1	CND03430	0.0661955	0.0457967	0.0599407	0.769023	0.956732	0.722697	0.935621	0.86229	0.97154	0.72208	0.963036	534.667	774.667	0	487.667	566.667	0	425	525	0	652.667	689.333	0	461.333	648.667	0	538	582.333	0	NC_006686.1_cdsid_XP_570170.1	CND03430	NC_006686.1_cdsid_XP_570170.1	626	86.68	NC_006686.1_cdsid_XP_570170.1	CCCAGCTGCACTTTGTCAAAACCTACTGGCCAGAGTTTGGATTATC	CNAG_01221	prenyltransferase	YBR002C	RER2	gi|45580738|ref|NP_995583.1|	dehydrodolichyl diphosphate synthase isoform b	KOG1602	I	Cis-prenyltransferase
NC_006684.1_cdsid_XP_569099.1	CNB00930	0.238486	0.0447968	0.0579887	0.769332	0.852315	0.738416	0.795915	0.859445	0.845145	0.710134	0.915884	6396.33	8157	0	5729	5830	0	7063	7258.67	0	5943	5773	0	4835.33	5683	0	5511.67	5038	0	NC_006684.1_cdsid_XP_569099.1	CNB00930	NC_006684.1_cdsid_XP_569099.1	399	90.5	NC_006684.1_cdsid_XP_569099.1	ACGACGAGCTGGTGGTGCCAACTACGACCGATCCAAGTTCGACTA	CNAG_06710	conserved hypothetical protein	None	None	gi|21624607|ref|NP_066972.1|	coactosin-like protein	KOG3655	Z	Drebrins and related actin binding proteins
NC_006692.1_cdsid_XP_572177.1	CNG03540	0.0737896	0.0460905	0.323604	0.772544	0.943451	0.749638	0.905311	0.860635	1.03276	0.707358	0.892278	3604	4683	0	3492.67	3397.67	0	4065.33	4325	0	4410.33	3687.33	0	3257	4034.33	0	3720.33	3784.67	0	NC_006692.1_cdsid_XP_572177.1	CNG03540	NC_006692.1_cdsid_XP_572177.1	526	86.42	NC_006692.1_cdsid_XP_572177.1	GTGCAGAACATTGTGCCCGACTTTTATGGCGAGAAGATCGTATCAC	CNAG_07720	presequence translocated-associated motor subunit PAM17	YKR065C	PAM17	0	0	None	None	None
NC_006694.1_cdsid_XP_572601.1	CNI03630	0.480835	0.0220467	0.0214767	0.772648	0.804503	0.748944	0.759316	0.833725	0.849974	0.735273	0.804217	162	232.667	0	249.667	331	0	647	810	0	661.333	805.333	0	804.667	1018.33	0	889.667	1125.67	0	NC_006694.1_cdsid_XP_572601.1	CNI03630	NC_006694.1_cdsid_XP_572601.1	1910	90.73	NC_006694.1_cdsid_XP_572601.1	AGAACGAGATGGAGCAAGGAAAGTTGACACCAAGGGCTGCAGGGG	CNAG_04221	fructose-2,6-bisphosphatase	YJL155C	FBP26	gi|64762406|ref|NP_006203.2|	6-phosphofructo-2-kinase/fructose-2,6-biphosphatase 2 isoform a	KOG0234	G	Fructose-6-phosphate 2-kinase/fructose-2,6-biphosphatase
NC_006681.1_cdsid_XP_568068.1	CNL05290	0.231145	0.0223383	0.126459	0.772767	0.862154	0.728258	0.817064	0.831955	0.967805	0.758088	0.801592	138	203.333	0	107	131.667	0	103.333	127	0	155.667	173	0	228.333	303.333	0	177	230.667	0	NC_006681.1_cdsid_XP_568068.1	CNL05290	NC_006681.1_cdsid_XP_568068.1	1131	87.95	NC_006681.1_cdsid_XP_568068.1	GGGCAACAAGAACAGCGGCAAAATCGTCCTTGAAGTCACCGAATA	CNAG_05090	quinone oxidoreductase	None	None	gi|22538446|ref|NP_671713.1|	quinone oxidoreductase PIG3	KOG1198	CR	Zinc-binding oxidoreductase
NC_006684.1_cdsid_XP_569313.1	CNB05720	0.5876	0.0206125	0.151017	0.773293	0.826823	0.805047	0.710436	0.798602	0.959701	0.71623	0.810332	108.667	150.333	0	90	119.667	0	93.3333	118.667	0	148.667	167.333	0	143.667	207	0	144	199.333	0	NC_006684.1_cdsid_XP_569313.1	CNB05720	NC_006684.1_cdsid_XP_569313.1	2052	88.92	NC_006684.1_cdsid_XP_569313.1	GTTTGATTTACCAGCGGGTTTGTTCCAGGGCGAGGCGACGATATG	CNAG_04093	conserved hypothetical protein	None	None	0	0	None	None	None
NC_006682.1_cdsid_XP_568353.1	CNM00590	0.0889325	0.0305699	0.340234	0.776172	0.933703	0.708983	0.855961	0.825944	0.904916	0.793591	1.04023	2350.33	3348.33	0	2234	2509	0	2861.33	3291.33	0	2518.67	2644.33	0	1897	2073.33	0	1997.67	1946	0	NC_006682.1_cdsid_XP_568353.1	CNM00590	NC_006682.1_cdsid_XP_568353.1	587	90.37	NC_006682.1_cdsid_XP_568353.1	TCGACGTTTCATCCTCTCCTCAAGAAGTCCCTCAGGCCTCTGGCT	CNAG_06049	Rab6 GTPase	YLR262C	YPT6	gi|96975097|ref|NP_057661.3|	ras-related protein Rab-6B	KOG0094	U	GTPase Rab6/YPT6/Ryh1, small G protein superfamily
NC_006683.1_cdsid_XP_568555.1	CNN01140	0.311873	0.0235286	0.0333511	0.776534	0.709773	0.739207	0.754508	0.838962	0.754125	0.751433	0.620685	107	161	0	128.667	180.667	0	201.667	256.667	0	219.333	302	0	271	356.667	0	187.667	307	0	NC_006683.1_cdsid_XP_568555.1	CNN01140	NC_006683.1_cdsid_XP_568555.1	2251	87.87	NC_006683.1_cdsid_XP_568555.1	GCGATTGAATACTTGATCGACAAGGAGTACCTGGAGCGAGCTCCC	CNAG_06387	ubiquitin-protein ligase	YDL132W	CDC53	gi|32307161|ref|NP_003583.2|	cullin-1	KOG2166	D	Cullins
NC_006687.1_cdsid_XP_571190.1	CNE04300	0.0747585	0.049104	0.37598	0.776578	0.96983	0.738642	0.984091	0.870054	0.918172	0.721039	1.00723	303.333	494.667	0	378.333	399.333	0	391.333	487	-16.6667	453	508.333	0	320.333	447.667	0	403.667	412.667	0	NC_006687.1_cdsid_XP_571190.1	CNE04300	NC_006687.1_cdsid_XP_571190.1	1417	86.24	NC_006687.1_cdsid_XP_571190.1	GGAGGTGCGGTGATTGTGAACGATATTGATGACTGGAGATGGAAC	CNAG_02107	conserved hypothetical protein	YPR157W	None	0	0	None	None	None
NC_006692.1_cdsid_XP_571850.1	CNG00990	0.103008	0.0383015	0.0298059	0.780531	0.907481	0.759768	0.877413	0.857824	0.915949	0.723999	0.929082	140.667	198.667	0	114	132.667	0	132.333	161.667	0	136.667	161.667	0	110.667	155.667	0	116.667	143	0	NC_006692.1_cdsid_XP_571850.1	CNG00990	NC_006692.1_cdsid_XP_571850.1	1046	86.17	NC_006692.1_cdsid_XP_571850.1	GAGGTTATTCTCACGCCCACTCCATGATTCTCAAAGTCCACGAAC	CNAG_03493	platelet-activating factor acetylhydrolase	None	None	gi|270133071|ref|NP_001161829.1|	platelet-activating factor acetylhydrolase precursor	KOG3847	I	Phospholipase A2 (platelet-activating factor acetylhydrolase in humans)
NC_006693.1_cdsid_XP_572431.1	CNH02550	0.291969	0.0417136	0.0479169	0.78108	0.847376	0.86393	0.912523	0.727328	0.809511	0.751981	0.820095	512.333	656	0	703.667	770	0	979	1355.67	0	980.333	1207.67	0	901.667	1131	0	882.667	1100.67	0	NC_006693.1_cdsid_XP_572431.1	CNH02550	NC_006693.1_cdsid_XP_572431.1	810	90.8	NC_006693.1_cdsid_XP_572431.1	ATACGGGGCCAATGGGGGTAAATGGGAGGTGCTAGTCAGCAAAGC	CNAG_05614	UPF0135 protein	YGL221C	NIF3	gi|209862879|ref|NP_001129511.1|	NIF3-like protein 1 isoform 1	KOG4131	R	Ngg1-interacting factor 3 protein NIF3L1
NC_006691.1_cdsid_XP_571594.1	CNF02900	0.487446	0.0270542	0.116573	0.781375	0.835318	0.773848	0.723922	0.841515	0.888637	0.728764	0.893395	324.667	515.667	0	268.667	376.333	0	309	406.667	0	371.667	446	0	301	416.333	0	288.667	340	0	NC_006691.1_cdsid_XP_571594.1	CNF02900	NC_006691.1_cdsid_XP_571594.1	1405	86.49	NC_006691.1_cdsid_XP_571594.1	CGCACGTCCAGACCGACTAACTCTAGTTTAGAATTCACAGCTGGT	CNAG_05684	conserved hypothetical protein	None	None	0	0	KOG1217	T	Fibrillins and related proteins containing Ca2+-binding EGF-like domains
NC_006687.1_cdsid_XP_570936.1	CNE02380	0.0356994	0.00627511	0.410307	0.78198	1.06246	0.756109	1.02275	0.809208	1.18104	0.780623	0.983579	40.6667	47.6667	-16.6667	78.3333	71.3333	0	102.333	129.333	0	208	185	0	178.667	231.333	0	221	228	0	NC_006687.1_cdsid_XP_570936.1	CNE02380	NC_006687.1_cdsid_XP_570936.1	987	89.57	NC_006687.1_cdsid_XP_570936.1	CCCTGAAGGCGGTGAAGTGGCATCTGAACACGTCGATGCAACATA	CNAG_02308	conserved hypothetical protein	None	None	0	0	None	None	None
NC_006691.1_cdsid_XP_571563.1	CNF01280	0.78908	0.0185507	0.0162216	0.783049	0.772208	0.730968	0.745516	0.805537	0.824742	0.812643	0.746365	7968.67	9994.67	0	6729.67	6989.67	0	8493.33	9099	0	8079	7632	0	7322.33	7589	0	6173.67	6749	0	NC_006691.1_cdsid_XP_571563.1	CNF01280	NC_006691.1_cdsid_XP_571563.1	337	88.79	NC_006691.1_cdsid_XP_571563.1	CTGGATTCTCTTAGCGAGCATCACGACATGCCTCGTATCGGTCCC	CNAG_05845	conserved hypothetical protein	None	None	gi|7661696|ref|NP_054796.1|	hypothetical protein LOC26017	KOG3410	S	Conserved alpha-helical protein
NC_006670.1_cdsid_XP_566468.1	CNA00370	0.0222047	0.0367504	0.484488	0.783376	1.039	0.709201	1.07883	0.822545	0.952048	0.818383	1.08611	31.6667	38.3333	-16.6667	39.6667	31.6667	0	39.6667	47	0	39.3333	40.6667	0	32	41	0	41.6667	48.3333	0	NC_006670.1_cdsid_XP_566468.1	CNA00370	NC_006670.1_cdsid_XP_566468.1	1507	88.72	NC_006670.1_cdsid_XP_566468.1	TGGTTCATCTTGGGTGTCGAAACTCGTGGTCGAACACTCGAGGAA	CNAG_00048	sugar transporter	None	None	0	0	KOG0254	R	Predicted transporter (major facilitator superfamily)
NC_006692.1_cdsid_XP_572159.1	CNG04100	0.0283058	0.0220774	0.513055	0.784558	0.971306	0.738513	0.960337	0.838387	0.91169	0.776776	1.04189	1615.67	2277	0	1642.67	1738	0	1953.67	2288.33	0	1982.33	2080	0	1543	1761.33	0	1644	1545	0	NC_006692.1_cdsid_XP_572159.1	CNG04100	NC_006692.1_cdsid_XP_572159.1	2071	87.15	NC_006692.1_cdsid_XP_572159.1	GTGGCAGAGCTGGAACTGTTGGATGATGGGGTACATACGATCATC	CNAG_03157	conserved hypothetical protein	None	None	0	0	None	None	None
NC_006686.1_cdsid_XP_570149.1	CND05350	0.415593	0.00695377	0.0111882	0.784715	0.807746	0.804591	0.820123	0.796109	0.771813	0.753446	0.831301	68.3333	85	-16.6667	135.333	174.667	0	276.333	382	0	281	386.333	0	478	646	0	497	623.333	0	NC_006686.1_cdsid_XP_570149.1	CND05350	NC_006686.1_cdsid_XP_570149.1	2180	86.38	NC_006686.1_cdsid_XP_570149.1	GCCCGGATCATGTTGGAAGTGATGAGGAAGAAAGGACAGATGTTC	CNAG_01423	conserved hypothetical protein	None	None	0	0	KOG1516	R	Carboxylesterase and related proteins
NC_006670.1_cdsid_XP_566692.1	CNA03530	0.0552422	0.00454328	0.437735	0.78511	0.958915	0.786961	1.00818	0.806356	0.873493	0.762012	0.99507	5530.33	6698.33	0	5765.67	4728	0	6499.33	7146.33	0	6550.67	6099	0	4774.67	5234	0	5572.67	4705.33	0	NC_006670.1_cdsid_XP_566692.1	CNA03530	NC_006670.1_cdsid_XP_566692.1	621	86.32	NC_006670.1_cdsid_XP_566692.1	CGGTGCCACTGTCCTCTCTTCTCTCTACCTCGCTTTCTTCATTTA	CNAG_07356	succinate dehydrogenase	YKL141W	SDH3	gi|4506863|ref|NP_002992.1|	succinate dehydrogenase cytochrome b560 subunit, mitochondrial isoform 1 precursor	KOG0449	G	Succinate dehydrogenase, cytochrome b subunit
NC_006670.1_cdsid_XP_566890.1	CNA05680	0.164403	0.0386328	0.0418662	0.790633	0.626697	0.762729	0.545232	0.867176	0.756769	0.741993	0.57809	7493	9116	0	5321.33	7706.33	0	7987	8038.67	0	7964	8147	0	7729	8712	0	6420.67	8751.67	0	NC_006670.1_cdsid_XP_566890.1	CNA05680	NC_006670.1_cdsid_XP_566890.1	276	89.27	NC_006670.1_cdsid_XP_566890.1	TACCAATCAGGCTATCCTTGTCGCTGAGTACGACGCTCCGACCTC	CNAG_00584	actin monomer binding protein	YOR122C	PFY1	gi|40786418|ref|NP_955378.1|	profilin-4	KOG1755	Z	Profilin
NC_006684.1_cdsid_XP_569326.1	CNB03930	0.109676	0.0312388	0.163615	0.790869	0.909574	0.738162	0.843321	0.854797	0.984545	0.779649	0.900854	1759	2485	0	2006	2343.67	0	2897	3222.33	0	3733	3367.33	0	3195.67	3621.33	0	3469.67	3557.67	0	NC_006684.1_cdsid_XP_569326.1	CNB03930	NC_006684.1_cdsid_XP_569326.1	1180	86.38	NC_006684.1_cdsid_XP_569326.1	GATTTTGAGGAAGCCTGGAAGTCTGTTGTCAAGCGTAACGACGAG	CNAG_03904	endopeptidase	YDR394W	RPT3	gi|5729991|ref|NP_006494.1|	26S protease regulatory subunit 6B isoform 1	KOG0727	O	26S proteasome regulatory complex, ATPase RPT3
NC_006680.1_cdsid_XP_567853.1	CNK01760	0.0533829	0.0125979	0.663566	0.791204	1.03311	0.76872	1.15567	0.833848	0.970497	0.771045	0.973176	35.3333	40	-16.6667	65.6667	53.3333	0	104.333	128	0	128.333	141.667	0	135.333	180.667	0	195	209.333	0	NC_006680.1_cdsid_XP_567853.1	CNK01760	NC_006680.1_cdsid_XP_567853.1	750	86.52	NC_006680.1_cdsid_XP_567853.1	GGAAGAGTACAACGAGTGGTATGAGCAAAGAAGAGAAGTCGGCAAGG	CNAG_02688	conserved hypothetical protein	None	None	0	0	None	None	None
NC_006685.1_cdsid_XP_569876.1	CNC06150	0.0792673	0.0192501	0.20847	0.79149	1.3408	0.799737	1.7286	0.831743	1.04196	0.742989	1.25185	107	149	0	290	174.333	0	283.333	375	0	283.667	287.667	0	343.333	465.667	0	659.667	544.667	0	NC_006685.1_cdsid_XP_569876.1	CNC06150	NC_006685.1_cdsid_XP_569876.1	577	86.12	NC_006685.1_cdsid_XP_569876.1	GGCAAGTATGTTTTGGGAAGTGTGGAGAGAATAGAGGGGATTGTGG	CNAG_03004	riboflavin synthase	YBR256C	RIB5	0	0	KOG3310	H	Riboflavin synthase alpha chain
NC_006684.1_cdsid_XP_569116.1	CNB01100	0.0448582	0.00314405	0.231583	0.792217	1.15215	0.79856	1.17252	0.772032	0.987027	0.806061	1.29689	413	617	0	480	431.667	0	484.667	656.667	0	569.333	573.667	0	333.667	417	0	501	397.333	0	NC_006684.1_cdsid_XP_569116.1	CNB01100	NC_006684.1_cdsid_XP_569116.1	1331	86.61	NC_006684.1_cdsid_XP_569116.1	CCCGAATTGTTACCAAACAGCGTCTCATCAGGATTTACCGCACTTG	CNAG_03607	conserved hypothetical protein	None	None	gi|62865649|ref|NP_001017368.1|	E3 ubiquitin-protein ligase rififylin	KOG4275	O	Predicted E3 ubiquitin ligase
NC_006682.1_cdsid_XP_568296.1	CNM01190	0.52425	0.0175101	0.0412665	0.794127	0.824503	0.745645	0.758646	0.81984	0.858586	0.816897	0.856276	838.333	1277.33	0	656	860.333	0	853	1072.67	0	812.667	958.667	0	764.333	859.667	0	661.333	786	0	NC_006682.1_cdsid_XP_568296.1	CNM01190	NC_006682.1_cdsid_XP_568296.1	208	88.02	NC_006682.1_cdsid_XP_568296.1	CAAGAGCGATTCCACTCTCTTGCGCCCATGTACTACCGTAATGCT	CNAG_06114	GTPase	YOR089C	VPS21	gi|41393614|ref|NP_958842.1|	ras-related protein Rab-5C isoform a	KOG0092	U	GTPase Rab5/YPT51 and related small G protein superfamily GTPases
NC_006682.1_cdsid_XP_568474.1	CNM01960	0.321925	0.0202766	0.450642	0.797452	0.921252	0.844117	0.769037	0.753273	1.08237	0.794965	0.912348	28	26	-16.6667	32.3333	36	0	37	47.6667	-16.6667	81.3333	78.6667	0	67	91.6667	0	75	97.3333	0	NC_006682.1_cdsid_XP_568474.1	CNM01960	NC_006682.1_cdsid_XP_568474.1	2234	87.8	NC_006682.1_cdsid_XP_568474.1	CTCGGTCTGTAGGTACAGTTGAAGTAGGCGAACAGGAAGATGCGC	CNAG_06197	conserved hypothetical protein	None	None	0	0	None	None	None
NC_006692.1_cdsid_XP_571927.1	CNG02200	0.0757626	0.0102036	0.600934	0.798359	0.971247	0.779169	0.963566	0.835452	1.06216	0.780458	0.888012	57.6667	70.6667	0	50.6667	47.6667	0	59.6667	72	0	64	62	0	41.3333	55.6667	0	45.6667	61.6667	0	NC_006692.1_cdsid_XP_571927.1	CNG02200	NC_006692.1_cdsid_XP_571927.1	941	89.63	NC_006692.1_cdsid_XP_571927.1	GTGATACTCTTTCGCCCGCTGCAGCGTCTTTCACCTACCCACAAC	CNAG_03360	conserved hypothetical protein	None	None	0	0	KOG1856	A	Transcription elongation factor SPT6
NC_006670.1_cdsid_XP_566691.1	CNA02840	0.247015	0.0073212	0.0928988	0.799787	0.869381	0.822596	0.879798	0.806067	0.933031	0.770697	0.795315	34.6667	36.3333	-16.6667	25.3333	23.3333	-33.3333	32	38	-33.3333	24.3333	25.3333	-33.3333	21.6667	29.3333	-33.3333	18.3333	32	-16.6667	NC_006670.1_cdsid_XP_566691.1	CNA02840	NC_006670.1_cdsid_XP_566691.1	464	89	NC_006670.1_cdsid_XP_566691.1	TCGCTGTATGTAACTTCTCTTCTCCGCGCACTGAGCCCATCAACG	CNAG_07348	phosphopantothenoylcysteine decarboxylase	YKL088W	None	gi|71725351|ref|NP_068595.3|	phosphopantothenoylcysteine decarboxylase	KOG0672	PD	Halotolerance protein HAL3 (contains flavoprotein domain)
NC_006679.1_cdsid_XP_567553.1	CNJ02630	0.216768	0.00877019	0.7879	0.801402	0.979036	0.787295	1.1597	0.78181	0.807633	0.8351	0.969774	1631	2156.33	0	1926.67	1689.33	0	2017.67	2531.33	0	1872	2217	0	1748	1848.67	0	1660	1707	0	NC_006679.1_cdsid_XP_567553.1	CNJ02630	NC_006679.1_cdsid_XP_567553.1	2279	86.08	NC_006679.1_cdsid_XP_567553.1	GAGTGTTGGTCGTGGCGATTGTAGTAGGTGCTTTCTGGTATAAGC	CNAG_04838	conserved hypothetical protein	YLR238W	FAR10	gi|56550043|ref|NP_009090.2|	sarcolemmal membrane-associated protein	KOG3872	T	FOG: FHA domain
NC_006686.1_cdsid_XP_570590.1	CND04340	0.133152	0.00832037	0.589138	0.801678	1.09424	0.771419	1.09701	0.806701	0.870796	0.826913	1.31492	1261	1734.33	0	1526	1410.67	0	1851.33	2258.33	0	1748.33	1937.33	0	1177.67	1295.33	0	1576.33	1159.33	0	NC_006686.1_cdsid_XP_570590.1	CND04340	NC_006686.1_cdsid_XP_570590.1	1725	86.17	NC_006686.1_cdsid_XP_570590.1	AGGGCTACGTATCAATTCTGTCTTCGGGAAATACGCCCAGAGATAC	CNAG_01314	vacuolar protein	YHR202W	None	0	0	KOG4419	F	5' nucleotidase
NC_006670.1_cdsid_XP_566834.1	CNA05270	0.115976	0.0328471	0.428918	0.802018	1.14252	0.749007	1.39397	0.793504	0.918181	0.863544	1.11541	223.667	337.667	0	328.333	238	0	285.333	397	0	457	512	0	547	649.667	0	587.667	548.667	0	NC_006670.1_cdsid_XP_566834.1	CNA05270	NC_006670.1_cdsid_XP_566834.1	574	90.95	NC_006670.1_cdsid_XP_566834.1	AGTGAAGATATTGAAGAGCCGACGAGGATGGTTGGAGCGCCGGGT	CNAG_00543	conserved hypothetical protein	None	None	gi|4507653|ref|NP_000358.1|	thiopurine S-methyltransferase	None	None	None
NC_006685.1_cdsid_XP_569506.1	CNC01620	0.0725342	0.025303	0.0315134	0.806292	0.898624	0.760424	0.873798	0.800109	0.889311	0.858343	0.932763	544	750.333	0	524.667	656.333	0	723.333	933.333	0	762	875.333	0	781.667	837	0	665.667	724.667	0	NC_006685.1_cdsid_XP_569506.1	CNC01620	NC_006685.1_cdsid_XP_569506.1	3819	88.02	NC_006685.1_cdsid_XP_569506.1	TTCGGCCGTCTGGGTCTATATAGCGGGTTTGATGAGCTTGAATGG	CNAG_01649	conserved hypothetical protein	YDR108W	GSG1	gi|42476076|ref|NP_055754.2|	protein TRS85 homolog	KOG1938	D	Protein with predicted involvement in meiosis (GSG1)
NC_006693.1_cdsid_XP_572260.1	CNH00670	0.170391	0.0334918	0.371637	0.806861	1.33859	0.839158	1.54032	0.742728	0.831363	0.838697	1.64408	5698.67	6473.33	0	7935.67	4176	0	5945	7118	0	7765.33	7344.67	0	4549.67	4560.33	0	7288.33	3716.67	0	NC_006693.1_cdsid_XP_572260.1	CNH00670	NC_006693.1_cdsid_XP_572260.1	1161	88.18	NC_006693.1_cdsid_XP_572260.1	GTCAATTTACAACGCCGTCACCGTCGACTCTGTCAAGGCTCTCTG	CNAG_05398	phosphoserine transaminase	YOR184W	SER1	gi|17402893|ref|NP_478059.1|	phosphoserine aminotransferase isoform 1	KOG2790	HE	Phosphoserine aminotransferase
NC_006693.1_cdsid_XP_572340.1	CNH01590	0.135999	0.0163038	0.00714096	0.807608	0.868489	0.810435	0.862173	0.844761	0.888925	0.767629	0.85437	216	300	0	196.333	236.667	0	282	367	0	264.333	314.667	0	221	290.667	0	226.667	270.333	0	NC_006693.1_cdsid_XP_572340.1	CNH01590	NC_006693.1_cdsid_XP_572340.1	1053	90.87	NC_006693.1_cdsid_XP_572340.1	TCCTTCAGCATTCGCGGCCGCTCAAGATGCCAATAGCCATAAGGG	CNAG_05505	serine/threonine-protein phosphatase 2A activator 2	YPL152W	RRD2	gi|30065643|ref|NP_821067.1|	serine/threonine-protein phosphatase 2A activator isoform b	KOG2867	DT	Phosphotyrosyl phosphatase activator
NC_006685.1_cdsid_XP_569886.1	CNC06280	0.100383	0.0425517	0.0264644	0.80844	0.669213	0.803735	0.668668	0.874884	0.747285	0.746701	0.591685	4402.67	5289.33	0	4333.33	5434	0	6711.33	6805.67	0	6336.33	6854.33	0	7654.67	8583.33	0	5856	7987.33	0	NC_006685.1_cdsid_XP_569886.1	CNC06280	NC_006685.1_cdsid_XP_569886.1	385	87.1	NC_006685.1_cdsid_XP_569886.1	GCAGACAAGGACGGTGACGGAATGATCGACTACAACGAGTTTGTT	CNAG_01557	calmodulin 1b	YBR109C	CMD1	gi|5901912|ref|NP_008819.1|	calmodulin isoform 1	KOG0027	T	Calmodulin and related proteins (EF-Hand superfamily)
NC_006686.1_cdsid_XP_570399.1	CND01440	0.318458	0.0295332	0.0284037	0.810321	0.753592	0.764693	0.78538	0.868018	0.79382	0.798252	0.681576	79	107.667	0	64.6667	77	0	82.3333	95.3333	0	71	93.6667	0	62	83.6667	0	46.6667	81.3333	0	NC_006686.1_cdsid_XP_570399.1	CND01440	NC_006686.1_cdsid_XP_570399.1	1204	89.21	NC_006686.1_cdsid_XP_570399.1	AAGCGCGGCTTTTCTCGTCTTCATGACCTCGAACGTCATCGACAG	CNAG_01014	conserved hypothetical protein	None	None	gi|38570115|ref|NP_689706.2|	zinc finger protein 362	KOG1721	R	1 FOG: Zn-finger
NC_006687.1_cdsid_XP_571078.1	CNE04250	0.405823	0.00470698	0.0421212	0.811358	0.765032	0.796778	0.69695	0.802656	0.848626	0.834641	0.74952	1734.67	2267.67	0	1077.33	1581	0	1145.67	1428.33	0	1383.67	1586.33	0	1468.33	1546.33	0	1147.33	1476.67	0	NC_006687.1_cdsid_XP_571078.1	CNE04250	NC_006687.1_cdsid_XP_571078.1	310	86.65	NC_006687.1_cdsid_XP_571078.1	GTGAGGAATGCTCCCGCGAACCCAAAGCTTACATCATGGAAATATG	CNAG_02112	conserved hypothetical protein	None	None	gi|145301543|ref|NP_060769.3|	probable ubiquitin-conjugating enzyme E2 W isoform 2	None	None	None
NC_006691.1_cdsid_XP_571341.1	CNF02450	0.549426	0.0210927	0.121902	0.812856	0.756571	0.830891	0.601114	0.764181	0.795426	0.843496	0.873172	76.6667	94.3333	0	43.6667	67.3333	0	62.6667	83	0	51.6667	66.3333	0	63	80.3333	0	60	82	0	NC_006691.1_cdsid_XP_571341.1	CNF02450	NC_006691.1_cdsid_XP_571341.1	525	87.02	NC_006691.1_cdsid_XP_571341.1	GGGTATCGACATCGCTCCTTTCCTCAGCAAAGACATCAACGTTCT	CNAG_05727	conserved hypothetical protein	None	None	0	0	None	None	None
NC_006670.1_cdsid_XP_567207.1	CNA06190	0.0286456	0.0123947	0.0930767	0.81517	1.23058	0.853069	1.28173	0.798012	1.07445	0.79443	1.33556	426	596.333	0	577.667	490.667	0	535	702.333	0	666.333	631	0	385	485.667	0	502	386.333	0	NC_006670.1_cdsid_XP_567207.1	CNA06190	NC_006670.1_cdsid_XP_567207.1	537	87.37	NC_006670.1_cdsid_XP_567207.1	GAGGAAGGAATGTGATAGGGGGCTACAAGACGTTTGGCTGATTGG	CNAG_00639	conserved hypothetical protein	None	None	0	0	None	None	None
NC_006687.1_cdsid_XP_571145.1	CNE04550	0.607004	0.0337581	0.073599	0.817538	0.783301	0.762913	0.702516	0.870944	0.894209	0.818756	0.753178	1629.33	2222.67	0	1057	1544	0	1667	1918	0	1389.67	1517.67	0	1331	1441.33	0	1017.33	1302	0	NC_006687.1_cdsid_XP_571145.1	CNE04550	NC_006687.1_cdsid_XP_571145.1	1746	89.61	NC_006687.1_cdsid_XP_571145.1	CAACACCGAAGCCCATATCCTTCCCGTTTTCACGCCCGAATACGT	CNAG_02081	mannosyl-oligosaccharide 1,2-alpha-mannosidase	YJR131W	MNS1	gi|218749883|ref|NP_057303.2|	endoplasmic reticulum mannosyl-oligosaccharide 1,2-alpha-mannosidase	KOG2431	G	1, 2-alpha-mannosidase
NC_006694.1_cdsid_XP_572801.1	CNI01660	0.737469	0.0212895	0.147407	0.818881	0.793147	0.79054	0.653552	0.868115	0.940986	0.79799	0.784901	340.333	533.667	0	249.333	386	0	274.333	346	0	339.667	387.333	0	326.667	412.667	0	305.667	409.333	0	NC_006694.1_cdsid_XP_572801.1	CNI01660	NC_006694.1_cdsid_XP_572801.1	1323	87.65	NC_006694.1_cdsid_XP_572801.1, NC_006694.1_cdsid_XP_572800.1	CTGTGCCGACTGTGATCTCTACATCCACGACACACTACACACCTG	CNAG_04381	RNA polymerase II transcription factor	YLR005W	SSL1	gi|109809737|ref|NP_001035955.1|	general transcription factor IIH subunit 2-like protein	KOG2807	KL	RNA polymerase II transcription initiation/nucleotide excision repair factor TFIIH, subunit SSL1
NC_006684.1_cdsid_XP_569017.1	CNB03040	0.472356	0.0253836	0.0583886	0.819597	0.855359	0.776179	0.79156	0.868293	0.868398	0.814321	0.906118	3488	4390.67	0	2918	3278.67	0	3826	4067.33	0	3866.67	3878.67	0	3439.33	3709.33	0	2803	2998	0	NC_006684.1_cdsid_XP_569017.1	CNB03040	NC_006684.1_cdsid_XP_569017.1	204	86.2	NC_006684.1_cdsid_XP_569017.1	CAAAGAAGATCTGACAATCAGGGCCCATACGCATATCGGTTTAGGC	CNAG_03813	single-stranded DNA binding protein 12k chain	None	None	0	0	None	None	None
NC_006684.1_cdsid_XP_568841.1	CNB01730	0.00216238	0.0237439	0.0167114	0.820025	1.31798	0.867658	1.29892	0.81331	1.24631	0.779107	1.40871	1833.67	2202.33	0	2250.33	1743.67	0	2458	2924.33	0	3004.33	2284.67	0	2183	2455.33	0	3088.33	2169.33	0	NC_006684.1_cdsid_XP_568841.1	CNB01730	NC_006684.1_cdsid_XP_568841.1	3093	86.1	NC_006684.1_cdsid_XP_568841.1	CGGTTCCAAGTATGCGCACAAGAAGGAGATTGAGATGATCAACGAG	CNAG_03674	oxoglutarate dehydrogenase	YIL125W	KGD1	gi|51873036|ref|NP_002532.2|	2-oxoglutarate dehydrogenase, mitochondrial isoform 1 precursor	KOG0450	G	2-oxoglutarate dehydrogenase, E1 subunit
NC_006684.1_cdsid_XP_569047.1	CNB01600	0.0171505	0.013312	0.67312	0.822122	1.02052	0.802122	1.09317	0.804087	0.957379	0.860159	1.01102	99	136	0	251.333	238.333	0	276.333	378	0	345	387	0	330	386.667	0	364.667	375.333	0	NC_006684.1_cdsid_XP_569047.1	CNB01600	NC_006684.1_cdsid_XP_569047.1	1114	90.52	NC_006684.1_cdsid_XP_569047.1	ATGGGGGAAGAGTGGGATGATGAGCATTGGAGGGATCTGGGCAAC	CNAG_03660	lipoyltransferase	YJL046W	AIM22	gi|21729880|ref|NP_660198.1|	lipoyltransferase 1, mitochondrial precursor	KOG3159	H	Lipoate-protein ligase A
NC_006685.1_cdsid_XP_570052.1	CNC06640	0.285026	0.0171669	0.92411	0.824792	1.00109	0.830303	1.12533	0.785904	0.773614	0.858169	1.10433	192.667	255	0	247.667	228.667	0	275.333	385.667	0	302.333	418.333	0	204	240.667	0	367.667	349	0	NC_006685.1_cdsid_XP_570052.1	CNC06640	NC_006685.1_cdsid_XP_570052.1	672	86.92	NC_006685.1_cdsid_XP_570052.1	GATCCCTGTTGTGGTCAAGGCTACCCAATTAAGAGCCGATTCGTA	CNAG_01518	phosphoglycerate mutase	YKL128C	PMU1	0	0	KOG4754	G	Predicted phosphoglycerate mutase
NC_006693.1_cdsid_XP_572365.1	CNH01900	0.341743	0.00102389	0.113379	0.825981	0.715261	0.829235	0.562934	0.816083	0.88251	0.832624	0.700339	34.6667	36	-16.6667	24.3333	36	0	35.6667	42	0	75	89	0	82.3333	107	0	54	92	0	NC_006693.1_cdsid_XP_572365.1	CNH01900	NC_006693.1_cdsid_XP_572365.1	2456	86.8	NC_006693.1_cdsid_XP_572365.1	CACCGGCAGACAAACTCCCACTGACCAAGAGATACTTCGTTTACT	CNAG_05540	urease	None	None	0	0	None	None	None
NC_006692.1_cdsid_XP_572183.1	CNG00510	0.00593781	0.0151469	0.0857568	0.826258	1.1276	0.80777	1.14178	0.804945	1.04967	0.866058	1.19134	116.333	159.333	0	177	163.667	0	201	266.333	0	389.333	398.333	0	281.667	322.333	0	371.667	328.667	0	NC_006692.1_cdsid_XP_572183.1	CNG00510	NC_006692.1_cdsid_XP_572183.1	632	87.4	NC_006692.1_cdsid_XP_572183.1	GCGATAGGGTTTGCATGGAAGTACACGAAAGAGATGGAGGATGCG	CNAG_03550	conserved hypothetical protein	None	None	0	0	KOG3362	R	Predicted BBOX Zn-finger protein
NC_006681.1_cdsid_XP_568027.1	CNL04850	0.0196703	0.0185086	0.262963	0.82638	0.966965	0.792641	0.928133	0.86757	1.00149	0.818929	0.971269	1436.67	1904.33	0	1232	1359.33	0	1416.33	1639.33	0	1735.33	1680	0	1332.67	1442.33	0	1378.33	1372.67	0	NC_006681.1_cdsid_XP_568027.1	CNL04850	NC_006681.1_cdsid_XP_568027.1	560	86.16	NC_006681.1_cdsid_XP_568027.1	TTCAGACCGCCATCTACGCCGACTTTGGATATATCTACGTCACAAG	CNAG_05137	HDEL sequence binding protein	YBL040C	ERD2	gi|5803050|ref|NP_006845.1|	ER lumen protein retaining receptor 2 isoform 1	KOG3106	U	ER lumen protein retaining receptor
NC_006685.1_cdsid_XP_569378.1	CNC00780	0.130406	0.00833022	0.12151	0.826748	0.91313	0.85549	0.861247	0.808138	0.90511	0.816617	0.973034	478.333	637	0	357.667	431.667	0	450.333	586.333	0	395	459.667	0	328.667	405.667	0	352	377.667	0	NC_006685.1_cdsid_XP_569378.1	CNC00780	NC_006685.1_cdsid_XP_569378.1	2053	87.69	NC_006685.1_cdsid_XP_569378.1	CTCAACGATGTCCTTCCGCGAATCAAGGCCTTTGTCGAATCCAAA	CNAG_01563	histone deacetylase clr3	YNL021W	HDA1	0	0	KOG1343	B	Histone deacetylase complex, catalytic component HDA1
NC_006684.1_cdsid_XP_569228.1	CNB04050	0.0818817	0.0366366	0.0413553	0.827086	0.524821	0.778376	0.449902	0.885673	0.679862	0.817209	0.4447	22138.3	21510	0	13871.7	17776.3	0	24994.3	20831.3	0	20923.3	17684.7	0	20779.3	17585.3	0	14506.7	18520.3	0	NC_006684.1_cdsid_XP_569228.1	CNB04050	NC_006684.1_cdsid_XP_569228.1	1614	86	NC_006684.1_cdsid_XP_569228.1	GGGTCACGACTCTTCTACTACCGGTCTCATCCACTTTTACCAGAA	CNAG_03916	glucose-6-phosphate isomerase	YBR196C	PGI1	gi|18201905|ref|NP_000166.2|	glucose-6-phosphate isomerase isoform 2	KOG2446	G	Glucose-6-phosphate isomerase
NC_006685.1_cdsid_XP_569778.1	CNC05640	0.0352771	0.0408292	0.176806	0.828427	1.02467	0.824999	1.01893	0.886921	1.00708	0.773361	1.04799	300	424.333	0	344	346.333	0	430.667	517.333	0	487.667	496.333	0	377	488.667	0	486	479.333	0	NC_006685.1_cdsid_XP_569778.1	CNC05640	NC_006685.1_cdsid_XP_569778.1	462	87.64	NC_006685.1_cdsid_XP_569778.1	CCAGCAGTATTCCGCTTCAGTTTGGCCTAGGAGACGAGAAGAAGA	CNAG_02955	conserved hypothetical protein	None	None	0	0	None	None	None
NC_006685.1_cdsid_XP_569673.1	CNC04240	0.184159	0.0388909	0.033259	0.830046	0.738829	0.87982	0.753367	0.838267	0.80241	0.77205	0.660711	1158.67	1427	0	872.667	1191.33	0	1049.67	1261.33	0	1360.33	1646.67	0	1591.33	1830.67	0	991.667	1439.67	0	NC_006685.1_cdsid_XP_569673.1	CNC04240	NC_006685.1_cdsid_XP_569673.1	1527	89.2	NC_006685.1_cdsid_XP_569673.1	CGGCCCAGAAGGTGATGAAGGGAACGGACATGATCACGAGCATTA	CNAG_02806	zinc transporter 1	YMR243C	ZRC1	gi|52351208|ref|NP_061183.2|	zinc transporter 10	KOG1483	P	Zn2+ transporter ZNT1 and related Cd2+/Zn2+ transporters (cation diffusion facilitator superfamily)
NC_006686.1_cdsid_XP_570182.1	CND03150	0.0837124	0.0298158	0.519531	0.830599	1.05675	0.784078	1.00086	0.828764	0.971175	0.878957	1.19821	2231.33	2925	0	2084.33	2075.33	0	2631	3048.67	0	2766.33	2681	0	2228.67	2211.33	0	2372	1985.67	0	NC_006686.1_cdsid_XP_570182.1	CND03150	NC_006686.1_cdsid_XP_570182.1	576	87.32	NC_006686.1_cdsid_XP_570182.1	GGCCCGAAACATTAATCTTGAAGCACTCATTCGTAAATGGGCGCC	CNAG_01190	protein transport protein SEC22	YLR268W	SEC22	gi|94429050|ref|NP_004883.2|	vesicle-trafficking protein SEC22b	KOG0862	U	Synaptobrevin/VAMP-like protein SEC22
NC_006685.1_cdsid_XP_569400.1	CNC00260	0.0300546	0.035779	0.146473	0.830697	1.04298	0.772382	1.03311	0.850277	1.01629	0.869432	1.07954	356	571	0	454.333	464.333	0	573.333	707.667	0	624.333	618	0	437.333	502	0	507.333	487	0	NC_006685.1_cdsid_XP_569400.1	CNC00260	NC_006685.1_cdsid_XP_569400.1	3057	87.25	NC_006685.1_cdsid_XP_569400.1	ACATGTACCTCCAGATCCGAGATTGCAAGACACTCGTCAGCAGTA	CNAG_07503	conserved hypothetical protein	None	None	0	0	KOG1472	BK	Histone acetyltransferase SAGA/ADA, catalytic subunit PCAF/GCN5 and related proteins
NC_006685.1_cdsid_XP_569799.1	CNC05040	0.267266	0.0318004	0.0565175	0.836733	0.888327	0.795179	0.839507	0.889078	0.928832	0.825944	0.896641	441.667	644.333	0	462.667	599.333	0	705.333	822.333	0	595.333	644.333	0	619	739.333	0	532.333	617.667	0	NC_006685.1_cdsid_XP_569799.1	CNC05040	NC_006685.1_cdsid_XP_569799.1	215	87.83	NC_006685.1_cdsid_XP_569799.1	AGCAGCCTACTGATAATATCCTTTTGGTGGACGTGAGGGAGCCTG	CNAG_02891	endoplasmic reticulum protein	YOR285W	None	gi|163965377|ref|NP_001106678.1|	thiosulfate sulfurtransferase/rhodanese-like domain-containing protein 1 isoform 1	KOG1530	P	Rhodanese-related sulfurtransferase
NC_006685.1_cdsid_XP_570040.1	CNC03440	0.128266	0.0254211	0.177338	0.840534	0.927575	0.846475	0.976821	0.796836	0.861759	0.878292	0.944145	317.667	447	0	320.333	333.667	0	429.667	570	0	363.667	450.667	0	341	391.333	0	349.667	386	0	NC_006685.1_cdsid_XP_570040.1	CNC03440	NC_006685.1_cdsid_XP_570040.1	1085	86.3	NC_006685.1_cdsid_XP_570040.1	CGTGGGGTTGGAAGTCTTCTGCTCTGAAATCGGAGGAGTATCTAT	CNAG_02716	conserved hypothetical protein	None	None	0	0	KOG4682	R	Uncharacterized conserved protein, contains BTB/POZ domain
NC_006686.1_cdsid_XP_570276.1	CND01660	0.0119414	0.00688919	0.0447727	0.842405	0.939288	0.818634	0.96112	0.856974	0.916432	0.851609	0.940313	2508	3098.67	0	2676	2582	0	2809.67	3131.33	0	3706	3571.33	0	3140.67	3268	0	2886.67	2968	0	NC_006686.1_cdsid_XP_570276.1	CND01660	NC_006686.1_cdsid_XP_570276.1	760	90.74	NC_006686.1_cdsid_XP_570276.1	GGGCAAGCATCTATGGCCATGGGTTCTTCCGTGCCTTCTGGTACA	CNAG_01035	proteasome subunit alpha type-7	YOL038W	PRE6	gi|4506189|ref|NP_002783.1|	proteasome subunit alpha type-7	KOG0183	O	20S proteasome, regulatory subunit alpha type PSMA7/PRE6
NC_006692.1_cdsid_XP_571805.1	CNG00790	0.216466	0.0423946	0.4714	0.845067	0.949483	0.850332	0.966668	0.790133	0.839565	0.894735	1.04222	2273	2757	0	2785.33	2643.33	0	3545.67	4158	0	3056	3310	0	4341	4125	0	4115.67	3565.67	0	NC_006692.1_cdsid_XP_571805.1	CNG00790	NC_006692.1_cdsid_XP_571805.1	726	90.36	NC_006692.1_cdsid_XP_571805.1	TGAAAAGGTTCAGGAAGTCGTTGGCGGCAAGTCTGTGGACGAGGT	CNAG_07740	conserved hypothetical protein	YNL010W	None	0	0	None	None	None
NC_006683.1_cdsid_XP_568685.1	CNN02090	0.478236	0.019272	0.0842092	0.845602	0.79513	0.806471	0.684045	0.87072	0.853649	0.859615	0.847697	96	130	0	65.6667	89.3333	0	85	98	0	77.6667	95.3333	0	63.6667	79.6667	0	51	71.3333	0	NC_006683.1_cdsid_XP_568685.1	CNN02090	NC_006683.1_cdsid_XP_568685.1	1520	88.38	NC_006683.1_cdsid_XP_568685.1	TTTTTGGAGATCGAGACTCAGTGAATCCCGCCGTACCAGACGACT	CNAG_06485	hexose transporter protein	None	None	0	0	KOG0254	R	Predicted transporter (major facilitator superfamily)
NC_006679.1_cdsid_XP_567528.1	CNJ02340	0.328839	0.00243333	0.412013	0.847229	0.933897	0.838507	0.895257	0.861006	0.839595	0.842175	1.06684	1051.33	1378.33	0	1546.33	1752.33	0	2033.33	2316.67	0	1785	2043.67	0	2243.67	2332	0	2499.67	2339	0	NC_006679.1_cdsid_XP_567528.1	CNJ02340	NC_006679.1_cdsid_XP_567528.1	2224	90.64	NC_006679.1_cdsid_XP_567528.1	AAGCTGGCGCAAACTGTCGTCGGGAGGGACGTTATTGAGCAGTTT	CNAG_04808	XPG N-terminal domain-containing protein	YNL085W	MKT1	0	0	None	None	None
NC_006670.1_cdsid_XP_567044.1	CNA07270	0.431992	0.0116514	0.305743	0.84867	0.914256	0.838195	0.863399	0.828993	0.835662	0.878822	1.04371	35	36	0	21	19.3333	0	41.6667	49.3333	0	33	39	0	23.3333	27.6667	-16.6667	31	39.3333	0	NC_006670.1_cdsid_XP_567044.1	CNA07270	NC_006670.1_cdsid_XP_567044.1	276	89.45	NC_006670.1_cdsid_XP_567044.1	CATCAGCAGCTTCTCTCGAGCCCTTATATCCAACCCAACCACGCC	None	None	None	None	0	0	None	None	None
NC_006670.1_cdsid_XP_566628.1	CNA02360	0.0203592	0.0151394	0.850135	0.849014	1.0079	0.862311	0.987571	0.869787	0.964476	0.814945	1.07166	409.667	577	0	563.333	623	0	827	981	0	930	967.333	0	789.333	888	0	800.333	768.667	0	NC_006670.1_cdsid_XP_566628.1	CNA02360	NC_006670.1_cdsid_XP_566628.1	1921	87.54	NC_006670.1_cdsid_XP_566628.1	GGGCATCAAGACAATCAAGGTCTGGGGACAATCAAAGCCAGAGAT	CNAG_00246	conserved hypothetical protein	None	None	0	0	KOG0147	K	Transcriptional coactivator CAPER (RRM superfamily)
NC_006687.1_cdsid_XP_571010.1	CNE03880	0.0332668	0.000739148	0.233875	0.851168	1.07856	0.858481	1.06861	0.848856	1.00192	0.846166	1.16515	2225.33	2684.33	0	2409	2186	0	2756.33	3106	0	3469	3124.33	0	2699	2827.67	0	3122.33	2606.67	0	NC_006687.1_cdsid_XP_571010.1	CNE03880	NC_006687.1_cdsid_XP_571010.1	360	88.9	NC_006687.1_cdsid_XP_571010.1	TGCCATCGCCCAAGCCAGAGAATGGACTCGAAAGTATGCTCAGTA	CNAG_02148	ubiquitin-conjugating enzyme E2 13	YDR092W	UBC13	gi|4507793|ref|NP_003339.1|	ubiquitin-conjugating enzyme E2 N	KOG0417	O	Ubiquitin-protein ligase
NC_006686.1_cdsid_XP_570407.1	CND01760	0.377372	0.0107207	0.884288	0.851816	1.05753	0.8757	1.41795	0.826371	0.813702	0.853378	0.940952	111.667	142	0	280	205	0	304	407.333	0	405.667	517.667	0	397.333	466.667	0	472.333	520	0	NC_006686.1_cdsid_XP_570407.1	CND01760	NC_006686.1_cdsid_XP_570407.1	1120	87.54	NC_006686.1_cdsid_XP_570407.1	GGAGAGGGCCTGGAAAGCAAGGCGTTGGCAAAGTACAATGATATA	CNAG_01046	N,N-dimethylglycine oxidase	None	None	0	0	KOG2844	E	Dimethylglycine dehydrogenase precursor
NC_006691.1_cdsid_XP_571714.1	CNF00630	0.0993641	0.0014711	0.0237712	0.852969	0.744822	0.862761	0.813809	0.844951	0.697362	0.851195	0.723293	14854.7	14216.7	0	12767.3	10148	0	15915	14866.3	0	16906.7	14910.3	0	14499.7	12717	0	14922	12595.3	0	NC_006691.1_cdsid_XP_571714.1	CNF00630	NC_006691.1_cdsid_XP_571714.1	895	87.77	NC_006691.1_cdsid_XP_571714.1	TGGGCCTACCTCAAGAACCGAAAGATTGTCTACGAACCTCCCAAG	CNAG_05909	electron transporter	YOR065W	CYT1	gi|21359867|ref|NP_001907.2|	cytochrome c1, heme protein, mitochondrial	KOG3052	C	Cytochrome c1
NC_006681.1_cdsid_XP_568004.1	CNL04550	0.0116507	0.0462725	0.0796749	0.853551	1.06685	0.818789	1.06517	0.91514	1.10341	0.826725	1.03196	1214.33	1587	0	1093.33	1065.67	0	1223	1337.33	0	1361.67	1235.33	0	1019.33	1146.67	0	1181	1105.67	0	NC_006681.1_cdsid_XP_568004.1	CNL04550	NC_006681.1_cdsid_XP_568004.1	706	86.79	NC_006681.1_cdsid_XP_568004.1	GCCGCAGTTTTTTTCAGGATCCAAACGATCTACTTTGACGGACACC	CNAG_05171	ccr4-not transcription complex	YNR052C	POP2	gi|85067507|ref|NP_037486.2|	CCR4-NOT transcription complex subunit 7 isoform 1	KOG0304	A	mRNA deadenylase subunit
NC_006683.1_cdsid_XP_568552.1	CNN01100	0.0321289	0.00313769	0.00477263	0.855193	0.764713	0.842559	0.782363	0.868574	0.774977	0.854445	0.736799	278.333	377	0	214	283.333	0	275.667	347.667	0	243.667	332	0	260	304.333	0	202.667	279	0	NC_006683.1_cdsid_XP_568552.1	CNN01100	NC_006683.1_cdsid_XP_568552.1	3655	87.31	NC_006683.1_cdsid_XP_568552.1	CTGGATCAAGAGAATATCAATGCGCTGGCCGAATCTCTGGCTGAG	CNAG_06384	telomere maintenance protein	YNL250W	RAD50	gi|19924129|ref|NP_005723.2|	DNA repair protein RAD50	KOG0962	L	DNA repair protein RAD50, ABC-type ATPase/SMC superfamily
NC_006687.1_cdsid_XP_571167.1	CNE00900	0.921357	0.0364477	0.239872	0.855353	0.853312	0.856698	1.01289	0.900282	0.835875	0.809078	0.711173	234	308.667	0	327.333	329	0	442.667	522.333	0	298.333	379.333	0	396.333	490.333	0	325.667	472.667	0	NC_006687.1_cdsid_XP_571167.1	CNE00900	NC_006687.1_cdsid_XP_571167.1	1156	86.48	NC_006687.1_cdsid_XP_571167.1	GGAGTTGGAGAAGATTTGAAGAGAGAGTTACAAGTGTGGGTCGGCT	CNAG_02469	cytoplasmic protein	YNR029C	None	gi|126722884|ref|NP_060961.3|	COBW domain-containing protein 1 isoform 1	KOG2743	H	Cobalamin synthesis protein
NC_006683.1_cdsid_XP_568556.1	CNN00350	0.0731139	0.0241605	0.00898755	0.855676	0.779509	0.849717	0.814791	0.895172	0.772527	0.822139	0.75121	1600.33	1965.67	0	1134.33	1429.33	0	1440	1615.33	0	1419.67	1778.67	0	1680.67	1813	0	1321.67	1697.33	0	NC_006683.1_cdsid_XP_568556.1	CNN00350	NC_006683.1_cdsid_XP_568556.1	2061	89.1	NC_006683.1_cdsid_XP_568556.1	GTTGGGCAAAGACTATGTTGGGTCCGGTCCCACTGGTTGTCTCTA	CNAG_06300	glutamate-cysteine ligase	YJL101C	GSH1	gi|4557625|ref|NP_001489.1|	glutamate--cysteine ligase catalytic subunit	KOG3754	H	Gamma-glutamylcysteine synthetase
NC_006679.1_cdsid_XP_567520.1	CNJ02250	0.00950022	0.0184799	0.141866	0.855794	1.08209	0.828527	1.12473	0.847661	1.01256	0.891194	1.10899	2095.33	2632	0	2086.33	1868	0	2223.67	2569.67	0	2551.67	2403.33	0	2350	2312.33	0	2371.67	2140.67	0	NC_006679.1_cdsid_XP_567520.1	CNJ02250	NC_006679.1_cdsid_XP_567520.1	754	90.78	NC_006679.1_cdsid_XP_567520.1	AACGGATCAAACCCTAGTGCAGCTGCTCTTGCTGGTGTCATCGGC	CNAG_04798	regulatory protein cys-3	None	None	0	0	None	None	None
NC_006685.1_cdsid_XP_569617.1	CNC03130	0.388253	0.0449413	0.0391796	0.856115	0.892135	0.798666	0.852187	0.890543	0.90277	0.879135	0.921448	240.667	341	0	206	251.333	0	256.333	313	0	264	309	0	227.667	262	0	214.667	236.333	0	NC_006685.1_cdsid_XP_569617.1	CNC03130	NC_006685.1_cdsid_XP_569617.1	1676	88.41	NC_006685.1_cdsid_XP_569617.1	AGTTTTTGCGACAATACTGGTCAGCCATTCTACCATCCGTCCCGG	CNAG_01826	conserved hypothetical protein	YDR311W	TFB1	gi|214831601|ref|NP_001135779.1|	general transcription factor IIH subunit 1	KOG2074	KL	RNA polymerase II transcription initiation/nucleotide excision repair factor TFIIH, subunit TFB1
NC_006694.1_cdsid_XP_572716.1	CNI00430	0.0183926	7.59572e-05	0.0848741	0.857328	0.954284	0.855795	0.976611	0.856607	0.957569	0.859581	0.928673	413.333	584	0	396	422	0	450	554.667	0	472	506	0	413	480.667	0	351	393	0	NC_006694.1_cdsid_XP_572716.1	CNI00430	NC_006694.1_cdsid_XP_572716.1	753	90.57	NC_006694.1_cdsid_XP_572716.1	AGGAGATGACGCGCCCAGACCTCCAGCTACGGATGACAAGAAGAA	CNAG_04512	conserved hypothetical protein	None	None	0	0	None	None	None
NC_006680.1_cdsid_XP_567644.1	CNK00820	0.00111604	0.0094116	0.0192889	0.862872	1.0714	0.854066	1.07084	0.887592	1.0897	0.846957	1.05367	142	178.667	0	131.667	128	0	143.333	171.333	0	158	156.667	0	105	127	0	114	121	0	NC_006680.1_cdsid_XP_567644.1	CNK00820	NC_006680.1_cdsid_XP_567644.1	391	86.23	NC_006680.1_cdsid_XP_567644.1	CTTATGTTGGTGTTGTTGACTGTCCCTTCTCTTGTGCTGGCCTATC	CNAG_02595	conserved hypothetical protein	None	None	0	0	KOG2615	R	Permease of the major facilitator superfamily
NC_006680.1_cdsid_XP_567791.1	CNK01030	0.111053	0.0157017	0.006305	0.863272	0.911931	0.8686	0.903571	0.88803	0.925255	0.833186	0.906968	962.667	1249.67	0	945.667	1074	0	1120.67	1266	0	1384.33	1467	0	1295.67	1390	0	1095	1170	0	NC_006680.1_cdsid_XP_567791.1	CNK01030	NC_006680.1_cdsid_XP_567791.1	1701	88.33	NC_006680.1_cdsid_XP_567791.1	ACGAAGAGGAGAAGAGTTCGTCAGGGAACAGGATCTTGCCCGTAG	CNAG_07563	glutamyl-tRNA synthetase	YOL033W	MSE1	gi|134288884|ref|NP_001077083.1|	probable glutamyl-tRNA synthetase, mitochondrial precursor	KOG1149	J	Glutamyl-tRNA synthetase (mitochondrial)
NC_006686.1_cdsid_XP_570525.1	CND06100	0.27277	0.00356142	0.0338392	0.863324	0.814208	0.852894	0.773059	0.878166	0.878009	0.858911	0.791557	486.333	644.333	0	367	495	0	437.333	529	0	414	491	0	461.333	536.333	0	392.667	510.333	0	NC_006686.1_cdsid_XP_570525.1	CND06100	NC_006686.1_cdsid_XP_570525.1	2395	87.55	NC_006686.1_cdsid_XP_570525.1	GTGCAGACTTTAAGGAGTTTGTTCATTCCCAGTGCGGAAGGACCA	CNAG_06828	vacuolar amino acid transporter 3	YKL146W	AVT3	0	0	KOG1304	E	Amino acid transporters
NC_006686.1_cdsid_XP_570562.1	CND03480	0.0926826	0.03863	0.322952	0.863445	1.10739	0.89809	1.17156	0.878541	0.950053	0.813705	1.20054	423.333	570	0	472	423	0	450.667	542.333	0	431.333	472.667	0	293.667	358.333	0	334.333	293	0	NC_006686.1_cdsid_XP_570562.1	CND03480	NC_006686.1_cdsid_XP_570562.1	1534	87.77	NC_006686.1_cdsid_XP_570562.1	GAAGAGATCACAAATACAATGAGGAACATCGGTGCGCCACGCCTG	CNAG_01229	L-mandelate dehydrogenase	None	None	0	0	KOG0538	C	Glycolate oxidase
NC_006693.1_cdsid_XP_572236.1	CNH00440	0.75642	0.0278469	0.259055	0.864093	0.893632	0.845912	0.810852	0.907617	1.03273	0.838751	0.837308	116.333	152.667	0	102	123	0	130.667	149.333	0	117.667	120.333	0	101	124	0	102	136.333	0	NC_006693.1_cdsid_XP_572236.1	CNH00440	NC_006693.1_cdsid_XP_572236.1	1075	86.98	NC_006693.1_cdsid_XP_572236.1	GCCGATGCTTGTGCTTTGTCTAACAAGAGAATCCTTGAAGCGCTC	CNAG_05376	3-dehydroshikimate dehydratase	None	None	0	0	None	None	None
NC_006687.1_cdsid_XP_570861.1	CNE03110	0.415117	0.042588	0.158441	0.86582	0.911078	0.844993	0.847365	0.919656	0.983298	0.832811	0.902571	459.333	628.333	0	469.333	603	0	650	741	0	719.667	757.333	0	866.333	971.667	0	676.333	762.333	0	NC_006687.1_cdsid_XP_570861.1	CNE03110	NC_006687.1_cdsid_XP_570861.1	965	87.28	NC_006687.1_cdsid_XP_570861.1	GGGCCGGATACTGGGAATTCAGACGAAGGGAATGTGTTGAAGAAT	CNAG_02229	farnesyltransferase	YKL019W	RAM2	gi|4503771|ref|NP_002018.1|	protein farnesyltransferase/geranylgeranyltransferase type-1 subunit alpha	KOG0530	O	Protein farnesyltransferase, alpha subunit/protein geranylgeranyltransferase type I, alpha subunit
NC_006691.1_cdsid_XP_571467.1	CNF00310	0.589207	0.0372555	0.261653	0.866118	0.800683	0.820421	0.605629	0.872685	1.05021	0.905248	0.746207	20	18.6667	-50	11.3333	16.6667	-33.3333	28.3333	31	-16.6667	29.3333	27.3333	-16.6667	25.3333	29	-33.3333	22.6667	41	0	NC_006691.1_cdsid_XP_571467.1	CNF00310	NC_006691.1_cdsid_XP_571467.1	1633	86.49	NC_006691.1_cdsid_XP_571467.1	GAAGATGTTGACGCTTGGGATGTTACGCATGATCCTTCTGGAAGG	CNAG_07693	high-affinity methionine permease	YGR055W	MUP1	0	0	KOG1287	E	Amino acid transporters
NC_006685.1_cdsid_XP_569513.1	CNC01680	0.54712	0.0312523	0.00400013	0.868003	0.884405	0.838914	0.870732	0.912487	0.890086	0.852607	0.892399	1352	1706.33	0	1415.33	1647	0	2247	2414.33	0	2346.67	2517.33	0	2629	2733.33	0	2421.33	2691	0	NC_006685.1_cdsid_XP_569513.1	CNC01680	NC_006685.1_cdsid_XP_569513.1	2432	89.87	NC_006685.1_cdsid_XP_569513.1	AAGCCCTGTTGGATGCCTACAAGGAAGCGTTTAAGGTGCTGAGCG	CNAG_01655	dynamin	YLL001W	DNM1	gi|171460914|ref|NP_036192.2|	dynamin-1-like protein isoform 1	KOG0446	UR	Vacuolar sorting protein VPS1, dynamin, and related proteins
NC_006670.1_cdsid_XP_566615.1	CNA01460	0.126321	0.0104297	0.674124	0.869743	1.03734	0.851869	1.02352	0.893998	0.925328	0.863361	1.16318	1720	2101.33	0	2090.33	2038.33	0	2249.67	2466.33	0	3503.67	3384	0	2860	2936.67	0	3186.33	2653	0	NC_006670.1_cdsid_XP_566615.1	CNA01460	NC_006670.1_cdsid_XP_566615.1	201	88.78	NC_006670.1_cdsid_XP_566615.1	TGACCAACTAAAACAAGCATCAGCCAACAAGCCGTCAGGAGGGAC	CNAG_00157	conserved hypothetical protein	None	None	0	0	None	None	None
NC_006694.1_cdsid_XP_572964.1	CNI01720	0.843032	0.0326259	0.15549	0.869829	0.884356	0.875594	0.984807	0.828389	0.817761	0.905502	0.850499	1108.33	1382	0	1326.33	1371.67	0	1645	1986.33	0	1586.33	1880.67	0	1870.33	1814.67	0	1389.67	1575.33	0	NC_006694.1_cdsid_XP_572964.1	CNI01720	NC_006694.1_cdsid_XP_572964.1	581	90.68	NC_006694.1_cdsid_XP_572964.1	ACGGTAGGTTTGCGCTATGCCCAACGGGTTGTGGATGTCGATGTC	CNAG_04377	vacuolar protein	YOL138C	RTC1	0	0	KOG0269	S	WD40 repeat-containing protein
NC_006684.1_cdsid_XP_569241.1	CNB04170	0.402826	0.0120848	0.149347	0.870781	0.912807	0.851165	0.862236	0.864643	0.986324	0.896536	0.889863	68.6667	80.3333	0	98.3333	107.333	-16.6667	128.667	154.667	-16.6667	293.667	316.333	0	242	272.333	0	203.333	233.333	0	NC_006684.1_cdsid_XP_569241.1	CNB04170	NC_006684.1_cdsid_XP_569241.1	1950	89.32	NC_006684.1_cdsid_XP_569241.1	GATGCAGCCTACTCAACACAGGGCGGAGAACGATGACCCATATGG	CNAG_03928	adaptor protein complex AP-1	None	None	0	0	KOG1061	U	Vesicle coat complex AP-1/AP-2/AP-4, beta subunit
NC_006692.1_cdsid_XP_571835.1	CNG00940	0.0163072	0.0388963	0.00858516	0.872897	0.520239	0.913803	0.541202	0.830081	0.560231	0.874807	0.459284	193	229.333	0	149.333	287.667	0	524.667	661.333	0	367.333	670.667	0	825	865.333	0	441.667	979.333	0	NC_006692.1_cdsid_XP_571835.1	CNG00940	NC_006692.1_cdsid_XP_571835.1	1491	90.93	NC_006692.1_cdsid_XP_571835.1	ATTCAAAGGAGAGTGGTTGTCTGGGCCTGTTCAGAGCTGGGGGGATG	CNAG_03499	twin-arginine translocation pathway signal	None	None	0	0	KOG2414	E	Putative Xaa-Pro aminopeptidase
NC_006686.1_cdsid_XP_570502.1	CND05210	0.0150543	0.0312929	0.0119812	0.874074	1.07519	0.898292	1.06483	0.891995	1.06842	0.831934	1.09234	841	1044	0	941.333	895	0	1096.33	1236	0	1206.67	1131.67	0	898.333	1018.67	0	1004	943.333	0	NC_006686.1_cdsid_XP_570502.1	CND05210	NC_006686.1_cdsid_XP_570502.1	760	86.23	NC_006686.1_cdsid_XP_570502.1	GAGTATGACGAGGATGGAGCTTGGCCCTCAATGATTGACGATTTTG	CNAG_07418	defective in Cullin neddylation protein 1	YLR128W	DCN1	gi|36030883|ref|NP_065691.2|	DCN1-like protein 1	KOG3077	S	Uncharacterized conserved protein
NC_006686.1_cdsid_XP_570354.1	CND01060	0.111539	0.0338022	0.304731	0.874774	1.14257	0.875702	0.99403	0.835947	1.08331	0.912673	1.35038	362.667	513.667	0	338.667	349.333	0	369	481	0	450.667	434.667	0	311	338.333	0	396.667	309.333	0	NC_006686.1_cdsid_XP_570354.1	CND01060	NC_006686.1_cdsid_XP_570354.1	1399	87.91	NC_006686.1_cdsid_XP_570354.1	GGCTACTCTTTGTCTCCTCAGCCTGCTGCACTCTCATCTCAACAA	CNAG_00977	VHS domain-containing protein	YHR108W	GGA2	0	0	KOG1087	U	Cytosolic sorting protein GGA2/TOM1
NC_006692.1_cdsid_XP_572082.1	CNG03780	0.449209	0.0373315	0.0528934	0.875383	0.83903	0.900424	0.89918	0.829501	0.841594	0.896222	0.776316	95	113	0	206	238	0	286	380	0	418.667	515.333	0	472.333	526.333	0	405	538	0	NC_006692.1_cdsid_XP_572082.1	CNG03780	NC_006692.1_cdsid_XP_572082.1	2003	90.15	NC_006692.1_cdsid_XP_572082.1	ATGCGTTCCAGAAAGCGAAAGGGGAAGTGGGTTACACCAAAGGCC	CNAG_03191	FZR1 protein	YGL003C	CDH1	0	0	KOG0305	DO	Anaphase promoting complex, Cdc20, Cdh1, and Ama1 subunits
NC_006685.1_cdsid_XP_569861.1	CNC05140	0.0610382	0.00514352	0.0401252	0.875626	0.525572	0.883366	0.4907	0.88455	0.667324	0.858963	0.418692	5406.67	5862.67	0	2504.67	4504	0	5037.33	5125.33	0	3872.33	4936	0	6057	5914	0	2807.33	5945.67	0	NC_006685.1_cdsid_XP_569861.1	CNC05140	NC_006685.1_cdsid_XP_569861.1	1016	87.3	NC_006685.1_cdsid_XP_569861.1	GCACTGTCAGGTACAGGTCTATTCTTATCCAGGACATCGACGCCT	CNAG_02903	zinc-type alcohol dehydrogenase	YMR318C	ADH6	0	0	KOG0023	Q	Alcohol dehydrogenase, class V
NC_006686.1_cdsid_XP_570533.1	CND05320	0.70897	0.0289426	0.740197	0.876078	0.966343	0.896714	1.30116	0.895436	0.784122	0.836083	0.813751	13	11.6667	-50	20.6667	13	-50	26	27.6667	-33.3333	22.3333	27.6667	-33.3333	47.6667	60	0	55	80.6667	0	NC_006686.1_cdsid_XP_570533.1	CND05320	NC_006686.1_cdsid_XP_570533.1	999	90.97	NC_006686.1_cdsid_XP_570533.1	TGTGGCAGAGCTTGGCGAAGGGGTGGAAGAGATGACGGGAGTTATG	CNAG_01420	conserved hypothetical protein	None	None	0	0	KOG3060	S	Uncharacterized conserved protein
NC_006686.1_cdsid_XP_570324.1	CND00900	0.705683	0.0253041	0.104339	0.876379	0.856168	0.839802	0.774589	0.900952	0.939123	0.888382	0.854792	787.667	1034	0	717.333	918.667	0	1079.33	1208.33	0	860.667	927	0	1048.67	1100	0	883.333	1062	0	NC_006686.1_cdsid_XP_570324.1	CND00900	NC_006686.1_cdsid_XP_570324.1	3505	87.68	NC_006686.1_cdsid_XP_570324.1	GATAAAGATGACTGGCGTCTCAGCAAGCAGAAGAAAGCAGCTCGC	CNAG_00960	pre-mRNA splicing factor	YER013W	PRP22	gi|4826690|ref|NP_004932.1|	ATP-dependent RNA helicase DHX8	KOG0922	A	DEAH-box RNA helicase
NC_006670.1_cdsid_XP_566922.1	CNA04810	0.435508	0.0422408	0.0170478	0.876485	0.848655	0.87358	0.831796	0.920679	0.828236	0.835194	0.885933	41.3333	41.6667	-16.6667	27.3333	27	0	46	49.3333	-16.6667	29.6667	35.3333	-16.6667	13.6667	21.6667	-33.3333	22	34	-33.3333	NC_006670.1_cdsid_XP_566922.1	CNA04810	NC_006670.1_cdsid_XP_566922.1	1808	89.62	NC_006670.1_cdsid_XP_566922.1	TCGCTCTGGTCAAGGTACCTGTAGTTCCCAACCTACCTTCTGGCC	CNAG_05212	predicted protein	None	None	0	0	None	None	None
NC_006679.1_cdsid_XP_567275.1	CNJ00180	0.15034	0.0241192	0.0422933	0.877291	0.765398	0.864219	0.755879	0.9136	0.846373	0.854053	0.693943	11569.3	11617	0	9582.67	8844	0	12611.3	11363.3	0	13111.3	10583	0	13060	11668	0	11680	11085.3	0	NC_006679.1_cdsid_XP_567275.1	CNJ00180	NC_006679.1_cdsid_XP_567275.1	793	89.91	NC_006679.1_cdsid_XP_567275.1	CTTTGGTTTGCGCCCGAAGAGTTGTCCGAGTATGAGCCCATTGCT	CNAG_04577	nucleoside-diphosphate kinase	None	None	0	0	KOG0888	F	Nucleoside diphosphate kinase
NC_006686.1_cdsid_XP_570205.1	CND02910	0.0616136	0.0385983	0.151895	0.880085	1.1779	0.83912	1.09586	0.917882	1.08948	0.883254	1.34835	298.333	412.667	0	281	260.667	0	259	306.667	0	364	358.333	0	225.667	258.667	0	315.667	242	0	NC_006686.1_cdsid_XP_570205.1	CND02910	NC_006686.1_cdsid_XP_570205.1	1601	86.35	NC_006686.1_cdsid_XP_570205.1	CGTTCCATGTCGAGGTACATACTCGAGTTGCCAATCTTCTTAGCCT	CNAG_01165	D-erythro-sphingosine kinase	YOR171C	LCB4	gi|21361699|ref|NP_064511.2|	sphingosine kinase 2	KOG1116	IT	Sphingosine kinase, involved in sphingolipid metabolism
NC_006693.1_cdsid_XP_572350.1	CNH01760	0.743516	0.00625955	0.0335256	0.880581	0.889027	0.898404	0.869633	0.8702	0.928905	0.873138	0.868542	409.333	557.333	0	424.667	518	0	717	852	0	820.333	897	0	820.333	861.667	0	672.667	789	0	NC_006693.1_cdsid_XP_572350.1	CNH01760	NC_006693.1_cdsid_XP_572350.1	1465	89.58	NC_006693.1_cdsid_XP_572350.1	GATTGGGTGCGAGGAGATGATCCGATTGCAGTTGTTGGGGGTAGG	CNAG_05524	glycogen storage control protein	YIL050W	PCL7	0	0	KOG1674	R	Cyclin
NC_006685.1_cdsid_XP_569552.1	CNC02590	0.0328582	0.0136099	0.00997379	0.881108	0.730056	0.877541	0.762113	0.86023	0.742358	0.905553	0.685698	45.3333	46	0	33.3333	37.6667	0	47.3333	54.6667	0	41	54.3333	0	51.3333	59.6667	0	40	70	0	NC_006685.1_cdsid_XP_569552.1	CNC02590	NC_006685.1_cdsid_XP_569552.1	1386	88.5	NC_006685.1_cdsid_XP_569552.1	GTGCCATCCCAGCAACTCAAAGCTTGAAACTGAGAATGGTGGCAC	CNAG_01758	polygalacturonase	None	None	0	0	None	None	None
NC_006686.1_cdsid_XP_570593.1	CND04170	0.11288	0.0314368	0.46628	0.884547	0.970531	0.875023	0.966161	0.855794	0.914091	0.922823	1.03134	164.667	202	0	125	134.667	0	144.667	180	0	153	179.667	0	122.667	135.333	0	120.667	132.667	0	NC_006686.1_cdsid_XP_570593.1	CND04170	NC_006686.1_cdsid_XP_570593.1	341	88.76	NC_006686.1_cdsid_XP_570593.1	CTCTCCTTCAGGCCAGCTTTACCCGGAGTACGACTATCCAAACCC	CNAG_01297	conserved hypothetical protein	None	None	gi|167860114|ref|NP_001108104.1|	jmjC domain-containing protein 7	KOG2508	I	Predicted phospholipase
NC_006687.1_cdsid_XP_570929.1	CNE03610	0.0841696	0.0351535	0.91135	0.888597	1.00727	0.857459	0.926082	0.927034	1.02487	0.881299	1.07087	1002	1304	0	833.667	903.333	0	1016.33	1118.67	0	1023	995	0	862.333	906.333	0	849.333	827.667	0	NC_006687.1_cdsid_XP_570929.1	CNE03610	NC_006687.1_cdsid_XP_570929.1	828	89.38	NC_006687.1_cdsid_XP_570929.1	TGACGCGCTTAAGTACACTTTCCTTCAATTCGACCCTGCGCCTCG	CNAG_02177	serine/threonine protein phosphatase PP2A catalytic subunit	YDL188C	PPH22	gi|4506017|ref|NP_002706.1|	serine/threonine-protein phosphatase 2A catalytic subunit alpha isoform	KOG0371	T	Serine/threonine protein phosphatase 2A, catalytic subunit
NC_004336.1_cdsid_NP_705916.1	COII	0.896363	0.0159836	0.0482384	0.889319	0.885831	0.902672	0.842732	0.862774	0.92791	0.90251	0.886849	6457.67	6781.67	0	4491.33	4524	0	5432.33	5644	0	5461	4895.33	0	4880	4533	0	4192	4162	0	NC_004336.1_cdsid_NP_705916.1	COII	NC_004336.1_cdsid_NP_705916.1	539	86.37	NC_004336.1_cdsid_NP_705916.1	GGGCAGACGTAATCCATGACTTTGCCGTACCATCTCTAGGACTAA	#N/A	#N/A	#N/A	#N/A	#N/A	#N/A	#N/A	#N/A	#N/A
NC_006686.1_cdsid_XP_570512.1	CND03280	0.0886555	0.0474973	0.00317013	0.891343	0.814526	0.850235	0.815492	0.930778	0.830349	0.893017	0.797736	23973.7	21174.3	0	26175.7	16640.3	0	26841.3	21129.3	0	32559.7	20263.7	0	27970.7	20514.7	0	27316.7	17241.7	0	NC_006686.1_cdsid_XP_570512.1	CND03280	NC_006686.1_cdsid_XP_570512.1	570	88.95	NC_006686.1_cdsid_XP_570512.1	CCTTTCTGCCTCTTCCAAGGTCAACCGATTCAATGCCGCCCTTAC	CNAG_01204	ATP synthase subunit 5	YDR298C	ATP5	gi|4502303|ref|NP_001688.1|	ATP synthase subunit O, mitochondrial precursor	KOG1662	C	Mitochondrial F1F0-ATP synthase, subunit OSCP/ATP5
NC_006684.1_cdsid_XP_569058.1	CNB00490	0.478251	0.0310963	0.830672	0.891509	0.98602	0.878902	1.19627	0.867285	0.867651	0.92834	0.894139	818.667	1032.67	0	1114	960.667	0	1525.67	1768.67	0	2700.33	2910.67	0	3476.33	3309.33	0	3249.67	3406.33	0	NC_006684.1_cdsid_XP_569058.1	CNB00490	NC_006684.1_cdsid_XP_569058.1	3501	86.35	NC_006684.1_cdsid_XP_569058.1	TGATGAGGACTCTGGGATGGATGTGGATCAGAATGGGAATGATGAG	CNAG_06754	pol II transcription elongation factor	YOL145C	CTR9	gi|7661950|ref|NP_055448.1|	RNA polymerase-associated protein CTR9 homolog	KOG2002	P	TPR-containing nuclear phosphoprotein that regulates K(+) uptake
NC_006685.1_cdsid_XP_569866.1	CNC05190	0.126596	0.0157486	0.275707	0.892016	1.18487	0.90331	1.40755	0.866328	0.973064	0.906411	1.174	71	78.3333	0	149	109.667	0	153.333	189	0	169	184.333	0	144.667	164	0	155.333	152.333	0	NC_006685.1_cdsid_XP_569866.1	CNC05190	NC_006685.1_cdsid_XP_569866.1	3093	90.57	NC_006685.1_cdsid_XP_569866.1	TCAGGTGTTGCATACAGAGTGGATTCGTGCAGTCAACCGCGTCGC	CNAG_07513	conserved hypothetical protein	None	None	0	0	None	None	None
NC_006679.1_cdsid_XP_567378.1	CNJ02060	0.140661	0.00874101	0.071416	0.89274	0.711431	0.892396	0.748273	0.90944	0.805144	0.876385	0.580875	3639	3988.33	0	3240.67	3807	0	5052	5002	0	5458.33	5602	0	7056.67	6793	0	5120	7255.33	0	NC_006679.1_cdsid_XP_567378.1	CNJ02060	NC_006679.1_cdsid_XP_567378.1	1045	89.4	NC_006679.1_cdsid_XP_567378.1	CTCGTCAAGGAGGGCAAGATCAGGACTGCTGACATTGGCGGTAAC	CNAG_07851	isocitrate dehydrogenase	YNL037C	IDH1	gi|28178821|ref|NP_008830.2|	isocitrate dehydrogenase [NAD] subunit beta, mitochondrial isoform a precursor	KOG0784	E	Isocitrate dehydrogenase, gamma subunit
NC_006686.1_cdsid_XP_570195.1	CND03660	0.15513	0.01871	0.71234	0.89286	1.02973	0.885217	1.15264	0.873089	0.94199	0.920275	0.994556	701.333	847.667	0	647.333	608	0	821	970.333	0	724.667	793.667	0	706.333	730.667	0	624	642.333	0	NC_006686.1_cdsid_XP_570195.1	CND03660	NC_006686.1_cdsid_XP_570195.1	2385	90.95	NC_006686.1_cdsid_XP_570195.1	TTCTGGCGCGGGGATAGGATTACGGAATTTCCAACCGGGACCGTA	CNAG_01249	conserved hypothetical protein	None	None	0	0	KOG1721	R	1 FOG: Zn-finger
NC_006694.1_cdsid_XP_572767.1	CNI00380	0.571578	0.0345937	0.230404	0.893181	0.838068	0.895677	1.02783	0.858575	0.711952	0.925291	0.774424	360	498	0	393.667	398.333	0	505	615.333	0	397.333	575.333	0	558	618.333	0	425.667	569	0	NC_006694.1_cdsid_XP_572767.1	CNI00380	NC_006694.1_cdsid_XP_572767.1	1215	87.15	NC_006694.1_cdsid_XP_572767.1	GGGTAATGAAGTCGTGGATGTTTGGGTTCCTTGGAAGGGATGGTA	CNAG_04519	D-serine dehydratase	YGL196W	DSD1	0	0	None	None	None
NC_006685.1_cdsid_XP_569987.1	CNC02900	0.077897	0.030148	0.505556	0.893415	0.978556	0.926798	1.00887	0.864965	0.924857	0.888482	1.00195	3728	3933.67	0	3732	3254	0	4218.67	4448.67	0	5549	4982	0	5528.33	5194.67	0	4752.67	4106	0	NC_006685.1_cdsid_XP_569987.1	CNC02900	NC_006685.1_cdsid_XP_569987.1	227	86.72	NC_006685.1_cdsid_XP_569987.1	CTACTGGGCAAAGACCAAGTACGACTACTACAACTCCAAGCAGGG	CNAG_01799	conserved hypothetical protein	None	None	0	0	KOG4116	C	Ubiquinol cytochrome c reductase, subunit QCR8
NC_006687.1_cdsid_XP_570906.1	CNE03400	0.0214667	0.0153614	0.0673686	0.895634	1.11386	0.909771	1.07207	0.906034	1.17899	0.871098	1.09052	54.3333	54.6667	0	46.6667	38.3333	0	52	57.3333	0	68.6667	60	0	51	61.6667	0	61.3333	67	0	NC_006687.1_cdsid_XP_570906.1	CNE03400	NC_006687.1_cdsid_XP_570906.1	1287	87.79	NC_006687.1_cdsid_XP_570906.1	ACAGAAGTCCAAGTGCTTTCCGAACGAGCATTCTTCTGGCCAATG	CNAG_02199	conserved hypothetical protein	None	None	0	0	None	None	None
NC_006682.1_cdsid_XP_568458.1	CNM01420	0.764199	0.0368731	0.167796	0.904303	0.888228	0.938456	0.871741	0.897751	0.984511	0.8767	0.808431	4935.33	5070	0	5249.67	4997.67	0	7991	7783.33	0	9161	7189.67	0	9154	8626.33	0	9156.67	8367.67	0	NC_006682.1_cdsid_XP_568458.1	CNM01420	NC_006682.1_cdsid_XP_568458.1	240	87.36	NC_006682.1_cdsid_XP_568458.1	CGTTGAGCTTTTGACTGAGATGCTCAAGAAGTCCGATGACGAGGC	CNAG_06140	long-chain fatty acid transporter	YGR037C	ACB1	gi|295842534|ref|NP_001171514.1|	acyl-CoA-binding protein isoform 6	KOG0817	I	Acyl-CoA-binding protein
NC_006685.1_cdsid_XP_569490.1	CNC01530	0.647757	0.0160513	0.27826	0.910273	0.935721	0.891308	0.855014	0.929381	1.0014	0.910132	0.950751	82.3333	95.3333	0	67.6667	74	0	86.6667	93.6667	0	133.667	143.667	0	110	123.667	0	106.667	125.333	0	NC_006685.1_cdsid_XP_569490.1	CNC01530	NC_006685.1_cdsid_XP_569490.1	8734	86.53	NC_006685.1_cdsid_XP_569490.1	GCGTCATTGCCTCTCATGCTATCATGCCCTATTTCTTCGAACAGG	CNAG_01640	conserved hypothetical protein	YLR087C	CSF1	0	0	None	None	None
NC_006691.1_cdsid_XP_571684.1	CNF04070	0.00271455	0.034203	0.0168004	0.910855	1.16807	0.900041	1.19179	0.942932	1.19138	0.889593	1.12105	583.667	682.667	0	673.333	607.333	0	761	833.667	0	1304.67	1098.67	0	1129.67	1166.33	0	1258.67	1078.67	0	NC_006691.1_cdsid_XP_571684.1	CNF04070	NC_006691.1_cdsid_XP_571684.1	699	90.29	NC_006691.1_cdsid_XP_571684.1	TGAGCAGGCGAAGAAGGCTGAGAAGGACAGATTGGACATGCCTCC	CNAG_06612	conserved hypothetical protein	None	None	0	0	KOG2827	S	Uncharacterized conserved protein
NC_006670.1_cdsid_XP_566810.1	CNA04470	0.0825166	0.0167852	0.208973	0.911509	1.12452	0.927742	1.02186	0.916394	1.091	0.890389	1.2607	370.333	495	0	454.667	470.667	0	785.667	885	0	897.333	834.667	0	669.333	727.333	0	965.667	802.667	0	NC_006670.1_cdsid_XP_566810.1	CNA04470	NC_006670.1_cdsid_XP_566810.1	466	86.3	NC_006670.1_cdsid_XP_566810.1	GATGGGCAAACGTTCACCATCAAGATTCCAGGTAGAGAAGGGAAG	CNAG_00466	adaptin ear-binding coat-associated protein 2	None	None	gi|223942032|ref|NP_001138749.1|	adaptin ear-binding coat-associated protein 2 isoform 2	None	None	None
NC_006670.1_cdsid_XP_567130.1	CNA07830	0.0646413	0.00620965	0.0395184	0.919373	0.698298	0.920986	0.68315	0.929063	0.796206	0.908069	0.615539	9961.33	9730.33	0	7159.33	7872.67	0	10457.3	9544	0	9503.67	8893	0	9824.67	8846.67	0	7203.33	8982.67	0	NC_006670.1_cdsid_XP_567130.1	CNA07830	NC_006670.1_cdsid_XP_567130.1	64	89.48	NC_006670.1_cdsid_XP_567130.1	TTTGTCCGATACTATGCTCCCGACATCAGGTCCGAGGGTGCTACC	CNAG_00806	predicted protein	None	None	0	0	None	None	None
NC_006681.1_cdsid_XP_568061.1	CNL05210	0.0509558	0.0494298	0.619074	0.926679	1.01346	0.931375	0.978837	0.952269	1.05568	0.896394	1.00585	1496.67	1694.33	0	1269.33	1327.33	0	1555.33	1640.67	0	2109.67	1913	0	1807.33	1781.33	0	1596.67	1546.33	0	NC_006681.1_cdsid_XP_568061.1	CNL05210	NC_006681.1_cdsid_XP_568061.1	1439	87.96	NC_006681.1_cdsid_XP_568061.1	CTGCTCAACCCAAGGCTAGCGGAAACTTTGATGACTTGTTGCTGT	CNAG_05100	ENTH domain-containing protein c	YJR125C	ENT3	gi|7661968|ref|NP_055481.1|	clathrin interactor 1	KOG2056	F	Equilibrative nucleoside transporter protein
NC_006694.1_cdsid_XP_573008.1	CNI02300	0.000354061	0.00593933	0.00516929	0.928755	1.15788	0.924533	1.16237	0.922388	1.13486	0.939344	1.17642	443.333	572.667	0	492	449.333	0	472.333	540	0	745	679.667	0	606.667	659	0	697.333	604.667	0	NC_006694.1_cdsid_XP_573008.1	CNI02300	NC_006694.1_cdsid_XP_573008.1	630	86.52	NC_006694.1_cdsid_XP_573008.1	AAGAGAGAGGTATGCTGGAATCATGGACATGGTATCTCGATGGCC	CNAG_04319	conserved hypothetical protein	None	None	0	0	KOG4828	S	Uncharacterized conserved protein
NC_006684.1_cdsid_XP_568889.1	CNB03120	0.261696	0.0132265	0.859705	0.928971	1.01386	0.913217	0.970136	0.938374	0.946476	0.935321	1.12498	373.333	507.333	0	407.667	438	0	564	629	0	452.667	494	0	409.667	439.333	0	457.333	417.667	0	NC_006684.1_cdsid_XP_568889.1	CNB03120	NC_006684.1_cdsid_XP_568889.1	2622	87.83	NC_006684.1_cdsid_XP_568889.1	GGTGCAGGAGAAATTCATGCTGGATTTGTCCGAGGAAGACGCAAT	CNAG_03821	phosphatidylinositol 3-kinase	YLR240W	VPS34	gi|34761064|ref|NP_002638.2|	phosphatidylinositol 3-kinase catalytic subunit type 3	KOG0906	TU	Phosphatidylinositol 3-kinase VPS34, involved in signal transduction
NC_006686.1_cdsid_XP_570308.1	CND01070	0.192528	0.0141433	0.0660322	0.944564	0.885501	0.933307	0.890119	0.94463	0.832693	0.955754	0.93369	19181.3	16273	0	20683	13158.3	0	26071.3	20340.3	0	24157	16455.7	0	20521	15127.7	0	22654	13424.3	0	NC_006686.1_cdsid_XP_570308.1	CND01070	NC_006686.1_cdsid_XP_570308.1	1172	89.99	NC_006686.1_cdsid_XP_570308.1	ACTACGACCTTCCCGTGGAGACCCACATTATCAAGGCTCCCAAGC	CNAG_00978	NADH dehydrogenase	None	None	gi|6681764|ref|NP_004993.1|	NADH dehydrogenase [ubiquinone] 1 alpha subcomplex subunit 9, mitochondrial precursor	KOG2865	C	NADH:ubiquinone oxidoreductase, NDUFA9/39kDa subunit
NC_006691.1_cdsid_XP_571671.1	CNF00920	0.0532998	0.0283466	0.105541	0.950694	1.10474	0.938629	1.10937	0.946839	1.03628	0.966614	1.16856	213.667	252.667	0	323.333	294.667	0	311.333	363	0	649.667	636.333	0	1086.33	1048.67	0	803	702	0	NC_006691.1_cdsid_XP_571671.1	CNF00920	NC_006691.1_cdsid_XP_571671.1	2012	89.03	NC_006691.1_cdsid_XP_571671.1	ACAGCGGACGAGTGTATGGAGAGTATTGCTTGATGCACCGGAAGG	CNAG_05881	mannosyltransferase	YNL219C	ALG9	gi|118026921|ref|NP_079016.2|	alpha-1,2-mannosyltransferase ALG9 isoform a	KOG2515	MU	Mannosyltransferase
NC_006686.1_cdsid_XP_570215.1	CND02820	0.679926	0.0454353	0.949285	0.953439	1.00141	0.965306	1.17612	0.933546	0.883492	0.961464	0.944634	220.667	254.667	0	268.667	236	0	278.667	326.333	0	232.333	272	0	220.667	232.667	0	195.667	215.333	0	NC_006686.1_cdsid_XP_570215.1	CND02820	NC_006686.1_cdsid_XP_570215.1	1365	86.29	NC_006686.1_cdsid_XP_570215.1	GTGGACAACTGTGGACAATACACACCGAGTTATCAAGCTCAAGGG	CNAG_01157	conserved hypothetical protein	None	None	0	0	KOG2277	D	S-M checkpoint control protein CID1 and related nucleotidyltransferases
NC_006679.1_cdsid_XP_567329.1	CNJ01500	0.0445291	0.00813967	0.215596	0.95633	1.02767	0.953847	1.00889	0.951196	1.05876	0.963946	1.01535	305	367	0	234	241	0	330.333	384.667	0	333	334	0	251.667	263.333	0	267.333	271.333	0	NC_006679.1_cdsid_XP_567329.1	CNJ01500	NC_006679.1_cdsid_XP_567329.1	1728	87.43	NC_006679.1_cdsid_XP_567329.1	CCCTATACATTCCGCGCTTGTCGATTTCTTGGGCCAACTTCTTCT	CNAG_04719	solute carrier family 41 member 1	None	None	gi|207444687|ref|NP_115524.3|	solute carrier family 41 member 2	KOG3788	P	Predicted divalent cation transporter
NC_006681.1_cdsid_XP_568031.1	CNL04890	0.266735	0.00181693	0.733851	0.959857	0.992156	0.958272	0.956409	0.963216	0.990336	0.958083	1.02972	6436	6380	0	5232.67	4580	0	6701.33	6190.33	0	6507.67	5388	0	5569.33	4851.33	0	5379	4421.33	0	NC_006681.1_cdsid_XP_568031.1	CNL04890	NC_006681.1_cdsid_XP_568031.1	401	86.63	NC_006681.1_cdsid_XP_568031.1	ACATGAAGCCTCTTGAGATTACCCGACTTGGTACTGTTGACGAACC	CNAG_05132	cytochrome c oxidase polypeptide IV	YGL187C	COX4	gi|17017988|ref|NP_001853.2|	cytochrome c oxidase subunit 5B, mitochondrial precursor	KOG3352	C	Cytochrome c oxidase, subunit Vb/COX4
NC_006687.1_cdsid_XP_571083.1	CNE00210	0.026791	0.0225382	0.0385356	0.975076	1.11759	0.981297	1.10345	0.968309	1.08275	0.975622	1.16657	5239.67	5137.67	0	5079.33	3913.67	0	5788	5357	0	7611	5684.33	0	5384	4611.33	0	6162	4427	0	NC_006687.1_cdsid_XP_571083.1	CNE00210	NC_006687.1_cdsid_XP_571083.1	898	88.82	NC_006687.1_cdsid_XP_571083.1	CCCATAGACCCTTCCATCGACAAGAGCTTCTTCATCTCCTCCGCC	CNAG_02545	inorganic diphosphatase	YBR011C	IPP1	gi|11056044|ref|NP_066952.1|	inorganic pyrophosphatase	KOG1626	C	Inorganic pyrophosphatase/Nucleosome remodeling factor, subunit NURF38
NC_006686.1_cdsid_XP_570347.1	CND00020	0.0376223	0.019385	0.0576444	1.03086	0.895153	1.03788	0.943775	1.03202	0.858776	1.0227	0.882907	48.6667	41.6667	-16.6667	42	39	0	58	56.3333	0	42	48	0	46	47.3333	0	37	53	0	NC_006686.1_cdsid_XP_570347.1	CND00020	NC_006686.1_cdsid_XP_570347.1	1499	88.67	NC_006686.1_cdsid_XP_570347.1	TCTGCTATCCAGAAACCAAGGGTCTTTCGATCGACGAGACTGCCG	CNAG_00864	myo-inositol transporter	None	None	gi|203098995|ref|NP_443117.3|	proton myo-inositol cotransporter	KOG0017	R	FOG: Transposon-encoded proteins with TYA, reverse transcriptase, integrase domains in various combinations
NC_006694.1_cdsid_XP_572816.1	CNI01520	0.858	0.0462194	0.556169	1.03426	1.05334	1.03616	0.91897	1.04662	1.15046	1.02001	1.0906	241	261.333	0	199.333	225.667	0	268.667	278	0	311.667	287.667	0	264.667	261.333	0	230.333	214.667	0	NC_006694.1_cdsid_XP_572816.1	CNI01520	NC_006694.1_cdsid_XP_572816.1	293	89.15	NC_006694.1_cdsid_XP_572816.1	GGTGCACGTTTGATCAGGCGAGGTTGATCAGGCATAACCGCATTC	CNAG_04396	Aycl012	YCL012C	None	0	0	None	None	None
NC_006685.1_cdsid_XP_569570.1	CNC02730	0.680399	0.0228618	0.965453	1.03565	1.00769	1.03871	0.994303	1.0434	0.898566	1.02485	1.13021	76.6667	73.6667	0	78.3333	73.3333	0	115.333	113	0	119.333	141.333	0	139.333	138.667	0	126	126.333	0	NC_006685.1_cdsid_XP_569570.1	CNC02730	NC_006685.1_cdsid_XP_569570.1	1536	87.71	NC_006685.1_cdsid_XP_569570.1	GCTGAAGAGGGTGCTCATTATGGAAAGTGAAACAGATCGCGGCAA	CNAG_01773	conserved hypothetical protein	YPL120W	VPS30	gi|4502395|ref|NP_003757.1|	beclin-1	KOG2751	T	Beclin-like protein
NC_006691.1_cdsid_XP_571354.1	CNF03940	0.574049	0.0201424	0.315261	1.04723	1.10259	1.03377	1.22901	1.05102	1.11274	1.05689	0.966024	186.333	193.667	0	173	148.667	0	195.333	198.667	0	264.667	246.667	0	221.667	212	0	187.333	204.667	0	NC_006691.1_cdsid_XP_571354.1	CNF03940	NC_006691.1_cdsid_XP_571354.1	1328	89.88	NC_006691.1_cdsid_XP_571354.1	ACGCTACAGTCTTCGGTCTTGGATTGGTCAGTGCCACTCTGTCCG	CNAG_06624	conserved hypothetical protein	None	None	0	0	None	None	None
NC_006684.1_cdsid_XP_569179.1	CNB02560	0.232371	0.0443578	0.753614	1.04932	0.989006	1.03221	0.952905	1.06988	1.05732	1.04588	0.956797	1990	2008.67	0	1322	1411	0	2057	1900	0	1410.33	1321	0	1651.67	1388.67	0	1322.33	1335.33	0	NC_006684.1_cdsid_XP_569179.1	CNB02560	NC_006684.1_cdsid_XP_569179.1	3014	86.53	NC_006684.1_cdsid_XP_569179.1	GCCCTGTTTTCCGTCCTGACGATATAATGAAGCTTTTCGGTGGAC	CNAG_03761	mRNA 3'-end-processing protein RNA14	YMR061W	RNA14	gi|4557495|ref|NP_001317.1|	cleavage stimulation factor subunit 3 isoform 1	KOG1914	A	mRNA cleavage and polyadenylation factor I complex, subunit RNA14
NC_006681.1_cdsid_XP_567977.1	CNL04250	0.26699	0.0148205	0.184259	1.05191	1.25453	1.03922	1.41442	1.06096	1.0012	1.05553	1.34797	156.333	161.667	0	245	180.333	0	273.333	279.333	0	466.333	481	0	523.667	496.667	0	641.667	496	0	NC_006681.1_cdsid_XP_567977.1	CNL04250	NC_006681.1_cdsid_XP_567977.1	1101	86.73	NC_006681.1_cdsid_XP_567977.1	ACGAGAGTTAAGAGTGGTGCAGGAAAGAGCACTAATTCAGGATGGC	CNAG_05200	bud site selection protein 16	YEL029C	BUD16	gi|4505701|ref|NP_003672.1|	pyridoxal kinase	KOG2599	H	Pyridoxal/pyridoxine/pyridoxamine kinase
NC_006670.1_cdsid_XP_566667.1	CNA02700	0.0588173	0.019967	0.0355129	1.05882	1.28969	1.05985	1.26359	1.07329	1.19478	1.04332	1.41071	5329.33	4843.67	0	5552.33	3725.33	0	7167	5937	0	6962.33	4791.33	0	5263.33	4228.33	0	5835.33	3551.67	0	NC_006670.1_cdsid_XP_566667.1	CNA02700	NC_006670.1_cdsid_XP_566667.1	1525	87.6	NC_006670.1_cdsid_XP_566667.1	GCCTTGAGTAGTGCAATCGATGCGGCTTGCTTGATACTGAGTGTC	CNAG_07346	t-complex protein 1	YJL111W	CCT7	gi|5453607|ref|NP_006420.1|	T-complex protein 1 subunit eta isoform a	KOG0361	O	Chaperonin complex component, TCP-1 eta subunit (CCT7)
NC_006682.1_cdsid_XP_568304.1	CNM01820	0.294339	0.0458693	0.990331	1.06415	1.00121	1.0383	1.07579	1.06523	0.998476	1.08892	0.929359	5	-4	-50	4.66667	-8	-50	1.66667	-9	-50	-2.66667	-1	-50	0	-1.33333	-50	2	9.33333	-50	NC_006682.1_cdsid_XP_568304.1	CNM01820	NC_006682.1_cdsid_XP_568304.1	2898	86.69	NC_006682.1_cdsid_XP_568304.1	GCTGGAAGAAGAGAGCATAGTCAAGGTCATGGGTGAAAGGGAAAGA	CNAG_06182	cell division control protein 54	YPR019W	MCM4	gi|33469919|ref|NP_005905.2|	DNA replication licensing factor MCM4	KOG0478	L	DNA replication licensing factor, MCM4 component
NC_006680.1_cdsid_XP_567661.1	CNK01820	0.0702452	0.0449911	0.22173	1.07062	0.948607	1.09044	0.895668	1.03922	0.995103	1.08221	0.955051	374.667	417.333	0	180.667	211.667	0	264.667	275.333	0	118	125.333	0	135.667	127.667	0	104	121.667	0	NC_006680.1_cdsid_XP_567661.1	CNK01820	NC_006680.1_cdsid_XP_567661.1	1625	89.62	NC_006680.1_cdsid_XP_567661.1	ACATCGTACTCTGGCCTGCGACGAGGGGTCCGTTTATCAACTACC	CNAG_02694	conserved hypothetical protein	None	None	0	0	KOG3538	O	Disintegrin metalloproteinases with thrombospondin repeats
NC_006680.1_cdsid_XP_567867.1	CNK02680	0.388396	0.0458514	0.0696367	1.07942	1.11938	1.04657	1.18989	1.08229	1.07903	1.10938	1.08922	195	200.667	0	273.667	237	0	427.667	429.333	0	392.667	391	0	461.667	416.667	0	443.333	418	0	NC_006680.1_cdsid_XP_567867.1	CNK02680	NC_006680.1_cdsid_XP_567867.1	1893	88.57	NC_006680.1_cdsid_XP_567867.1	GGGAGACGAAAGAGCAGGTAAATGGCTGGAAAGAGAGTGCCAACC	CNAG_01928	cytoplasmic protein	YLL029W	FRA1	gi|264681563|ref|NP_065116.3|	xaa-Pro aminopeptidase 1 isoform 1	KOG2413	E	Xaa-Pro aminopeptidase
NC_006684.1_cdsid_XP_569094.1	CNB00870	0.0836676	0.0148126	0.0366026	1.08075	1.25188	1.06091	1.20397	1.08597	1.18823	1.09536	1.36343	3637	3358.33	0	3363	2511.67	0	3738.67	3226.67	0	4759.33	3454.67	0	3422.67	2769.67	0	3513.67	2485.67	0	NC_006684.1_cdsid_XP_569094.1	CNB00870	NC_006684.1_cdsid_XP_569094.1	776	90.34	NC_006684.1_cdsid_XP_569094.1	CGTCTCTTTCCACGCTACATTCCAGTCAAGGGATCAGGCCGCCAA	CNAG_06716	conserved hypothetical protein	None	None	0	0	KOG4206	A	Spliceosomal protein snRNP-U1A/U2B
NC_006682.1_cdsid_XP_568288.1	CNM01990	0.0536918	0.0464364	0.0264799	1.08114	1.338	1.11028	1.36045	1.0463	1.21894	1.08682	1.43461	957.333	969	0	1056.33	785.333	0	1307.67	1250.67	0	1372.67	1130.33	0	1110.67	960	0	1264	879	0	NC_006682.1_cdsid_XP_568288.1	CNM01990	NC_006682.1_cdsid_XP_568288.1	1029	87.14	NC_006682.1_cdsid_XP_568288.1	CACCAACAGCAAGGCATCAGCTATGGCGATTGAAAATCTGACAGG	CNAG_06200	conserved hypothetical protein	None	None	0	0	KOG3561	K	Aryl-hydrocarbon receptor nuclear translocator
NC_006685.1_cdsid_XP_569828.1	CNC06960	0.359489	0.0354594	0.0731808	1.08119	1.13236	1.06211	1.0701	1.06763	1.11944	1.11384	1.20754	138.333	143	0	177	174.667	0	323.333	333.667	0	283.333	265.667	0	347.667	310.667	0	463.667	394.333	0	NC_006685.1_cdsid_XP_569828.1	CNC06960	NC_006685.1_cdsid_XP_569828.1	2261	90.81	NC_006685.1_cdsid_XP_569828.1	TTAGGCGACGGTTGATGGTGGCCAAGGTGAAGGAAGCAGAAACCG	CNAG_01483	conserved hypothetical protein	None	None	0	0	KOG0800	O	FOG: Predicted E3 ubiquitin ligase
NC_006692.1_cdsid_XP_572006.1	CNG03070	0.209618	0.0100858	0.123657	1.0825	1.33055	1.0896	1.58754	1.0653	1.09764	1.0926	1.30648	3105	2845.33	0	3718	2124.67	0	2971.67	2680.33	0	6090.67	4604.67	0	5030.33	3884.67	0	4925.67	3349	0	NC_006692.1_cdsid_XP_572006.1	CNG03070	NC_006692.1_cdsid_XP_572006.1	1387	87.08	NC_006692.1_cdsid_XP_572006.1	AAACCTTACGAGGAGGCCTTAAAGAACGTCAAGACTGCCGAGTTG	CNAG_03270	adenylosuccinate lyase	YLR359W	ADE13	gi|4557269|ref|NP_000017.1|	adenylosuccinate lyase isoform a	KOG2700	F	Adenylosuccinate lyase
NC_006670.1_cdsid_XP_566687.1	CNA02820	0.409163	0.000339762	0.21342	1.08345	1.22125	1.08299	1.48847	1.08094	1.07972	1.08643	1.09555	51.6667	42.6667	-16.6667	75	47.3333	-16.6667	88.3333	82.3333	-16.6667	108.333	105.667	0	216.667	201.333	0	242	223.667	0	NC_006670.1_cdsid_XP_566687.1	CNA02820	NC_006670.1_cdsid_XP_566687.1	1812	86.81	NC_006670.1_cdsid_XP_566687.1	CACATATTTCGACGAGACCAGATTCGACAAGGGCGATAGGGATGG	CNAG_00294	conserved hypothetical protein	None	None	0	0	KOG1996	A	mRNA splicing factor
NC_006670.1_cdsid_XP_566851.1	CNA05360	0.0827948	0.0246343	0.29996	1.0862	0.94698	1.0704	0.9224	1.0732	0.895282	1.11501	1.02326	356.667	396.667	0	260.333	286.333	0	317	324.667	0	250	292.333	0	360.333	324.333	0	283.667	287.333	0	NC_006670.1_cdsid_XP_566851.1	CNA05360	NC_006670.1_cdsid_XP_566851.1	1645	86.47	NC_006670.1_cdsid_XP_566850.1, NC_006670.1_cdsid_XP_566851.1	CCGACTTGCGAGGGTGACGACAACGGAGAGATATCGAGAATTAAA	CNAG_07368	calcium activated cation channel	YOR087W	YVC1	0	0	None	None	None
NC_006670.1_cdsid_XP_567092.1	CNA01240	0.110565	0.0479672	0.25034	1.08701	0.903835	1.05045	0.841797	1.1213	1.02657	1.08928	0.843135	361.667	414.667	0	209.667	259	0	266.333	255.667	0	232.667	233	0	276	255	0	189	231.667	0	NC_006670.1_cdsid_XP_567092.1	CNA01240	NC_006670.1_cdsid_XP_567092.1	922	89.31	NC_006670.1_cdsid_XP_567092.1	ACACCTGTTGCCCTTCTTGTGCCGCTTCTTAGTGCTATCTTGACCC	CNAG_00137	conserved hypothetical protein	None	None	0	0	None	None	None
NC_006687.1_cdsid_XP_570920.1	CNE03530	0.0284434	0.0303001	0.0500997	1.08882	0.817715	1.11821	0.845779	1.06121	0.864523	1.08703	0.742845	823.667	796.333	0	790.333	936	0	1242.67	1173.67	0	1072.33	1241.67	0	1635	1321.33	0	951	1257	0	NC_006687.1_cdsid_XP_570920.1	CNE03530	NC_006687.1_cdsid_XP_570920.1	5729	86.54	NC_006687.1_cdsid_XP_570920.1	GGCCGGCGCCAGTGTATAAAGGAGACGTTTGGAAATTATGTAGTG	CNAG_02183	anaphase promoting complex subunit 1	YNL172W	APC1	gi|12056971|ref|NP_073153.1|	anaphase-promoting complex subunit 1	KOG1858	DO	Anaphase-promoting complex (APC), subunit 1 (meiotic check point regulator/Tsg24)
NC_006682.1_cdsid_XP_568493.1	CNM00870	0.102143	0.0226014	0.036365	1.08906	1.23492	1.09299	1.25044	1.06284	1.14137	1.11135	1.31297	1004.67	1044.67	0	938	747.333	0	828.333	804.667	0	1107	966.333	0	947.667	784.333	0	905.667	713.667	0	NC_006682.1_cdsid_XP_568493.1	CNM00870	NC_006682.1_cdsid_XP_568493.1	768	86.46	NC_006682.1_cdsid_XP_568493.1	CGATATTCAAAAGCATGACTGGCAACTCGCACCCAAGATCTGGTAC	CNAG_06078	conserved hypothetical protein	None	None	gi|124517691|ref|NP_689629.2|	phytoene synthase-like precursor	KOG4411	I	Phytoene/squalene synthetase
NC_006691.1_cdsid_XP_571409.1	CNF03360	0.117695	0.0181886	0.0532691	1.09038	1.28466	1.09008	1.21065	1.06823	1.20195	1.11284	1.44138	2477.33	2357.33	0	2592.33	2070.33	0	4013.67	3493.33	0	3808.67	2858	0	3227	2570.67	0	3699.33	2463	0	NC_006691.1_cdsid_XP_571409.1	CNF03360	NC_006691.1_cdsid_XP_571409.1	590	88.63	NC_006691.1_cdsid_XP_571409.1	CCGATCTGCGACGTATCTTGACCGACTATGGATTCGAGGGCTTCC	CNAG_07177	NADH-ubiquinone oxidoreductase kDa subunit	None	None	gi|4758788|ref|NP_004542.1|	NADH dehydrogenase [ubiquinone] iron-sulfur protein 3, mitochondrial precursor	KOG1713	C	NADH-ubiquinone oxidoreductase, NDUFS3/30 kDa subunit
NC_006694.1_cdsid_XP_573004.1	CNI02310	0.588354	0.0369573	0.481508	1.09132	1.67145	1.11534	3.11619	1.10403	1.01628	1.05459	0.881884	8.66667	-12	-50	19.3333	5.33333	-33.3333	51.6667	46.3333	0	50	48.6667	0	70	71.3333	0	80.3333	106.667	0	NC_006694.1_cdsid_XP_573004.1	CNI02310	NC_006694.1_cdsid_XP_573004.1	3186	88.4	NC_006694.1_cdsid_XP_573004.1	AAGCGAGGGTGGTGAGGTCAGTGTAGGTCAAGGAGGAAGAATTGAA	CNAG_04318	telomeric DNA binding protein	YGR099W	TEL2	0	0	KOG4346	S	Uncharacterized conserved protein
NC_006670.1_cdsid_XP_566864.1	CNA05440	0.00332529	0.0382955	0.0017239	1.09155	1.30429	1.10281	1.31855	1.05437	1.27565	1.11748	1.31867	836	822.333	0	702.667	574.333	0	887	868.333	0	963	766.667	0	719.333	635.333	0	779.333	600	0	NC_006670.1_cdsid_XP_566864.1	CNA05440	NC_006670.1_cdsid_XP_566864.1	733	86.41	NC_006670.1_cdsid_XP_566864.1	CCTTACGAGCTGTTCAAAGCACTTGTTGAATCACCTGAACTCCCTG	CNAG_00562	conserved hypothetical protein	None	None	0	0	None	None	None
NC_006670.1_cdsid_XP_566584.1	CNA02040	0.171594	0.0223203	0.120475	1.09275	1.61115	1.11854	1.65311	1.0921	1.13648	1.06762	2.04385	4379.67	3815.33	0	5197.67	2742.67	0	4757.33	3971.67	0	7173	5158.67	0	3641.33	3019	0	5376.67	2413.67	0	NC_006670.1_cdsid_XP_566584.1	CNA02040	NC_006670.1_cdsid_XP_566584.1	1924	86.07	NC_006670.1_cdsid_XP_566584.1	GTCAGGTGTGGAGGTGTCGGCTTTCATGGAGAGTGTTACTTATTG	CNAG_07334	ferric reductase transmembrane component	None	None	0	0	KOG0039	PQ	Ferric reductase, NADH/NADPH oxidase and related proteins
NC_006686.1_cdsid_XP_570063.1	CND05070	0.0450604	0.0365317	0.015384	1.09905	1.21776	1.12837	1.18819	1.06032	1.1866	1.10846	1.2785	1239	1202.67	0	1052.33	903.333	0	1118.33	1071.67	0	1320.67	1117	0	1183.33	992.333	0	1102.33	881.667	0	NC_006686.1_cdsid_XP_570063.1	CND05070	NC_006686.1_cdsid_XP_570063.1	243	89.57	NC_006686.1_cdsid_XP_570063.1	CAAGCGTGACGTGATGCTCGAAATTGAAAGCGTGCTCGACCGAGA	CNAG_01396	hypothetical protein	YBR111W-A	SUS1	gi|9910186|ref|NP_064574.1|	enhancer of yellow 2 transcription factor homolog isoform 1	KOG4479	K	Transcription factor e(y)2
NC_006685.1_cdsid_XP_569593.1	CNC03670	0.286834	0.0197314	0.10541	1.09967	1.06414	1.09182	1.07548	1.12857	1.01984	1.07863	1.09709	915.667	931	0	644.333	642.333	0	807.333	740.333	0	1347.33	1316	0	1290.67	1094	0	1127.33	1018	0	NC_006685.1_cdsid_XP_569593.1	CNC03670	NC_006685.1_cdsid_XP_569593.1	2458	90.58	NC_006685.1_cdsid_XP_569593.1	GATCAAGATGTGGCGCGTTGCAAGGCTTTCACTACGCATGTGGCC	CNAG_02742	conserved hypothetical protein	None	None	0	0	KOG0701	A	dsRNA-specific nuclease Dicer and related ribonucleases
NC_006685.1_cdsid_XP_569329.1	CNC00390	0.217669	0.0209118	0.0258836	1.10231	1.14981	1.11544	1.20046	1.07117	1.13755	1.12031	1.11143	7427.67	6298	0	8946.67	5695.67	0	11744	9236	0	13629.3	8460.33	0	10510.3	7729.33	0	12999.3	8055.33	0	NC_006685.1_cdsid_XP_569329.1	CNC00390	NC_006685.1_cdsid_XP_569329.1	261	87.94	NC_006685.1_cdsid_XP_569329.1	CGGTGACGCTATTGAAGTCCAACTCGAACAGGTTGGCGGTTACTA	CNAG_03049	predicted protein	YDR510W	SMT3	gi|54792065|ref|NP_001005781.1|	small ubiquitin-related modifier 1 isoform a precursor	KOG1769	O	Ubiquitin-like proteins
NC_006686.1_cdsid_XP_570094.1	CND06080	0.0945231	0.0128216	0.0371705	1.10335	1.29238	1.12206	1.30033	1.10796	1.17668	1.08002	1.40013	38.6667	29.3333	0	31	19.3333	-16.6667	36.6667	31.6667	0	25	20.6667	0	31.6667	30.3333	0	30.3333	29.3333	0	NC_006686.1_cdsid_XP_570094.1	CND06080	NC_006686.1_cdsid_XP_570094.1	1463	90.12	NC_006686.1_cdsid_XP_570094.1	TTTACCAACCTGCCCGCCAAGTACAGACACCCTACGACGCTCATC	CNAG_06826	conserved hypothetical protein	None	None	gi|5174715|ref|NP_005988.1|	vacuolar protein sorting-associated protein 72 homolog	None	None	None
NC_006692.1_cdsid_XP_571760.1	CNG00270	0.280334	0.0494698	0.207422	1.11118	1.84214	1.14607	2.95827	1.12859	1.15743	1.05887	1.41072	9.33333	-11.6667	-50	21	6.33333	-50	46.6667	40.3333	0	51	43.3333	0	72	73.3333	0	132	104.667	0	NC_006692.1_cdsid_XP_571760.1	CNG00270	NC_006692.1_cdsid_XP_571760.1	949	88.34	NC_006692.1_cdsid_XP_571760.1	AGATCTTTTAGGGCCAAAGTGGAGAAAGAGCTTGAGGCGAAGGGG	CNAG_07749	oxidoreductase	YBR265W	TSC10	gi|4503817|ref|NP_002026.1|	3-ketodihydrosphingosine reductase precursor	KOG1210	Q	Predicted 3-ketosphinganine reductase
NC_006679.1_cdsid_XP_567341.1	CNJ01640	0.38511	0.00433128	0.330782	1.11222	1.06035	1.12389	0.969159	1.11532	1.11857	1.09744	1.09334	390.667	427	0	308.667	322.667	0	481.667	460.333	0	411.333	393.333	0	457.667	417.667	0	338.667	327.667	0	NC_006679.1_cdsid_XP_567341.1	CNJ01640	NC_006679.1_cdsid_XP_567341.1	919	86.06	NC_006679.1_cdsid_XP_567341.1	CCTAGCTCGGCCATGATTTTCTACATTTACACACGATTGGAGAGCG	CNAG_04734	ornithine carrier protein	YOR130C	ORT1	0	0	KOG0758	C	Mitochondrial carnitine-acylcarnitine carrier protein
NC_006686.1_cdsid_XP_570605.1	CND04700	0.00216191	0.00646757	0.001452	1.11459	1.26169	1.13216	1.27089	1.11321	1.23953	1.09839	1.27466	101.333	94.6667	0	72.3333	53.6667	0	81.3333	74	0	68.3333	56.6667	0	58.3333	56	0	61.6667	57.3333	0	NC_006686.1_cdsid_XP_570605.1	CND04700	NC_006686.1_cdsid_XP_570605.1	885	90.18	NC_006686.1_cdsid_XP_570605.1	AAAACTCGACGCCGGTGTCACTTCACAGTCTTCTGCTGGTACCGG	CNAG_01355	thiol-disulfide exchange intermediate	None	None	gi|4759274|ref|NP_004777.1|	thioredoxin-like protein 1	KOG0908	O	Thioredoxin-like protein
NC_006694.1_cdsid_XP_572830.1	CNI02070	0.0243685	0.0487666	0.00562933	1.11578	1.27004	1.0712	1.22748	1.10876	1.3052	1.16736	1.27745	77.6667	72.3333	0	85.6667	65	0	99.6667	90.3333	0	129	104.333	0	88.3333	82.6667	0	99	90.3333	0	NC_006694.1_cdsid_XP_572830.1	CNI02070	NC_006694.1_cdsid_XP_572830.1	1453	86.4	NC_006694.1_cdsid_XP_572830.1	GGTCCCTCTGTCGTACAACTTGAGGCTGGCTTTAGATATCAGTTGT	CNAG_04343	nicotinamide mononucleotide permease	None	None	gi|9966811|ref|NP_065079.1|	vesicular glutamate transporter 2	KOG2533	G	Permease of the major facilitator superfamily
NC_006682.1_cdsid_XP_568396.1	CNM00860	0.0754713	0.00708906	0.0289883	1.11578	1.32517	1.13285	1.35151	1.11731	1.20467	1.09718	1.41932	1929	1773	0	2071.67	1559	0	2629.33	2301.33	0	2552	2023	0	2068	1654.67	0	2060.67	1459.33	0	NC_006682.1_cdsid_XP_568396.1	CNM00860	NC_006682.1_cdsid_XP_568396.1	1052	89.36	NC_006682.1_cdsid_XP_568396.1	TGCACCCTGTCAAGCCTGAAGAAGTCAACAAGAAGCCCAAGAGGA	CNAG_06077	nucleoporin GLE2	YER107C	GLE2	0	0	KOG0647	A	mRNA export protein (contains WD40 repeats)
NC_006686.1_cdsid_XP_570549.1	CND06220	0.887621	0.00572615	0.095154	1.11887	1.12781	1.10349	1.06208	1.11672	1.10734	1.13639	1.21401	38481.3	24400	0	33219.7	15665	0	40303.7	25099.3	0	38388	17797.3	0	38192.3	21053	0	40024	15576.7	0	NC_006686.1_cdsid_XP_570549.1	CND06220	NC_006686.1_cdsid_XP_570549.1	2281	89.92	NC_006686.1_cdsid_XP_570549.1	TCCTTCGGTTTCAACGCTGATCTCCGAGCTGCTACTGGTGGTCAG	CNAG_06840	translation elongation factor 2	YOR133W	EFT1	gi|4503483|ref|NP_001952.1|	elongation factor 2	KOG0469	J	Elongation factor 2
NC_006692.1_cdsid_XP_572008.1	CNG03080	0.333702	0.0469377	0.118365	1.12223	1.26687	1.11452	1.16072	1.07626	1.14521	1.17592	1.49469	457.333	501.667	0	413	369.667	0	477	471.667	0	476	432.333	0	385	330	0	437.333	305.333	0	NC_006692.1_cdsid_XP_572008.1	CNG03080	NC_006692.1_cdsid_XP_572008.1	1500	88.55	NC_006692.1_cdsid_XP_572008.1	CTCATTGCCATTGTCAGCGCTCTACCGTGGCTTACCAGAGAATGG	CNAG_03269	aldehyde dehydrogenase	None	None	0	0	KOG2450	C	Aldehyde dehydrogenase
NC_006685.1_cdsid_XP_569740.1	CNC05390	0.0772282	0.0135647	0.180428	1.12476	0.850877	1.10614	0.846355	1.15583	0.975302	1.11232	0.730974	1677	1594.67	0	1091	1332.67	0	1878.33	1632.67	0	1344	1367	0	2017.33	1601.67	0	1121	1477.33	0	NC_006685.1_cdsid_XP_569740.1	CNC05390	NC_006685.1_cdsid_XP_569740.1	4389	90.74	NC_006685.1_cdsid_XP_569740.1	ATGGTGGTCGGATGGAGGGTATGGCAAACTTGATGGCTTACCGCC	CNAG_02930	conserved hypothetical protein	None	None	0	0	None	None	None
NC_006682.1_cdsid_XP_568302.1	CNM01080	0.641958	0.0436494	0.113652	1.12607	1.1672	1.13728	1.1134	1.07205	1.08802	1.16889	1.30019	16316.3	11949.3	0	14634.7	8553.67	0	14529.3	11050.3	0	21895.7	12243.7	0	16821.7	10766	0	13561.7	7277	0	NC_006682.1_cdsid_XP_568302.1	CNM01080	NC_006682.1_cdsid_XP_568302.1	696	88.45	NC_006682.1_cdsid_XP_568302.1	TGGTCTTGCATCTTACCCTCTCGACACCATCCGTCGACGAATGAT	CNAG_06101	eukaryotic ADP/ATP carrier	YBL030C	PET9	gi|156071462|ref|NP_001627.2|	ADP/ATP translocase 3	KOG0749	C	Mitochondrial ADP/ATP carrier proteins
NC_006681.1_cdsid_XP_568078.1	CNL05400	0.214338	0.0345456	0.888449	1.12755	1.01234	1.14589	1.06359	1.07726	0.900275	1.15951	1.07316	849	803.333	0	887.667	836.333	0	1448.67	1350	0	1723	1852	0	2171	1637.33	0	1726	1597	0	NC_006681.1_cdsid_XP_568078.1	CNL05400	NC_006681.1_cdsid_XP_568078.1	2675	87.1	NC_006681.1_cdsid_XP_568077.1, NC_006681.1_cdsid_XP_568078.1	ATTACATGCCTCCAGTTCAAAGTCAGTTAAGGGGCTACGGATGGG	CNAG_05080	calcofluor white hypersensitive protein	YCR017C	CWH43	gi|156151386|ref|NP_079363.2|	PGAP2-interacting protein	None	None	None
NC_006686.1_cdsid_XP_570244.1	CND01850	0.0240775	0.0035621	0.0084235	1.12934	1.35986	1.12907	1.41383	1.11525	1.28629	1.14371	1.37947	1746.67	1622.67	0	1549.33	1119.33	0	1729.67	1559.33	0	1792.67	1349	0	1562.33	1213	0	1528.67	1066.33	0	NC_006686.1_cdsid_XP_570244.1	CND01850	NC_006686.1_cdsid_XP_570244.1	508	90.59	NC_006686.1_cdsid_XP_570244.1	AACGCTCACGGTGACAAGCACCCTCACACGCTTTTGCATACCGTA	CNAG_01054	phosphoprotein phosphatase	YNL222W	SSU72	0	0	KOG2424	K	Protein involved in transcription start site selection
NC_006679.1_cdsid_XP_567346.1	CNJ01690	0.958247	0.0316214	0.0787049	1.12944	1.13319	1.1416	1.05773	1.08181	1.20111	1.16491	1.14072	337.667	340.333	0	308.333	294	0	386.333	392.667	0	410.667	367.667	0	393.667	340.667	0	344.333	319.333	0	NC_006679.1_cdsid_XP_567346.1	CNJ01690	NC_006679.1_cdsid_XP_567346.1	220	90.66	NC_006679.1_cdsid_XP_567346.1	GCGAACCTTGGTTTGGGAGATGTTGTGGATCCTTCTGCCCTCCCT	CNAG_04739	metal ion transporter	YLL018C-A	COX19	gi|71979925|ref|NP_001026788.1|	cytochrome c oxidase assembly protein COX19	KOG3477	C	Putative cytochrome c oxidase, subunit COX19
NC_006685.1_cdsid_XP_569626.1	CNC03890	0.00263106	0.0106084	0.000164815	1.13489	1.49267	1.12778	1.50478	1.1636	1.47846	1.11329	1.49478	864	834	0	900.667	598	0	932.667	827.333	0	1013.33	697.667	0	660	605	0	725.333	501	0	NC_006685.1_cdsid_XP_569626.1	CNC03890	NC_006685.1_cdsid_XP_569626.1	1192	86.85	NC_006685.1_cdsid_XP_569626.1	GATCAGGAGCTGATGACTTCTGAAGAATACGAGGCATACGCGCAA	CNAG_02767	transcription initiation factor TFIIE alpha subunit	YKL028W	TFA1	gi|144922725|ref|NP_005504.2|	general transcription factor IIE subunit 1	KOG2593	K	Transcription initiation factor IIE, alpha subunit
NC_006682.1_cdsid_XP_568252.1	CNM02510	0.396011	0.0411502	0.481887	1.13814	1.06028	1.13311	1.11317	1.19372	0.930335	1.0876	1.13732	207.333	197.667	0	174.333	165.333	0	212	190	0	163.667	187	0	198.667	186	0	163.667	163.333	0	NC_006682.1_cdsid_XP_568252.1	CNM02510	NC_006682.1_cdsid_XP_568252.1	1294	90.54	NC_006682.1_cdsid_XP_568252.1	ATGTCGTGCGGGCATAACGGTCACGGAATGGCGCGTATCTTTACG	CNAG_06250	conserved hypothetical protein	None	None	0	0	KOG2844	E	Dimethylglycine dehydrogenase precursor
NC_006691.1_cdsid_XP_571285.1	CNF01430	0.0178952	0.0230001	0.0373433	1.13913	0.816356	1.17352	0.814131	1.09627	0.874964	1.14759	0.759972	206.333	189.333	0	140	181.667	0	312.333	312.333	0	230	271.667	0	287.333	251.667	0	211.333	283	0	NC_006691.1_cdsid_XP_571285.1	CNF01430	NC_006691.1_cdsid_XP_571285.1	938	86.85	NC_006691.1_cdsid_XP_571285.1	CCCAAGCTAATGTTCTTCACAATTTCCGAGGAAGCTGGAAGCCTG	CNAG_05836	alpha-1,6-mannosyltransferase	None	None	0	0	None	None	None
NC_006670.1_cdsid_XP_567118.1	CNA07700	0.364127	0.010216	0.378202	1.13931	1.06847	1.10928	0.984029	1.1546	1.03419	1.15404	1.18718	1082.33	1101	0	773.667	779.333	0	1294.33	1123.67	0	1005.67	970.667	0	1049	855.667	0	867	757	0	NC_006670.1_cdsid_XP_567118.1	CNA07700	NC_006670.1_cdsid_XP_567118.1	4891	86.66	NC_006670.1_cdsid_XP_567118.1	CGCAAGGATGGCTCTCTTTTCAAATCTCTCTGCGAAAAGTCAGGG	CNAG_00792	ATP-binding cassette transporter	None	None	0	0	KOG0054	Q	Multidrug resistance-associated protein/mitoxantrone resistance protein, ABC superfamily
NC_006692.1_cdsid_XP_571729.1	CNG00130	0.0457401	0.0162477	0.015108	1.13969	1.39524	1.1752	1.36486	1.13478	1.31305	1.10909	1.50782	1496.33	1357	0	1620.67	1206	0	1845	1634	0	1968.67	1453.67	0	1736.33	1379.33	0	1959	1266.33	0	NC_006692.1_cdsid_XP_571729.1	CNG00130	NC_006692.1_cdsid_XP_571729.1	1608	87.29	NC_006692.1_cdsid_XP_571729.1	CGCGAAGCTCACTAAAATTTGGCAGGAGTGTGTCAGACTCGAGTC	CNAG_03592	phosphomethylpyrimidine kinase	YOL055C	THI20	0	0	KOG2598	HK	Phosphomethylpyrimidine kinase
NC_006694.1_cdsid_XP_572979.1	CNI01370	0.0934394	0.0252238	0.300452	1.13992	0.90814	1.09546	0.910146	1.17768	1.02182	1.14662	0.792457	758.667	734.333	0	484.667	579.667	0	776	687	0	609	595.667	0	617.667	552.333	0	506.333	664	0	NC_006694.1_cdsid_XP_572979.1	CNI01370	NC_006694.1_cdsid_XP_572979.1	1370	86.17	NC_006694.1_cdsid_XP_572979.1	CTGGAGGATGGGAAGTTATTAGCATTGGTTACGATCGCAGCATTCG	CNAG_04411	conserved hypothetical protein	None	None	0	0	KOG0266	R	WD40 repeat-containing protein
NC_006679.1_cdsid_XP_567438.1	CNJ02650	0.0533025	0.0342432	0.00826896	1.14029	1.26156	1.15969	1.29973	1.17606	1.21046	1.08512	1.27448	2393	2150.67	0	2584	1941.67	0	4272.33	3371.67	0	3127.33	2426	0	3688	3007.33	0	4356.67	3117.33	0	NC_006679.1_cdsid_XP_567438.1	CNJ02650	NC_006679.1_cdsid_XP_567438.1	272	89.33	NC_006679.1_cdsid_XP_567438.1	CCAGTTTGATTCCTGGTCCTGGTAAGGGTATGGCCGCTGGAAGAG	CNAG_04840	SMB	YER029C	SMB1	0	0	KOG3168	K	U1 snRNP component
NC_006685.1_cdsid_XP_569893.1	CNC06360	0.0409687	0.00344653	0.0385067	1.14204	1.07742	1.12427	1.06723	1.15074	1.05573	1.15112	1.10931	6039.33	5148.33	0	4865.67	3890	0	6190.67	4825.67	0	6784.33	5263.67	0	6541.67	4748.67	0	4893	3839.33	0	NC_006685.1_cdsid_XP_569893.1	CNC06360	NC_006685.1_cdsid_XP_569893.1	1143	86.22	NC_006685.1_cdsid_XP_569893.1	CTCTACTCAAATCGACGAAATGCCTATGAACGTTGCGGAGCTCAC	CNAG_01548	DEAD box polypeptide 48	YDR021W	FAL1	gi|7661920|ref|NP_055555.1|	eukaryotic initiation factor 4A-III	KOG0328	J	Predicted ATP-dependent RNA helicase FAL1, involved in rRNA maturation, DEAD-box superfamily
NC_006670.1_cdsid_XP_566945.1	CNA05920	0.0361094	0.000242192	0.15173	1.14283	0.901599	1.14281	0.853412	1.14696	0.987418	1.13873	0.863968	882	842.333	0	670.333	787	0	1026	921.667	0	918.667	936	0	1181	967.667	0	766.667	926.667	0	NC_006670.1_cdsid_XP_566945.1	CNA05920	NC_006670.1_cdsid_XP_566945.1	3027	87.2	NC_006670.1_cdsid_XP_566945.1	CGCAGCCGCTAGAACACTGTTTGGGACTCAGGCTTTTTTACAAAC	CNAG_00609	conserved hypothetical protein	YGL140C	None	0	0	KOG4711	R	Predicted membrane protein
NC_006670.1_cdsid_XP_566991.1	CNA06500	0.116083	0.0230168	0.0353016	1.14723	1.35889	1.18818	1.38651	1.10439	1.2119	1.14911	1.47826	15650.7	11109.3	0	15159.7	7276.33	0	26343.7	17772	0	23651	11791.3	0	23335.3	14202	0	29431	10894	0	NC_006670.1_cdsid_XP_566991.1	CNA06500	NC_006670.1_cdsid_XP_566991.1	330	87.89	NC_006670.1_cdsid_XP_566991.1	CTCTCCTGCTTTCCGAGTCGAGATTGGTGACCAGGTTACTGTTGG	CNAG_00672	ribosomal protein S11	YDR025W	RPS11A	gi|4506681|ref|NP_001006.1|	40S ribosomal protein S11	KOG1728	J	40S ribosomal protein S11
NC_006684.1_cdsid_XP_569276.1	CNB05320	0.215425	0.038072	0.0616603	1.14912	1.32491	1.12667	1.37744	1.10792	1.14521	1.21277	1.45209	3413.67	2989	0	3188.33	2149.67	0	3574	3038.33	0	4941.33	3685.33	0	3857	2815.67	0	4358	2779.33	0	NC_006684.1_cdsid_XP_569276.1	CNB05320	NC_006684.1_cdsid_XP_569276.1	1371	86.37	NC_006684.1_cdsid_XP_569276.1	GGTCACAAAGGAGGAGTATGAGGAGCATGGGATGTCTATCGTTCA	CNAG_04048	53 kda brg1-associated factor b	None	None	gi|4757718|ref|NP_004292.1|	actin-like protein 6A isoform 1	KOG0679	Z	Actin-related protein - Arp4p/Act3p
NC_006682.1_cdsid_XP_568409.1	CNM01070	0.233428	0.0286567	0.54658	1.14967	1.0427	1.20341	0.935474	1.11015	1.07396	1.13543	1.11868	104.333	91.6667	0	91.3333	90.6667	0	112.667	103.333	0	114	112	0	129.667	116.333	0	121.333	122	0	NC_006682.1_cdsid_XP_568409.1	CNM01070	NC_006682.1_cdsid_XP_568409.1	2276	88.03	NC_006682.1_cdsid_XP_568409.1	GCTGTGAATGGCGTTTGATGAAAGTTGAAGAACACCGTCGGCAGA	CNAG_06100	conserved hypothetical protein	None	None	gi|12232457|ref|NP_073611.1|	defects in morphology protein 1 homolog	KOG4760	S	Uncharacterized conserved protein
NC_006679.1_cdsid_XP_567317.1	CNJ00640	0.137172	0.0123068	0.0447939	1.15055	1.36473	1.12748	1.55362	1.18637	1.27181	1.13779	1.26877	187.667	178.667	0	194.667	132.333	0	187.667	169	0	286.333	234	0	329.667	286.667	0	308.667	251.667	0	NC_006679.1_cdsid_XP_567317.1	CNJ00640	NC_006679.1_cdsid_XP_567317.1	1053	89.07	NC_006679.1_cdsid_XP_567317.1	GAAGTTGCATGGGGTGGATGTGGAGTCGGATGAGGTGGAGTGTAT	CNAG_04627	COP9 signalosome complex subunit 12	YJR084W	CSN12	gi|224451001|ref|NP_001120674.1|	PCI domain-containing protein 2	KOG2688	D	Transcription-associated recombination protein - Thp1p
NC_006670.1_cdsid_XP_567038.1	CNA07200	0.404459	0.0251755	0.228754	1.1507	1.08972	1.13374	1.01373	1.11613	1.06142	1.20224	1.19402	6543.67	5506	0	4587.33	3879	0	6758	5405	0	5811.33	4556.67	0	5376.33	3764.33	0	4658.67	3475.67	0	NC_006670.1_cdsid_XP_567038.1	CNA07200	NC_006670.1_cdsid_XP_567038.1	1083	88.58	NC_006670.1_cdsid_XP_567038.1, NC_006670.1_cdsid_XP_567037.1	CGTTGTCATCAACTATGACGCTCCCTCGGATGCCGACTCTTACCT	CNAG_00741	ATP-dependent RNA helicase sub2	YDL084W	SUB2	gi|21040371|ref|NP_005795.2|	ATP-dependent RNA helicase DDX39	KOG0329	A	ATP-dependent RNA helicase
NC_006691.1_cdsid_XP_571539.1	CNF02150	0.144476	0.000507499	0.0360757	1.15092	1.29888	1.14877	1.25504	1.14594	1.21125	1.15803	1.43036	45704.7	26934.3	0	41625.7	15850.7	0	38917	23810	0	53923.7	20776	0	36870	20158.3	0	41030	13845.3	0	NC_006691.1_cdsid_XP_571539.1	CNF02150	NC_006691.1_cdsid_XP_571539.1	162	91.51	NC_006691.1_cdsid_XP_571539.1	CATCGCTGAGGGTTCTTCCAAGCTCGCTTCCGTTCCCTCTGGTGG	CNAG_05762	ribosomal protein P2	YDR382W	RPP2B	gi|4506671|ref|NP_000995.1|	60S acidic ribosomal protein P2	KOG3449	J	60S acidic ribosomal protein P2
NC_006685.1_cdsid_XP_569849.1	CNC07040	0.932223	0.021264	0.0255635	1.15179	1.15527	1.17156	1.10183	1.10441	1.1793	1.17942	1.18466	3252.67	2767.33	0	2718	2325.33	0	3248.33	2802.33	0	3230.67	2550	0	3073	2309.33	0	2628	2214.67	0	NC_006685.1_cdsid_XP_569849.1	CNC07040	NC_006685.1_cdsid_XP_569849.1	1425	88.15	NC_006685.1_cdsid_XP_569849.1	CAGGAAGCTTGAGCCTGTCGTTTCTCACACCGAAATGTGGGAGTA	CNAG_01475	sphingolipid C9-methyltransferase	None	None	0	0	None	None	None
NC_006693.1_cdsid_XP_572407.1	CNH02320	0.0662926	0.0177792	0.0159332	1.15201	1.27854	1.14317	1.24216	1.11895	1.23391	1.19392	1.35953	2587.33	2341	0	2096.33	1709.67	0	2511.33	2200	0	2831.67	2188	0	2397	1738	0	1951.67	1428	0	NC_006693.1_cdsid_XP_572407.1	CNH02320	NC_006693.1_cdsid_XP_572407.1	808	87.1	NC_006693.1_cdsid_XP_572407.1	GCCGGTGTACCTTACAAATACAAAATGCGCAAGGGTTTCCGGTAC	CNAG_05587	conserved hypothetical protein	YLR250W	SSP120	0	0	None	None	None
NC_006670.1_cdsid_XP_567206.1	CNA06200	0.190572	0.00104128	0.0515122	1.15503	1.31215	1.16541	1.31012	1.15231	1.16997	1.14737	1.45637	23227.3	15535.7	0	22851.7	10166.3	0	30121.3	19126.3	0	29235	14085.7	0	28784.3	16786	0	33165.3	11916	0	NC_006670.1_cdsid_XP_567206.1	CNA06200	NC_006670.1_cdsid_XP_567206.1	647	86.53	NC_006670.1_cdsid_XP_567206.1	GGACCTTTGCTACTAGGCTTTCCAACATTTTCGTCATTGGTGAGGG	CNAG_00640	40s ribosomal protein	YJR145C	RPS4A	gi|4506725|ref|NP_000998.1|	40S ribosomal protein S4, X isoform X isoform	KOG0378	J	40S ribosomal protein S4
NC_006692.1_cdsid_XP_571955.1	CNG02290	0.905748	0.0403839	0.119096	1.15691	1.17001	1.18068	1.2697	1.08936	1.04279	1.20069	1.19755	1868.67	1653	0	1382.33	1121.33	0	1764.67	1627.33	0	1805	1677.67	0	1767	1294	0	1478.33	1192.67	0	NC_006692.1_cdsid_XP_571955.1	CNG02290	NC_006692.1_cdsid_XP_571955.1	1758	88.17	NC_006692.1_cdsid_XP_571955.1	GGAGGTTGTCATTGACCATGCTTGGCTTCCCAACGAACATTCCAA	CNAG_03349	pre-mRNA splicing factor	YDR364C	CDC40	0	0	KOG0282	S	mRNA splicing factor
NC_006670.1_cdsid_XP_567014.1	CNA06970	0.455603	0.0254773	0.0435377	1.15927	1.12531	1.20612	1.06907	1.16151	1.15539	1.11018	1.15147	346.667	330.667	0	297.333	280	0	400.333	379	-16.6667	442.667	404.333	0	517.333	464.667	0	552.333	499.667	0	NC_006670.1_cdsid_XP_567014.1	CNA06970	NC_006670.1_cdsid_XP_567014.1	2308	86.6	NC_006670.1_cdsid_XP_567014.1	GTTGATTTGGGTATTGCCGTGAGTCAGGAAGAGGATGCCAAGAAG	CNAG_00718	chromatin assembly complex protein	YML102W	CAC2	0	0	KOG1009	BL	Chromatin assembly complex 1 subunit B/CAC2 (contains WD40 repeats)
NC_006682.1_cdsid_XP_568508.1	CNM02180	0.00918973	0.0044238	0.0420584	1.16012	0.899706	1.13759	0.910275	1.17488	0.92795	1.16787	0.860893	256.333	253.667	0	166.667	193.333	0	222.333	202.667	0	229	254	0	294	252.667	0	190.667	229	0	NC_006682.1_cdsid_XP_568508.1	CNM02180	NC_006682.1_cdsid_XP_568508.1	1675	86.85	NC_006682.1_cdsid_XP_568508.1	CTGGAGATGATGAAGGTTTTGGTCGGTCTGATTGGGTATGAACCGT	CNAG_06218	amidase protein	None	None	gi|166795287|ref|NP_001432.2|	fatty-acid amide hydrolase 1	KOG1212	JIT	Amidases
NC_006684.1_cdsid_XP_568869.1	CNB02810	0.38834	0.00237447	0.0597151	1.16033	1.23364	1.17694	1.24613	1.14937	1.11579	1.15467	1.33899	3000.33	2579.67	0	4124.33	2913	0	6260.67	4883	0	10002.3	6885.67	0	8730.67	6368.33	0	10603.3	6082.67	0	NC_006684.1_cdsid_XP_568869.1	CNB02810	NC_006684.1_cdsid_XP_568869.1	1286	88.35	NC_006684.1_cdsid_XP_568869.1	AGGACTATGAGGAGGTTGGAATTGACTCCATCGACGCTGAGGAGG	CNAG_03787	alpha tubulin	YML124C	TUB3	gi|17921993|ref|NP_005992.1|	tubulin alpha-3C/D chain	KOG1376	Z	Alpha tubulin
NC_006685.1_cdsid_XP_569777.1	CNC04920	0.0673284	0.037732	0.029871	1.16089	1.61482	1.18	1.77844	1.09478	1.35944	1.20788	1.7066	780.333	698.667	0	867	512.667	0	843.333	795.333	0	1275.33	935.667	0	1083.33	846.333	0	1017	614.333	0	NC_006685.1_cdsid_XP_569777.1	CNC04920	NC_006685.1_cdsid_XP_569777.1	609	89.63	NC_006685.1_cdsid_XP_569777.1	ATGGGATGACGCTCCTGAAGATGACGACAGTACCAGTGGACCTGG	CNAG_02879	conserved hypothetical protein	None	None	0	0	KOG3238	P	Chloride ion current inducer protein
NC_006681.1_cdsid_XP_567934.1	CNL03730	0.00127617	0.00846531	0.0169321	1.16105	0.830089	1.13082	0.796385	1.16724	0.867123	1.18509	0.826759	1878.67	1732	0	1313.67	1672.33	0	8947.33	6715.33	0	6420.67	6034	0	582.333	497	0	358	446.333	0	NC_006681.1_cdsid_XP_567934.1	CNL03730	NC_006681.1_cdsid_XP_567934.1	1691	88.59	NC_006693.1_cdsid_XP_572533.1, NC_006681.1_cdsid_XP_567934.1	TTGTGTACATGGTCGGTGAGAAGGCTGCTGATTTCATCAAGGCCG	CNAG_05258	glucose-methanol-choline oxidoreductase	None	None	0	0	None	None	None
NC_006679.1_cdsid_XP_567582.1	CNJ03040	0.096363	0.0110793	0.353781	1.16118	0.913601	1.19699	0.895095	1.15128	1.05095	1.13528	0.794757	4795.33	3889.33	0	2739	2790.33	0	4058.67	3287.67	0	3575.67	3066.33	0	4459	3400.33	0	2613.33	3189.67	0	NC_006679.1_cdsid_XP_567582.1	CNJ03040	NC_006679.1_cdsid_XP_567582.1	1108	87.5	NC_006679.1_cdsid_XP_567582.1	CTTGGAGGCTTGTTGGGTGCTTTACTGTTTGGCCTTGCAATGATTC	CNAG_04876	endo-1,3(4)-beta-glucanase	None	None	0	0	None	None	None
NC_006693.1_cdsid_XP_572496.1	CNH03260	0.621509	0.032121	0.0870817	1.16154	1.20927	1.22403	1.29562	1.14308	1.07221	1.11752	1.25997	319.333	296.333	0	328.667	255.333	0	365.667	354.333	0	447.667	436.333	0	433.333	390	0	397.667	330	0	NC_006693.1_cdsid_XP_572496.1	CNH03260	NC_006693.1_cdsid_XP_572496.1	5445	86.54	NC_006693.1_cdsid_XP_572496.1	GGAAGATGGACAAAGAGAAGCGGATGATGCGGTGAACACTCAAAAG	CNAG_05307	DUF1716 domain-containing protein	None	None	gi|18644734|ref|NP_110517.2|	beta-catenin-like protein 1	KOG2734	S	Uncharacterized conserved protein
NC_006680.1_cdsid_XP_567712.1	CNK02390	0.209498	0.000387418	0.0550794	1.16156	1.31703	1.16838	1.42749	1.1575	1.15049	1.15881	1.3731	161.667	149	0	183.667	136	0	231.333	213.667	0	233.667	209.333	0	167.333	148.667	0	194.667	157	0	NC_006680.1_cdsid_XP_567712.1	CNK02390	NC_006680.1_cdsid_XP_567712.1	10	86.72	NC_006680.1_cdsid_XP_567712.1	CAACAAGTGCAGTTGACAGACCTCAATGCTGTCCAGCTTCAAGAAG	CNAG_01899	Byr1-binding protein Bob1	YML094W	GIM5	gi|22202633|ref|NP_002615.2|	prefoldin subunit 5 isoform alpha	KOG3048	O	Molecular chaperone Prefoldin, subunit 5
NC_006691.1_cdsid_XP_571553.1	CNF02250	0.0624725	0.00556801	0.0276963	1.16258	1.5558	1.17972	1.57093	1.17107	1.35137	1.13697	1.7451	816.333	742	0	1327	877	0	2167	1827	0	2632.67	1860	0	2093.33	1618	0	3088.67	1769.67	0	NC_006691.1_cdsid_XP_571553.1	CNF02250	NC_006691.1_cdsid_XP_571553.1	2509	87.16	NC_006691.1_cdsid_XP_571553.1	GCGTCCGAAATCATCGAGTTGTACGAGGAAAAGTACGGCAAGGAG	CNAG_05753	arg-6 protein	YER069W	ARG5,6	0	0	KOG2436	E	Acetylglutamate kinase/acetylglutamate synthase
NC_006682.1_cdsid_XP_568477.1	CNM01900	0.31285	0.022876	0.878972	1.16399	0.993982	1.16763	0.773925	1.20888	1.19971	1.11547	1.00831	125.667	119.667	0	81.6667	98	0	84.3333	70.6667	-16.6667	269.667	232.333	0	273.333	247	0	170.333	185.667	0	NC_006682.1_cdsid_XP_568477.1	CNM01900	NC_006682.1_cdsid_XP_568477.1	1623	90.4	NC_006682.1_cdsid_XP_568477.1	TGCTGGTGAAGGGGCCCAGGCTCTTGGTAGAGTTGAGTTTGAGTG	CNAG_06191	conserved hypothetical protein	None	None	0	0	None	None	None
NC_006685.1_cdsid_XP_570042.1	CNC03190	0.49595	0.0247324	0.046088	1.16506	1.13259	1.19697	1.07208	1.10911	1.17285	1.1891	1.15284	396.667	404.333	0	351.667	336.333	0	376.667	375	0	575.667	492.667	0	534.667	448.333	0	447	398.333	0	NC_006685.1_cdsid_XP_570042.1	CNC03190	NC_006685.1_cdsid_XP_570042.1	616	87.03	NC_006685.1_cdsid_XP_570042.1	GACGACTTGGCCAAGAAACATTTGGAAGACTGTGAAGCTGCAATCC	CNAG_01832	conserved hypothetical protein	None	None	0	0	KOG2346	S	Uncharacterized conserved protein
NC_006693.1_cdsid_XP_572213.1	CNH00180	0.0752625	0.0250094	0.0217645	1.16696	1.43186	1.16355	1.41585	1.21875	1.30745	1.11857	1.57229	2810.33	2470	0	2562.33	1789.67	0	3146.33	2484	0	3213.67	2313	0	2317.67	1793.67	0	2509	1613.33	0	NC_006693.1_cdsid_XP_572213.1	CNH00180	NC_006693.1_cdsid_XP_572213.1	1719	90.99	NC_006693.1_cdsid_XP_572213.1	GGCCGCACTGCCAATGTCTGCATGGCGAGTCAAGATTCCCAACTA	CNAG_05352	transporter protein	YBR220C	None	gi|300360496|ref|NP_001177921.1|	acetyl-coenzyme A transporter 1	KOG3574	P	Acetyl-CoA transporter
NC_006683.1_cdsid_XP_568588.1	CNN00560	0.843611	0.0322232	0.155001	1.17128	1.15692	1.21419	1.3079	1.10538	1.07867	1.19427	1.08421	89	74.3333	0	129.667	97	0	140.667	131.333	0	143.333	143.667	0	423	357	0	413.667	393	0	NC_006683.1_cdsid_XP_568588.1	CNN00560	NC_006683.1_cdsid_XP_568588.1	292	86.43	NC_006683.1_cdsid_XP_568588.1	GAAGGAATCTGGGACAAGGAGAAGGGTGATGTGAAGGAGTTCATCT	CNAG_06328	conserved hypothetical protein	None	None	0	0	None	None	None
NC_006686.1_cdsid_XP_570667.1	CND03240	0.168247	0.0414102	0.00502504	1.17255	1.26782	1.21427	1.26791	1.09609	1.23076	1.2073	1.3048	579	539.333	0	480.333	395.667	0	576.333	550	0	591.667	482	0	485.333	402.333	0	471.333	371.333	0	NC_006686.1_cdsid_XP_570667.1	CND03240	NC_006686.1_cdsid_XP_570667.1	606	90.21	NC_006686.1_cdsid_XP_570667.1	TCAGCCTCGTCAGGTAACCGCTATGTTTCGCGTTCGCCTTCACTG	CNAG_01200	pre-mRNA-splicing factor 38A	None	None	gi|24762236|ref|NP_116253.2|	pre-mRNA-splicing factor 38A	KOG2889	S	Predicted PRP38-like splicing factor
NC_006685.1_cdsid_XP_569739.1	CNC04770	0.156566	0.0106124	0.0478275	1.17306	1.39787	1.1348	1.29125	1.18836	1.28846	1.19602	1.61389	181.333	171.333	0	164.333	135	0	204.667	184	0	220.667	179.667	0	182.667	157.667	0	237	156	0	NC_006685.1_cdsid_XP_569739.1	CNC04770	NC_006685.1_cdsid_XP_569739.1	1251	88.37	NC_006685.1_cdsid_XP_569739.1	GGGGTATTCAACCTGCTCCGACTACGTGCTCAACAAAGGCTCTTC	CNAG_02860	endo-1,3(4)-beta-glucanase	None	None	0	0	None	None	None
NC_006684.1_cdsid_XP_568778.1	CNB00370	0.0191823	0.00942468	0.00591294	1.17346	1.51124	1.17356	1.492	1.20515	1.43859	1.14169	1.60314	2142	1902.33	0	1950	1324.67	0	2211	1810	0	2482.33	1651	0	1791	1383.67	0	2011.33	1221.67	0	NC_006684.1_cdsid_XP_568778.1	CNB00370	NC_006684.1_cdsid_XP_568778.1	779	86.76	NC_006684.1_cdsid_XP_568778.1	TGGTAGATGGTGGTCTTCACAAGTGTTATGTTACTCCCGAAGGCG	CNAG_06764	short-chain dehydrogenase	None	None	gi|66933014|ref|NP_064524.3|	3-hydroxybutyrate dehydrogenase type 2	KOG0725	R	Reductases with broad range of substrate specificities
NC_006670.1_cdsid_XP_566537.1	CNA01040	0.0416952	0.00798877	0.0274117	1.174	2.32741	1.20805	2.51185	1.15641	1.73525	1.15753	2.73513	105	92	0	222	93.6667	0	191.667	177	0	265.333	159.667	0	112	101	0	251.667	104.667	0	NC_006670.1_cdsid_XP_566537.1	CNA01040	NC_006670.1_cdsid_XP_566537.1	506	86.51	NC_006670.1_cdsid_XP_566537.1	CTCCTCGTGATGCAAAGATGTTGATCGAAAAGTCTTGGGCTGAACG	CNAG_07312	conserved hypothetical protein	None	None	0	0	KOG0947	A	Cytoplasmic exosomal RNA helicase SKI2, DEAD-box superfamily
NC_006691.1_cdsid_XP_571444.1	CNF04780	0.178251	0.00649059	0.99823	1.17516	1.00599	1.16729	0.970489	1.1533	1.15886	1.2049	0.888637	69.6667	56.6667	0	46.6667	42.6667	0	68.3333	59.6667	0	50.3333	42.6667	0	58	50.6667	0	46	62	0	NC_006691.1_cdsid_XP_571444.1	CNF04780	NC_006691.1_cdsid_XP_571444.1	1280	87.85	NC_006691.1_cdsid_XP_571444.1	GAGTCCTCTTGATCTACGCGTCCGTTACAATCTTGAGCGGTGGTG	CNAG_06539	monocarboxylic acid transporter	None	None	gi|292781289|ref|NP_001167637.1|	monocarboxylate transporter 7	None	None	None
NC_006670.1_cdsid_XP_566817.1	CNA05150	0.0606529	0.00792155	0.0271068	1.17543	1.6213	1.18855	1.81227	1.14194	1.38235	1.19579	1.66927	2501.67	2191	0	2814.67	1546.67	0	2865	2432	0	2945	2033.33	0	2406	1741.67	0	2394.33	1456	0	NC_006670.1_cdsid_XP_566817.1	CNA05150	NC_006670.1_cdsid_XP_566817.1	1463	90.83	NC_006670.1_cdsid_XP_566817.1	AGTTGGCGGAGATGAAGGGTTCCATCTTGGGTTACTTGGGTGCGC	CNAG_00533	import inner membrane translocase subunit TIM50	YPL063W	TIM50	gi|48526509|ref|NP_001001563.1|	mitochondrial import inner membrane translocase subunit TIM50	KOG2832	K	TFIIF-interacting CTD phosphatase, including NLI-interacting factor (involved in RNA polymerase II regulation)
NC_006692.1_cdsid_XP_572078.1	CNG03720	0.38306	0.0363529	0.0729997	1.17599	1.28634	1.18127	1.41884	1.10946	1.11811	1.23724	1.32208	24173.7	15848	0	27247.7	10732	0	22000.7	15203.3	0	31625.3	15453.3	0	31786.3	16959.3	0	32119	12639.3	0	NC_006692.1_cdsid_XP_572078.1	CNG03720	NC_006692.1_cdsid_XP_572078.1	573	89.5	NC_006692.1_cdsid_XP_572078.1	GTTGGAGTTCTACCACCACAAGCTCCAGATCCGAAAGGCCAAGCA	CNAG_03198	40S ribosomal protein S8	YER102W	RPS8B	gi|4506743|ref|NP_001003.1|	40S ribosomal protein S8	KOG3283	J	40S ribosomal protein S8
NC_006692.1_cdsid_XP_572011.1	CNG03090	0.329308	0.0278963	0.0741504	1.17603	1.31196	1.24007	1.52005	1.1323	1.21054	1.15574	1.20528	321.333	294.333	0	621.667	444.667	0	1281	1134	0	961.333	804.667	0	1367.67	1078.33	0	1581.67	1267.67	0	NC_006692.1_cdsid_XP_572011.1	CNG03090	NC_006692.1_cdsid_XP_572011.1	1695	87.02	NC_006692.1_cdsid_XP_572011.1	AAGCGGTTTCGACGATGTTATGTCTGGTGAGATGAAGAAGAGGGC	CNAG_03267	spliceosome associated protein 145	YMR240C	CUS1	gi|55749531|ref|NP_006833.2|	splicing factor 3B subunit 2	KOG2330	A	Splicing factor 3b, subunit 2
[truncated: 917 more rows]

## Sheet: p<0.05 WT 0 vs 60 min
Table S1. List of KR-72 responsive genes in C. neoformans
		between t-test	One class t-test		Normalized data Average		Normalized data						Raw data																		Annotation
[truncated: 2,053 more rows]
