# Supplementary material for: 9-O-butyl-13-(4-isopropylbenzyl)berberine, KR-72, Is a Potent Antifungal Agent That Inhibits the Growth of Cryptococcus neoformans by Regulating Gene Expression
Source: PLoS One. 2014 Oct 10;9(10):e109863. doi: 10.1371/journal.pone.0109863 (PMC4193857; doi:10.1371/journal.pone.0109863)
Supplement: File S1 — Figure S1, Construction of CTR4 promoter replacement strains. (A-D) The overlap PCR transformation strategy for CTR4 promoter replacement strains with gene specific primers with were listed in Table S2 in File S1. The lower diagrams represent the CTR4 promoter replacement alleles. Then genomic DNA was digested with specific enzymes for checking replacement of CTR4 promoter and electrophoresed on a 1% TAE agarose gel. Transfer, hybridization and autoradiography were performed as followed by Southern blot hybridization using a gene-specific probe with was radioactively 32P-labeled. Table S1, C. neoformans strains used in this study. Table S2, Primers used in this study. Table S3, List of KR-72 responsive genes in C. neoformans. Table S4, List of KR-72 responsive genes, whose expression changes were more than 1.5 fold. Table S5, List of C. neoformans genes downregulated by KR-72. Table S6, List of C. neoformans genes upregulated by KR-72. (ZIP) [file pone.0109863.s001.zip › File S1/Table S4.xlsx]

## Sheet: p<0.05, 1.5-fold WT 0 vs 30 min
Table S4. List of KR-72 responsive genes, whose expression changes were more than 1.5 fold
		between t-test	One class t-test		Normalized data Average		Normalized data						Raw data																		Annotation
GenBank Accession	Gene Description	WT 0 vs 30 min & WT 0 vs 60 min	WT 0 vs 30 min	WT 0 vs 60 min	WT 0 vs 30 min	WT 0 vs 60 min	WT1 0 vs 30 min	WT1 0 vs 60 min	WT2 0 vs 30 min	WT2 0 vs 60 min	WT3 0 vs 30 min	WT3 0 vs 60 min	WT1 0 vs 30 min_R	WT1 0 vs 30 min_G	WT1 0 vs 30 min_flag	WT1 0 vs 60 min_R	WT1 0 vs 60 min_G	WT1 0 vs 60 min_flag	WT2 0 vs 30 min_R	WT2 0 vs 30 min_G	WT2 0 vs 30 min_flag	WT2 0 vs 60 min_R	WT2 0 vs 60 min_G	WT2 0 vs 60 min_flag	WT3 0 vs 30 min_R	WT3 0 vs 30 min_G	WT3 0 vs 30 min_flag	WT3 0 vs 60 min_R	WT3 0 vs 60 min_G	WT3 0 vs 60 min_flag	oligo_id	name	locus_tag	pos	Tm	Target(s)	seq	H99 ID	Cn.H99.v2 Description	Sce ID	Sce Gene (SGD)	Human ID	Human discription	KOGs ID	KOGs Catagory	KOGs Description
NC_006694.1_cdsid_XP_572613.1	CNI03520	0.129849	0.0282301	0.0278008	0.536984	0.691833	0.532564	0.648568	0.639575	0.782175	0.438814	0.644757	595	1216.67	0	578.333	896.667	0	643	1038	0	732	953.333	0	434.667	994.333	0	481.333	769.333	0	NC_006694.1_cdsid_XP_572613.1	CNI03520	NC_006694.1_cdsid_XP_572613.1	1626	86.59	NC_006694.1_cdsid_XP_572613.1	GAATTTTGAAGAGATCAAATCGTCGATTCCGGCCGAGGCGTTTCAG	CNAG_04211	conserved hypothetical protein	YPL169C	MEX67	gi|15487670|ref|NP_006353.2|	nuclear RNA export factor 1 isoform 1	KOG3763	A	mRNA export factor TAP/MEX67
NC_006686.1_cdsid_XP_570320.1	CND00920	0.146509	0.041835	0.090241	0.634225	0.801551	0.615924	0.805674	0.751269	0.899906	0.535481	0.699072	667.667	1191.33	0	918	1176.33	0	1315	1757.67	0	1524	1639	0	1359	2250.33	0	1413	2017.33	0	NC_006686.1_cdsid_XP_570320.1	CND00920	NC_006686.1_cdsid_XP_570320.1	253	88.22	NC_006686.1_cdsid_XP_570320.1	AAGTTGGTAGTGGAACATGCTCAGCCTATAACAAGTGGCGGAGGG	CNAG_07446	mitochondrial protein	YER048W-A	ISD11	gi|38570054|ref|NP_065141.3|	LYR motif-containing protein 4 isoform 1	KOG3801		Uncharacterized conserved protein BCN92
NC_006686.1_cdsid_XP_570591.1	CND04330	0.0485271	0.0423749	0.379295	0.663017	0.979655	0.642008	0.943616	0.77571	0.994326	0.571332	1.00102	575.667	947.333	0	1176	1285.67	0	1409.33	1825.67	0	1721.67	1678.67	0	1152.67	1776.67	0	1710	1711.33	0	NC_006686.1_cdsid_XP_570591.1	CND04330	NC_006686.1_cdsid_XP_570591.1	468	89.47	NC_006686.1_cdsid_XP_570591.1	TCCGACTGGTGCTCCAGGAAGGAATGGCTACCAGACGATTGGATA	CNAG_01313	conserved hypothetical protein	None	None	0	0	KOG0332		ATP-dependent RNA helicase
NC_006670.1_cdsid_XP_566642.1	CNA02560	0.103804	0.0308268	0.0797716	0.686656	0.838392	0.677516	0.809266	0.772595	0.928694	0.609856	0.777215	58.3333	84.6667	0	58.3333	68	0	71.3333	93.3333	0	83	93.6667	0	52.6667	92.6667	0	56.6667	87	0	NC_006670.1_cdsid_XP_566642.1	CNA02560	NC_006670.1_cdsid_XP_566642.1	1403	87.06	NC_006670.1_cdsid_XP_566642.1	GCGGAACTAGGAGAATCAAGACAAATGATATGCTCGTGGCCGTGA	CNAG_00267	conserved hypothetical protein	YOR166C	SWT1	0	0	KOG4689		Predicted RNase
NC_006694.1_cdsid_XP_572682.1	CNI02710	0.338577	0.0485964	0.00443934	0.694955	0.768914	0.631572	0.742132	0.817592	0.7833	0.6357	0.78131	383	711.333	0	528.333	766.667	0	680.333	862	0	955.333	1216.33	0	869.667	1279	0	945.667	1201.67	0	NC_006694.1_cdsid_XP_572682.1	CNI02710	NC_006694.1_cdsid_XP_572682.1	3327	86.66	NC_006694.1_cdsid_XP_572682.1	GGTGGAAGTCGTTTATGAATGGGCAAGAGGAATGCCTTTCAACGAG	CNAG_04131	translation repressor	YLR398C	SKI2	gi|67782311|ref|NP_008860.4|	helicase SKI2W	KOG0947		Cytoplasmic exosomal RNA helicase SKI2, DEAD-box superfamily
NC_006692.1_cdsid_XP_571927.1	CNG02200	0.0757626	0.0102036	0.600934	0.798359	0.971247	0.779169	0.963566	0.835452	1.06216	0.780458	0.888012	57.6667	70.6667	0	50.6667	47.6667	0	59.6667	72	0	64	62	0	41.3333	55.6667	0	45.6667	61.6667	0	NC_006692.1_cdsid_XP_571927.1	CNG02200	NC_006692.1_cdsid_XP_571927.1	941	89.63	NC_006692.1_cdsid_XP_571927.1	GTGATACTCTTTCGCCCGCTGCAGCGTCTTTCACCTACCCACAAC	CNAG_03360	conserved hypothetical protein	None	None	0	0	KOG1856		Transcription elongation factor SPT6
NC_006681.1_cdsid_XP_568004.1	CNL04550	0.0116507	0.0462725	0.0796749	0.853551	1.06685	0.818789	1.06517	0.91514	1.10341	0.826725	1.03196	1214.33	1587	0	1093.33	1065.67	0	1223	1337.33	0	1361.67	1235.33	0	1019.33	1146.67	0	1181	1105.67	0	NC_006681.1_cdsid_XP_568004.1	CNL04550	NC_006681.1_cdsid_XP_568004.1	706	86.79	NC_006681.1_cdsid_XP_568004.1	GCCGCAGTTTTTTTCAGGATCCAAACGATCTACTTTGACGGACACC	CNAG_05171	ccr4-not transcription complex	YNR052C	POP2	gi|85067507|ref|NP_037486.2|	CCR4-NOT transcription complex subunit 7 isoform 1	KOG0304		mRNA deadenylase subunit
NC_006686.1_cdsid_XP_570324.1	CND00900	0.705683	0.0253041	0.104339	0.876379	0.856168	0.839802	0.774589	0.900952	0.939123	0.888382	0.854792	787.667	1034	0	717.333	918.667	0	1079.33	1208.33	0	860.667	927	0	1048.67	1100	0	883.333	1062	0	NC_006686.1_cdsid_XP_570324.1	CND00900	NC_006686.1_cdsid_XP_570324.1	3505	87.68	NC_006686.1_cdsid_XP_570324.1	GATAAAGATGACTGGCGTCTCAGCAAGCAGAAGAAAGCAGCTCGC	CNAG_00960	pre-mRNA splicing factor	YER013W	PRP22	gi|4826690|ref|NP_004932.1|	ATP-dependent RNA helicase DHX8	KOG0922		DEAH-box RNA helicase
NC_006684.1_cdsid_XP_569179.1	CNB02560	0.232371	0.0443578	0.753614	1.04932	0.989006	1.03221	0.952905	1.06988	1.05732	1.04588	0.956797	1990	2008.67	0	1322	1411	0	2057	1900	0	1410.33	1321	0	1651.67	1388.67	0	1322.33	1335.33	0	NC_006684.1_cdsid_XP_569179.1	CNB02560	NC_006684.1_cdsid_XP_569179.1	3014	86.53	NC_006684.1_cdsid_XP_569179.1	GCCCTGTTTTCCGTCCTGACGATATAATGAAGCTTTTCGGTGGAC	CNAG_03761	mRNA 3'-end-processing protein RNA14	YMR061W	RNA14	gi|4557495|ref|NP_001317.1|	cleavage stimulation factor subunit 3 isoform 1	KOG1914		mRNA cleavage and polyadenylation factor I complex, subunit RNA14
NC_006684.1_cdsid_XP_569094.1	CNB00870	0.0836676	0.0148126	0.0366026	1.08075	1.25188	1.06091	1.20397	1.08597	1.18823	1.09536	1.36343	3637	3358.33	0	3363	2511.67	0	3738.67	3226.67	0	4759.33	3454.67	0	3422.67	2769.67	0	3513.67	2485.67	0	NC_006684.1_cdsid_XP_569094.1	CNB00870	NC_006684.1_cdsid_XP_569094.1	776	90.34	NC_006684.1_cdsid_XP_569094.1	CGTCTCTTTCCACGCTACATTCCAGTCAAGGGATCAGGCCGCCAA	CNAG_06716	conserved hypothetical protein	None	None	0	0	KOG4206		Spliceosomal protein snRNP-U1A/U2B
NC_006670.1_cdsid_XP_566687.1	CNA02820	0.409163	0.000339762	0.21342	1.08345	1.22125	1.08299	1.48847	1.08094	1.07972	1.08643	1.09555	51.6667	42.6667	-16.6667	75	47.3333	-16.6667	88.3333	82.3333	-16.6667	108.333	105.667	0	216.667	201.333	0	242	223.667	0	NC_006670.1_cdsid_XP_566687.1	CNA02820	NC_006670.1_cdsid_XP_566687.1	1812	86.81	NC_006670.1_cdsid_XP_566687.1	CACATATTTCGACGAGACCAGATTCGACAAGGGCGATAGGGATGG	CNAG_00294	conserved hypothetical protein	None	None	0	0	KOG1996		mRNA splicing factor
NC_006685.1_cdsid_XP_569593.1	CNC03670	0.286834	0.0197314	0.10541	1.09967	1.06414	1.09182	1.07548	1.12857	1.01984	1.07863	1.09709	915.667	931	0	644.333	642.333	0	807.333	740.333	0	1347.33	1316	0	1290.67	1094	0	1127.33	1018	0	NC_006685.1_cdsid_XP_569593.1	CNC03670	NC_006685.1_cdsid_XP_569593.1	2458	90.58	NC_006685.1_cdsid_XP_569593.1	GATCAAGATGTGGCGCGTTGCAAGGCTTTCACTACGCATGTGGCC	CNAG_02742	conserved hypothetical protein	None	None	0	0	KOG0701		dsRNA-specific nuclease Dicer and related ribonucleases
NC_006682.1_cdsid_XP_568396.1	CNM00860	0.0754713	0.00708906	0.0289883	1.11578	1.32517	1.13285	1.35151	1.11731	1.20467	1.09718	1.41932	1929	1773	0	2071.67	1559	0	2629.33	2301.33	0	2552	2023	0	2068	1654.67	0	2060.67	1459.33	0	NC_006682.1_cdsid_XP_568396.1	CNM00860	NC_006682.1_cdsid_XP_568396.1	1052	89.36	NC_006682.1_cdsid_XP_568396.1	TGCACCCTGTCAAGCCTGAAGAAGTCAACAAGAAGCCCAAGAGGA	CNAG_06077	nucleoporin GLE2	YER107C	GLE2	0	0	KOG0647		mRNA export protein (contains WD40 repeats)
NC_006670.1_cdsid_XP_567038.1	CNA07200	0.404459	0.0251755	0.228754	1.1507	1.08972	1.13374	1.01373	1.11613	1.06142	1.20224	1.19402	6543.67	5506	0	4587.33	3879	0	6758	5405	0	5811.33	4556.67	0	5376.33	3764.33	0	4658.67	3475.67	0	NC_006670.1_cdsid_XP_567038.1	CNA07200	NC_006670.1_cdsid_XP_567038.1	1083	88.58	NC_006670.1_cdsid_XP_567038.1, NC_006670.1_cdsid_XP_567037.1	CGTTGTCATCAACTATGACGCTCCCTCGGATGCCGACTCTTACCT	CNAG_00741	ATP-dependent RNA helicase sub2	YDL084W	SUB2	gi|21040371|ref|NP_005795.2|	ATP-dependent RNA helicase DDX39	KOG0329		ATP-dependent RNA helicase
NC_006670.1_cdsid_XP_566537.1	CNA01040	0.0416952	0.00798877	0.0274117	1.174	2.32741	1.20805	2.51185	1.15641	1.73525	1.15753	2.73513	105	92	0	222	93.6667	0	191.667	177	0	265.333	159.667	0	112	101	0	251.667	104.667	0	NC_006670.1_cdsid_XP_566537.1	CNA01040	NC_006670.1_cdsid_XP_566537.1	506	86.51	NC_006670.1_cdsid_XP_566537.1	CTCCTCGTGATGCAAAGATGTTGATCGAAAAGTCTTGGGCTGAACG	CNAG_07312	conserved hypothetical protein	None	None	0	0	KOG0947		Cytoplasmic exosomal RNA helicase SKI2, DEAD-box superfamily
NC_006692.1_cdsid_XP_572011.1	CNG03090	0.329308	0.0278963	0.0741504	1.17603	1.31196	1.24007	1.52005	1.1323	1.21054	1.15574	1.20528	321.333	294.333	0	621.667	444.667	0	1281	1134	0	961.333	804.667	0	1367.67	1078.33	0	1581.67	1267.67	0	NC_006692.1_cdsid_XP_572011.1	CNG03090	NC_006692.1_cdsid_XP_572011.1	1695	87.02	NC_006692.1_cdsid_XP_572011.1	AAGCGGTTTCGACGATGTTATGTCTGGTGAGATGAAGAAGAGGGC	CNAG_03267	spliceosome associated protein 145	YMR240C	CUS1	gi|55749531|ref|NP_006833.2|	splicing factor 3B subunit 2	KOG2330		Splicing factor 3b, subunit 2
NC_006682.1_cdsid_XP_568455.1	CNM01450	0.221734	0.0416414	0.0156156	1.18986	1.11057	1.15205	1.08617	1.27755	1.10851	1.14	1.13704	30.3333	20	-33.3333	64.3333	55.6667	0	167.333	138.333	-16.6667	188.667	179.667	0	323.667	281.333	0	407.333	370	0	NC_006682.1_cdsid_XP_568455.1	CNM01450	NC_006682.1_cdsid_XP_568455.1	1165	86.47	NC_006682.1_cdsid_XP_568455.1	GTACAGGAAAGTGACTCTGAGGAGATGAAGGCAGCGAAGAATTGGA	CNAG_06143	conserved hypothetical protein	None	None	0	0	KOG2731		DNA alkylation damage repair protein
NC_006670.1_cdsid_XP_566844.1	CNA05330	0.822144	0.0081627	0.139286	1.19712	1.1812	1.23373	1.34592	1.16659	1.09252	1.19104	1.10516	304.667	279.667	0	213	166.667	0	215	197.333	0	275.333	263.667	0	302.333	254.333	0	262	242	0	NC_006670.1_cdsid_XP_566844.1	CNA05330	NC_006670.1_cdsid_XP_566844.1	1884	89.75	NC_006670.1_cdsid_XP_566844.1	AAATAGGGAAGGTCTCGTGGTCCTCAACCAAACCGACCCAGCCTA	CNAG_00551	polynucleotide adenylyltransferase	YKR002W	PAP1	gi|32490557|ref|NP_116021.2|	poly(A) polymerase alpha	KOG2245		Poly(A) polymerase and related nucleotidyltransferases
NC_006694.1_cdsid_XP_572829.1	CNI01130	0.0407319	0.0437055	0.87405	1.20161	0.994633	1.17408	1.01366	1.13579	0.922925	1.29496	1.04732	7400.33	5973	0	5755	4698	0	7687	6002.33	0	7257.67	6327	0	8232.33	5358	0	6373	5050.67	0	NC_006694.1_cdsid_XP_572829.1	CNI01130	NC_006694.1_cdsid_XP_572829.1	3411	86.53	NC_006694.1_cdsid_XP_572829.1	CGATTTGGCATCTGGACAGGATTACACAAGGCATCAGCTCATGATG	CNAG_04444	small nuclear ribonucleoprotein	YMR288W	HSH155	gi|54112117|ref|NP_036565.2|	splicing factor 3B subunit 1 isoform 1	KOG0213		Splicing factor 3b, subunit 1
NC_006694.1_cdsid_XP_572894.1	CNI03670	0.0727146	0.00495607	0.00562785	1.21215	1.29271	1.23249	1.34204	1.22417	1.27666	1.17978	1.25944	659	570.333	0	730.667	580.333	0	1029.33	867	0	795.667	645.667	0	862.333	679.667	0	795	642	0	NC_006694.1_cdsid_XP_572894.1	CNI03670	NC_006694.1_cdsid_XP_572894.1	1971	90.6	NC_006694.1_cdsid_XP_572894.1	GGCGCACATGGTCTTGAGTGTTGGAAACAAACAGTCGGTGCAGGC	CNAG_04226	conserved hypothetical protein	None	None	gi|10863889|ref|NP_005137.1|	U4/U6.U5 tri-snRNP-associated protein 1	KOG2217		U4/U6.U5 snRNP associated protein
NC_006685.1_cdsid_XP_569892.1	CNC06350	0.828151	0.0487942	0.0596736	1.21286	1.19513	1.25383	1.17239	1.10957	1.11418	1.27519	1.29882	3825.67	2992.33	0	3225	2489.67	0	4033	3385	-16.6667	4480.67	3487.33	0	4874.67	3289.33	0	4135.67	2946.33	0	NC_006685.1_cdsid_XP_569892.1	CNC06350	NC_006685.1_cdsid_XP_569892.1	1491	86.2	NC_006685.1_cdsid_XP_569892.1	CGTGTATGATAAGAGGACGTATGAGCAGTTGCAGAGACAGGGTCT	CNAG_01549	RNA splicing factor PRP9	YDL030W	PRP9	gi|5803167|ref|NP_006793.1|	splicing factor 3A subunit 3	KOG2636		Splicing factor 3a, subunit 3
NC_006670.1_cdsid_XP_566696.1	CNA03560	0.0502304	0.012037	0.546539	1.2245	0.966573	1.25349	0.908592	1.24961	1.06685	1.17038	0.924281	521.333	494.667	0	350.667	399.667	0	390	345.333	0	533.333	505	0	639.333	560.333	0	467.333	523.667	0	NC_006670.1_cdsid_XP_566696.1	CNA03560	NC_006670.1_cdsid_XP_566696.1	4272	88.25	NC_006670.1_cdsid_XP_566696.1	ACAAAGATGGTTTGAGCTTGGTCTCAAGTGTCTCGCAGCTGGACT	CNAG_00347	DEAH box polypeptide 36	None	None	gi|67782362|ref|NP_061903.2|	ATP-dependent RNA helicase DHX29	KOG0920		ATP-dependent RNA helicase A
NC_006686.1_cdsid_XP_570350.1	CND01220	0.320372	0.0456211	0.0295126	1.22604	1.32747	1.25009	1.35413	1.12304	1.20497	1.30499	1.42332	1502.67	1286	0	1334.33	1021.33	0	1673	1496.33	0	1847	1485.33	0	1727.33	1167	0	1565.33	1059.67	0	NC_006686.1_cdsid_XP_570350.1	CND01220	NC_006686.1_cdsid_XP_570350.1	322	86.7	NC_006686.1_cdsid_XP_570350.1	GGTGCTCTTGCGGAAGTGAATGATTCTAGTGACCCTGATGGATTACG	CNAG_00994	mago nashi protein	None	None	gi|4505087|ref|NP_002361.1|	protein mago nashi homolog	KOG3392		Exon-exon junction complex, Magoh component
NC_006686.1_cdsid_XP_570547.1	CND05530	0.46413	0.0470875	0.0729348	1.2324	1.33912	1.29789	1.50524	1.12093	1.14024	1.27838	1.37187	1866.67	1509	0	1786	1203.33	0	2561	2238	0	1981.33	1678.33	0	2079.67	1443.67	0	1979.33	1440	0	NC_006686.1_cdsid_XP_570547.1	CND05530	NC_006686.1_cdsid_XP_570547.1	1486	86.48	NC_006686.1_cdsid_XP_570547.1	GCAAGCTATAGTCGATCGTTCCATCTGTTTGGGGGAGAGAACTCT	CNAG_01439	U4/U6 small nuclear ribonucleoprotein Prp4	YPR178W	PRP4	0	0	KOG0272		U4/U6 small nuclear ribonucleoprotein Prp4 (contains WD40 repeats)
NC_006670.1_cdsid_XP_567109.1	CNA07590	0.160735	0.044688	0.0261059	1.24033	1.42523	1.32091	1.51474	1.13064	1.26563	1.26943	1.4953	1500.67	1220.67	0	1360	932.667	0	1630	1447.67	0	1563.67	1220.33	0	1485.67	1061	0	1366.33	893.333	0	NC_006670.1_cdsid_XP_567109.1	CNA07590	NC_006670.1_cdsid_XP_567109.1	158	89.89	NC_006670.1_cdsid_XP_567109.1	AGGAATCCATCCATGTTGTCGACGTGACCGAAGAAGGACAGCCCT	CNAG_00781	conserved hypothetical protein	YLR438C-A	LSM3	gi|7657315|ref|NP_055278.1|	U6 snRNA-associated Sm-like protein LSm3	KOG3460		Small nuclear ribonucleoprotein (snRNP) LSM3
NC_006687.1_cdsid_XP_570944.1	CNE02430	0.691479	0.0106516	0.00398128	1.24681	1.23206	1.25612	1.26346	1.19367	1.2086	1.29064	1.22411	731.667	606.333	0	1009	806.667	0	1743	1467	0	1737.67	1391.67	0	2173	1487	0	1709.33	1349.67	0	NC_006687.1_cdsid_XP_570944.1	CNE02430	NC_006687.1_cdsid_XP_570944.1	3698	88.46	NC_006687.1_cdsid_XP_570944.1	TTGGAGTAGCATATACGCCGAAAAGTGCAGGTATTGGTGCGGGTG	CNAG_02303	pre-mRNA splicing factor	YKR086W	PRP16	gi|17999539|ref|NP_054722.2|	pre-mRNA-splicing factor ATP-dependent RNA helicase PRP16	KOG0924		mRNA splicing factor ATP-dependent RNA helicase
NC_006682.1_cdsid_XP_568500.1	CNM01980	0.151255	0.00112635	0.290073	1.2541	1.09489	1.27246	1.22293	1.24952	1.06865	1.24031	0.993099	621.333	540.333	0	508.333	442.333	0	700.667	588.667	0	648.667	613	0	1013.67	755.333	0	629	647.667	0	NC_006682.1_cdsid_XP_568500.1	CNM01980	NC_006682.1_cdsid_XP_568500.1	4621	88.3	NC_006682.1_cdsid_XP_568500.1	GATGATGGCAGGAAGTTTGATACCTGGGACGATGGTGACGGATGG	CNAG_06199	nuclear DNA helicase II	None	None	gi|100913206|ref|NP_001348.2|	ATP-dependent RNA helicase A	KOG0920		ATP-dependent RNA helicase A
NC_006683.1_cdsid_XP_568621.1	CNN01500	0.095556	0.0384478	0.0275169	1.25954	1.55968	1.31793	1.64343	1.14603	1.33842	1.31465	1.69719	2752.67	2163.33	0	2797	1677.33	0	2860.67	2420.67	0	2920.67	2082	0	2741.33	1820.33	0	2878.33	1699	0	NC_006683.1_cdsid_XP_568621.1	CNN01500	NC_006683.1_cdsid_XP_568621.1	215	86.48	NC_006683.1_cdsid_XP_568621.1	GTTTCTTGCGAGGTAACAACGTCCTCTACATCTCAGCACTGGAAGA	CNAG_06426	conserved hypothetical protein	YDR378C	LSM6	gi|5901998|ref|NP_009011.1|	U6 snRNA-associated Sm-like protein LSm6	KOG1783		Small nuclear ribonucleoprotein F
NC_006691.1_cdsid_XP_571511.1	CNF00860	0.336874	0.0201238	0.0129697	1.26492	1.33485	1.33198	1.38493	1.18676	1.24832	1.27601	1.37129	842	671.667	0	899	644.333	0	1117	964.667	0	1289.33	1034	0	1228.33	900.667	0	1161.67	862	0	NC_006691.1_cdsid_XP_571511.1	CNF00860	NC_006691.1_cdsid_XP_571511.1	1110	87.06	NC_006691.1_cdsid_XP_571511.1	ACAAACTATCCGACCACCAGAGGATGCTTCTCAGTTGATGGGTTG	CNAG_05887	pre-mRNA splicing factor	YGR006W	PRP18	gi|4506123|ref|NP_003666.1|	pre-mRNA-splicing factor 18	KOG2808		U5 snRNP-associated RNA splicing factor
NC_006693.1_cdsid_XP_572478.1	CNH03080	0.590092	0.0282356	0.0112202	1.27854	1.31731	1.17551	1.24255	1.31188	1.34128	1.34823	1.36811	157.333	144.667	0	146.333	123.667	0	190	154.667	0	231.333	180.333	0	200	153	0	181.333	150	0	NC_006693.1_cdsid_XP_572478.1	CNH03080	NC_006693.1_cdsid_XP_572478.1	954	86.88	NC_006693.1_cdsid_XP_572478.1	GATGGACAACCTTTATTCTGGACGGATTACCTCCCAGCATGTCCT	CNAG_07312	conserved hypothetical protein	None	None	0	0	KOG0947		Cytoplasmic exosomal RNA helicase SKI2, DEAD-box superfamily
NC_006684.1_cdsid_XP_569278.1	CNB05340	0.320685	0.0405998	0.0662534	1.30437	1.56131	1.3894	1.87901	1.16696	1.25283	1.35676	1.5521	861	658.667	0	683	394.333	0	247.667	226.333	0	1303.33	1042.33	0	1207.67	840	0	1062.33	717.333	0	NC_006684.1_cdsid_XP_569278.1	CNB05340	NC_006684.1_cdsid_XP_569278.1	273	90.58	NC_006684.1_cdsid_XP_569278.1	TATGCGAGGAAGAGGTATTGGTGCTGCCCGAGGACGAGCTACCAT	CNAG_04050	pre-mRNA splicing factor	YLR147C	SMD3	gi|4759160|ref|NP_004166.1|	small nuclear ribonucleoprotein Sm D3	KOG3172		Small nuclear ribonucleoprotein Sm D3
NC_006684.1_cdsid_XP_568821.1	CNB01470	0.448423	0.0188237	0.000196971	1.31904	1.3655	1.41696	1.35466	1.24464	1.37524	1.29552	1.36661	477.667	418	0	391.667	296	0	313	274.333	0	587.667	435	0	475.333	368.333	0	393.667	304	0	NC_006684.1_cdsid_XP_568821.1	CNB01470	NC_006684.1_cdsid_XP_568821.1	773	86.94	NC_006684.1_cdsid_XP_568821.1	CCGATGGCCGACCTTTCAAGTACACTCTTGACCGATTTCCTTACA	CNAG_03647	conserved hypothetical protein	None	None	0	0	KOG0820		Ribosomal RNA adenine dimethylase
NC_006686.1_cdsid_XP_570209.1	CND02880	0.349882	0.0252284	0.0293841	1.3686	1.5113	1.39087	1.5513	1.2413	1.31189	1.47364	1.67071	2725.67	2038.67	0	2097.33	1374	0	2668	2106	0	2657.33	1934.33	0	2242	1349.67	0	2161.33	1286.33	0	NC_006686.1_cdsid_XP_570209.1	CND02880	NC_006686.1_cdsid_XP_570209.1	1148	86.15	NC_006686.1_cdsid_XP_570209.1	GCCCACAACAGAGAGTGTATAGCGCCAATGTCATCTGTCGTATTTG	CNAG_01158	splicing factor SF1	YLR116W	MSL5	gi|295842330|ref|NP_001171501.1|	splicing factor 1 isoform 6	KOG0119		Splicing factor 1/branch point binding protein (RRM superfamily)
NC_006684.1_cdsid_XP_568761.1	CNB00200	0.872916	0.0129108	0.163679	1.37078	1.44424	1.37818	1.02538	1.45194	1.65183	1.28223	1.65549	4492.67	3189	0	2522.33	2345.33	0	4444.67	2862.33	0	4443	2428.33	0	3379	2336.33	0	3626.67	2141	0	NC_006684.1_cdsid_XP_568761.1	CNB00200	NC_006684.1_cdsid_XP_568761.1	203	87.57	NC_006684.1_cdsid_XP_568761.1	CCGACTCTCTTCCTCTTGATACTTTGTTGGTTGACGACGCGCCTAA	CNAG_06779	pre-mRNA splicing factor	YGR074W	SMD1	gi|5902102|ref|NP_008869.1|	small nuclear ribonucleoprotein Sm D1	KOG3428		Small nuclear ribonucleoprotein SMD1 and related snRNPs
NC_006684.1_cdsid_XP_569020.1	CNB03050	0.0917366	0.0115982	0.00775442	1.3714	1.55819	1.42706	1.53521	1.2799	1.46494	1.40725	1.6744	737.667	543.667	0	909.667	592	0	1507.67	1180	0	1351.67	921.333	0	2177.33	1373.33	0	2452.67	1487	0	NC_006684.1_cdsid_XP_569020.1	CNB03050	NC_006684.1_cdsid_XP_569020.1	186	86.8	NC_006684.1_cdsid_XP_569020.1	GCATTGCAACATGGTCTTGGAGAACGTAAAGGAAATGTGGACGGAG	CNAG_03814	pre-mRNA splicing factor	YLR275W	SMD2	gi|4759158|ref|NP_004588.1|	small nuclear ribonucleoprotein Sm D2 isoform 1	KOG3459		Small nuclear ribonucleoprotein (snRNP) Sm core protein
NC_006692.1_cdsid_XP_572004.1	CNG03060	0.222808	0.0123851	0.0221604	1.42397	1.62186	1.45604	1.65044	1.31614	1.40941	1.49973	1.80574	2548.67	1825	0	2440.33	1496.33	0	2066.67	1571.33	0	2820.33	1911.33	0	2512.33	1460.67	0	2518.33	1415.67	0	NC_006692.1_cdsid_XP_572004.1	CNG03060	NC_006692.1_cdsid_XP_572004.1	1376	87.09	NC_006692.1_cdsid_XP_572004.1	CAGGTGGAGCAGATAAGACAATCAAGGTGTATTCCGAGCAGGCAT	CNAG_03271	pre-mRNA-splicing factor PRP46	YPL151C	PRP46	0	0	KOG0285		Pleiotropic regulator 1
NC_006691.1_cdsid_XP_571298.1	CNF01510	0.184088	0.031494	0.00974746	1.43766	1.24849	1.52931	1.29892	1.25657	1.20393	1.5271	1.24261	209.667	147	0	224.333	180.667	0	401.333	352.667	0	330.333	291.333	0	429.333	283	0	307	255.667	0	NC_006691.1_cdsid_XP_571298.1	CNF01510	NC_006691.1_cdsid_XP_571298.1	3357	88.59	NC_006691.1_cdsid_XP_571298.1	CATTGCGTTGAACACTAGGACTCAGCAAGCTCAGAGCAAAGCGGA	CNAG_05829	conserved hypothetical protein	YHR077C	NMD2	gi|18375676|ref|NP_542166.1|	regulator of nonsense transcripts 2	KOG2051		Nonsense-mediated mRNA decay 2 protein
NC_006691.1_cdsid_XP_571490.1	CNF00780	0.858357	0.0218062	0.0460477	1.43882	1.47337	1.48681	1.48014	1.28977	1.25664	1.53988	1.68333	1882.33	1335.33	0	1948	1334	0	2794.33	2120.33	0	2492	1893.33	0	2672.33	1503.67	0	2554.67	1537	0	NC_006691.1_cdsid_XP_571490.1	CNF00780	NC_006691.1_cdsid_XP_571490.1	4251	88.09	NC_006691.1_cdsid_XP_571490.1	CGTTACTGTCGCTAGTGATTTGCAGGCCTTAGGCGGTTTCTGGTA	CNAG_05895	cleavage and polyadenylation specific protein	YDR301W	CFT1	gi|56676371|ref|NP_037423.2|	cleavage and polyadenylation specificity factor subunit 1	KOG1896		mRNA cleavage and polyadenylation factor II complex, subunit CFT1 (CPSF subunit)
NC_006692.1_cdsid_XP_571800.1	CNG01230	0.36078	0.0438386	0.0297871	1.44927	1.30736	1.36854	1.18787	1.29782	1.36006	1.68144	1.37416	100	75	0	111	87	0	162.667	131.333	0	242.333	185	0	369.333	219.333	0	260.333	192.333	0	NC_006692.1_cdsid_XP_571800.1	CNG01230	NC_006692.1_cdsid_XP_571800.1	3159	86.58	NC_006692.1_cdsid_XP_571800.1	CGAAGAAGTTCATGTGAGACAATGGGAACAGGCATTAGCGGAAGG	CNAG_03466	conserved hypothetical protein	None	None	0	0	KOG0988		RNA-directed RNA polymerase QDE-1 required for posttranscriptional gene silencing and RNA interference
NC_006683.1_cdsid_XP_568675.1	CNN01940	0.82261	0.0422117	0.128783	1.45065	1.41226	1.46577	1.07126	1.63504	1.62756	1.25114	1.53797	219.667	161	0	125	118.667	0	263.667	172.667	0	227	147.333	0	185	152.667	0	199.667	145.333	0	NC_006683.1_cdsid_XP_568675.1	CNN01940	NC_006683.1_cdsid_XP_568675.1	1052	90.03	NC_006683.1_cdsid_XP_568675.1	TTAATCCCAGTCTTGCTATGCGCAACAATGCTGGCGGGACCACTG	CNAG_06474	heterogeneous nuclear ribonucleoprotein HRP1	YOL123W	HRP1	gi|34740329|ref|NP_919223.1|	heterogeneous nuclear ribonucleoprotein A3	KOG4205		RNA-binding protein musashi/mRNA cleavage and polyadenylation factor I complex, subunit HRP1
NC_006670.1_cdsid_XP_567037.1	CNA07200	0.0701054	0.0110129	0.0240475	1.49143	1.27464	1.51634	1.37128	1.37385	1.24302	1.58409	1.20962	119	83.3333	0	93.3333	63.3333	0	133	99	0	118.333	100.333	0	108	74.3333	0	79.3333	78	0	NC_006670.1_cdsid_XP_567037.1	CNA07200	NC_006670.1_cdsid_XP_567037.1	3	86.74	NC_006670.1_cdsid_XP_567037.1	GATAAACAGCACCAACCTCAACTTGACCATCAAAATGTCCCGACCC	CNAG_00741	ATP-dependent RNA helicase sub2	YDL084W	SUB2	gi|21040371|ref|NP_005795.2|	ATP-dependent RNA helicase DDX39	KOG0329		ATP-dependent RNA helicase
NC_006685.1_cdsid_XP_569841.1	CNC00650	0.218909	0.0416852	0.0255154	1.50195	1.8388	1.61594	2.02497	1.26029	1.49887	1.62963	1.99257	320.333	224	0	411.667	204.667	0	410.333	358.667	0	657	439	0	503	311	0	589.667	304	0	NC_006685.1_cdsid_XP_569841.1	CNC00650	NC_006685.1_cdsid_XP_569841.1	404	86	NC_006685.1_cdsid_XP_569841.1	CGAACGATAAGCCGCAAGAGAGGGATATGCCTAGAAAGTTCCATG	CNAG_03020	conserved hypothetical protein	None	None	gi|7019471|ref|NP_037380.1|	NTF2-related export protein 1	KOG4353		RNA export factor NXT1
NC_006684.1_cdsid_XP_569059.1	CNB00500	0.916889	0.0244406	0.042594	1.54454	1.57179	1.7347	1.54727	1.36848	1.32714	1.53045	1.84095	1216	791.333	0	1143.67	749	0	1328	979	0	2542.67	1829.33	0	2829.67	1603	0	2798	1530.33	0	NC_006684.1_cdsid_XP_569059.1	CNB00500	NC_006684.1_cdsid_XP_569059.1	2706	87.81	NC_006684.1_cdsid_XP_569059.1	AGAAGATGAAGGTTCTGCAGAAGCCAGAGCGGAGAAGATGGTCAA	CNAG_06753	cap binding protein	YMR125W	STO1	gi|4505343|ref|NP_002477.1|	nuclear cap-binding protein subunit 1	KOG1104		Nuclear cap-binding complex, subunit NCBP1/CBP80
NC_006691.1_cdsid_XP_571552.1	CNF01250	0.839319	0.0330392	0.0101386	1.55324	1.51527	1.67639	1.5313	1.31284	1.399	1.67048	1.61551	555.333	405.667	0	517.333	352.333	0	678.667	541.333	0	695.667	495.333	0	744	456.667	0	622.333	399.333	0	NC_006691.1_cdsid_XP_571552.1	CNF01250	NC_006691.1_cdsid_XP_571552.1	1787	88.97	NC_006691.1_cdsid_XP_571552.1	TTTTGGTTGCCAATGTGCCAGAGGAAGAGTTCTTGGGTCCAGCTC	CNAG_05848	rRNA primary transcript binding protein	None	None	gi|6005926|ref|NP_009210.1|	splicing factor U2AF 65 kDa subunit isoform a	KOG0120		Splicing factor U2AF, large subunit (RRM superfamily)
NC_006686.1_cdsid_XP_570295.1	CND02250	0.262331	0.0123693	0.00401473	1.58066	1.4462	1.70384	1.48328	1.43169	1.37941	1.60646	1.4759	359	238.667	0	427	296.667	0	612.667	449.333	0	591.667	436	0	886	537.333	0	970.667	682.333	0	NC_006686.1_cdsid_XP_570295.1	CND02250	NC_006686.1_cdsid_XP_570295.1	2637	86.01	NC_006686.1_cdsid_XP_570295.1	TAGAGTGTACGTAGAAGTTAGAAAGGCGTTGTACGGAGGTCTGGC	CNAG_01099	cleavage and polyadenylation specificity factor subunit	None	None	gi|34101288|ref|NP_059133.1|	cleavage and polyadenylation specificity factor subunit 2	KOG1135		mRNA cleavage and polyadenylation factor II complex, subunit CFT2 (CPSF subunit)
NC_006685.1_cdsid_XP_569474.1	CNC01440	0.40151	0.015526	0.271799	1.59881	1.34994	1.78778	1.82833	1.53394	1.22471	1.4747	0.996766	14.6667	-3.33333	-50	15.3333	7.33333	-33.3333	44.3333	27.6667	-16.6667	64.3333	53.6667	0	84	61.3333	0	57	68	0	NC_006685.1_cdsid_XP_569474.1	CNC01440	NC_006685.1_cdsid_XP_569474.1	2021	90.63	NC_006685.1_cdsid_XP_569474.1	ACGAGTATGGGGAAAGTGCGATGGATGCGGACCAATGGGAAGCTG	CNAG_01631	mRNA (guanine-N7-)-methyltransferase	YBR236C	ABD1	gi|4506567|ref|NP_003790.1|	mRNA cap guanine-N7 methyltransferase	KOG1975		mRNA cap methyltransferase
NC_006681.1_cdsid_XP_567980.1	CNL04290	0.490601	0.0278064	0.0220713	1.60245	1.75521	1.8231	1.95509	1.38555	1.48019	1.59868	1.83034	1125.33	675	0	1746.67	918	0	2730.67	1932.67	0	2528.33	1634	0	2785.67	1508	0	2841.33	1560.33	0	NC_006681.1_cdsid_XP_567980.1	CNL04290	NC_006681.1_cdsid_XP_567980.1	532	87.15	NC_006681.1_cdsid_XP_567980.1	GAGATTGAAAGGCGTGAAGATGAGAAGCGTTTACGAGGCGAACGA	CNAG_05196	20 kda nuclear cap binding protein	YPL178W	CBC2	gi|19923387|ref|NP_031388.2|	nuclear cap-binding protein subunit 2 isoform 1	KOG0121		Nuclear cap-binding protein complex, subunit CBP20 (RRM superfamily)
NC_006670.1_cdsid_XP_566505.1	CNA00790	0.764647	0.025711	0.0320477	1.60568	1.54973	1.69991	1.51076	1.37112	1.35681	1.74601	1.7816	1490.67	965	0	1025.67	675.667	0	1343.67	987	0	1240	911	0	1248.33	666.667	0	1044.33	605	0	NC_006670.1_cdsid_XP_566505.1	CNA00790	NC_006670.1_cdsid_XP_566505.1	834	86.39	NC_006670.1_cdsid_XP_566505.1	GGCTCTTGCTAGCGAAGGTGTTCCTCTTACTGAGACTCTTATCGG	CNAG_00089	exosome complex exonuclease rrp4	YHR069C	RRP4	gi|19923403|ref|NP_055100.2|	exosome complex exonuclease RRP4	KOG3013		Exosomal 3'-5' exoribonuclease complex, subunit Rrp4
NC_006685.1_cdsid_XP_569594.1	CNC02960	0.447919	0.00446284	0.409197	1.68046	1.3943	1.60615	0.777093	1.79742	1.7092	1.63781	1.69661	160.667	111	0	89.3333	107	0	208.333	123.333	0	218	136	0	223.667	140.667	0	219	142.333	0	NC_006685.1_cdsid_XP_569594.1	CNC02960	NC_006685.1_cdsid_XP_569594.1	3015	88.92	NC_006685.1_cdsid_XP_569594.1	CGGACAATCACAATTTGACAGGTTTGCCAGTATCGTCGGGTCGGC	CNAG_01807	ATP dependent helicase	YMR080C	NAM7	gi|18375673|ref|NP_002902.2|	regulator of nonsense transcripts 1	KOG1802		RNA helicase nonsense mRNA reducing factor (pNORF1)
NC_006683.1_cdsid_XP_568532.1	CNN00960	0.26579	0.0334217	0.0688256	1.68342	2.72953	1.40629	4.2552	1.96009	2.03848	1.6839	1.89491	12.3333	-11	-50	15.6667	-0.333333	-50	19.6667	12	-50	24.3333	13.3333	-33.3333	30.3333	19	-33.3333	43.6667	30.3333	0	NC_006683.1_cdsid_XP_568532.1	CNN00960	NC_006683.1_cdsid_XP_568532.1	704	86.44	NC_006683.1_cdsid_XP_568532.1	CGGCGGAGGATGTTAAACCTGATATGAAGAAGCTAGAGGAAGCAGT	CNAG_06368	conserved hypothetical protein	None	None	0	0	KOG0150		Spliceosomal protein FBP21
NC_006686.1_cdsid_XP_570086.1	CND06190	0.191624	0.013944	0.0463406	1.70147	1.43844	1.76417	1.3324	1.84217	1.67532	1.49807	1.30759	109.667	63.3333	-16.6667	236.667	185	0	500.667	299	0	510	324.667	0	476.667	320.667	0	477.333	375	0	NC_006686.1_cdsid_XP_570086.1	CND06190	NC_006686.1_cdsid_XP_570086.1	2437	86.33	NC_006686.1_cdsid_XP_570086.1	GGAAGTAGGCTTGACAAGCGGTTGGATGTGGGTAATGAGAAAGAAC	CNAG_06838	mitochondrial RNA helicase	YPL029W	SUV3	gi|31543667|ref|NP_003162.2|	ATP-dependent RNA helicase SUPV3L1, mitochondrial precursor	KOG0953		Mitochondrial RNA helicase SUV3, DEAD-box superfamily
NC_006681.1_cdsid_XP_568080.1	CNL05410	0.262667	0.0393255	0.0677621	1.79478	1.44874	1.86263	1.43393	1.41739	1.20874	2.10431	1.70355	527.333	351	0	409.333	293	0	577	430	0	610	502.667	0	707	335	0	510	308.667	0	NC_006681.1_cdsid_XP_568080.1	CNL05410	NC_006681.1_cdsid_XP_568080.1	1372	89.3	NC_006681.1_cdsid_XP_568080.1, NC_006681.1_cdsid_XP_568079.1	GTGGCAGATAGATTGCACAGGCTTGTTGCTTTATGGCCGGATGGG	CNAG_05078	transferase	YMR283C	RIT1	0	0	KOG2634		Initiator tRNA phosphoribosyl-transferase
NC_006694.1_cdsid_XP_572825.1	CNI01060	0.738457	0.0298263	0.0109996	1.802	1.71465	1.91545	1.90687	1.45812	1.57748	2.03244	1.65959	32.3333	12.6667	-16.6667	55	25	-16.6667	55	37	-16.6667	53	33	-16.6667	218.667	110.667	0	221.667	146	0	NC_006694.1_cdsid_XP_572825.1	CNI01060	NC_006694.1_cdsid_XP_572825.1	2299	90.85	NC_006694.1_cdsid_XP_572825.1	TTGGTCTGCGTGAGGAATAGGGATGGGACGGTAGCGAGGTTTGCAG	CNAG_04451	ribonucleases P/MRP protein subunit	YNL221C	POP1	gi|225007650|ref|NP_001139332.1|	ribonucleases P/MRP protein subunit POP1	KOG3322		Ribonucleases P/MRP protein subunit
NC_006670.1_cdsid_XP_567049.1	CNA07330	0.962881	0.0259672	0.0197981	1.86317	1.84626	2.01403	1.88418	1.50937	1.55893	2.06609	2.09568	8646.33	4097.67	0	6394.33	2900	0	7984.67	4719	0	7978.67	4207	0	7188	2922.67	0	6441.67	2706.67	0	NC_006670.1_cdsid_XP_567049.1	CNA07330	NC_006670.1_cdsid_XP_567049.1	1693	86.67	NC_006670.1_cdsid_XP_567049.1	CTTGACATCACATTCCGAAGAGATCCTACCAACTTCCGACCACGT	CNAG_00754	ATP-binding cassette sub-family E member 1	YDR091C	RLI1	gi|108773784|ref|NP_001035809.1|	ATP-binding cassette sub-family E member 1	KOG0063		RNAse L inhibitor, ABC superfamily
NC_006680.1_cdsid_XP_567670.1	CNK01910	0.0821836	0.0371563	0.0638894	2.00792	1.33409	2.25036	1.52821	1.5071	1.18346	2.26629	1.29062	1637.33	810	0	1134.33	752	0	1850.67	1233	0	1276	1080.67	0	2517	979.333	0	1356.67	1009.33	0	NC_006680.1_cdsid_XP_567670.1	CNK01910	NC_006680.1_cdsid_XP_567670.1	2654	90.59	NC_006680.1_cdsid_XP_567670.1	ACTGGCTTCAGGGAGACTGCAAATATGGGGACAGCTGCCACTTCG	CNAG_02703	conserved hypothetical protein	None	None	0	0	KOG1040		Polyadenylation factor I complex, subunit, Yth1 (CPSF subunit)
NC_006692.1_cdsid_XP_571808.1	CNG00800	0.335145	0.0304946	0.0043405	2.25666	1.84093	2.72715	1.98701	1.68764	1.79813	2.35518	1.73763	106.333	37	0	139.667	65.3333	0	159.667	97	-16.6667	323.333	185.333	0	382.333	164	0	319.333	187	0	NC_006692.1_cdsid_XP_571808.1	CNG00800	NC_006692.1_cdsid_XP_571808.1	1146	86.89	NC_006692.1_cdsid_XP_571808.1	CCGGGTGGAAGAACTCAAGAAATCCCGCCGATACAAACCATACTA	CNAG_03513	conserved hypothetical protein	YCL031C	RRP7	gi|25092725|ref|NP_056518.2|	ribosomal RNA-processing protein 7 homolog A	KOG4008		rRNA processing protein RRP7
NC_006684.1_cdsid_XP_569064.1	CNB00540	0.115894	0.0140366	0.0845441	2.28025	1.58992	2.71777	2.04708	1.95211	1.41332	2.17086	1.30936	254.667	100.667	0	175.667	88	0	251.667	137.667	0	243.333	179.333	0	443.667	202.667	0	231.667	183.667	0	NC_006684.1_cdsid_XP_569064.1	CNB00540	NC_006684.1_cdsid_XP_569064.1	1531	87.65	NC_006684.1_cdsid_XP_569064.1	TTTAGGCAGTTGGGAAGGTTGGAAAGATTGCGCCTTACCGGTAAG	CNAG_07466	WD repeat-containing protein 46	None	None	0	0	KOG1272		WD40-repeat-containing subunit of the 18S rRNA processing complex
NC_006691.1_cdsid_XP_571352.1	CNF03920	0.269806	0.0142554	0.0122457	2.42079	2.01906	2.74152	2.33144	1.94579	1.79632	2.57506	1.92943	2459.67	949.333	0	2125.33	925.667	0	2913	1471.67	0	4083.33	2106	0	5954	2038	0	3861	1960.33	0	NC_006691.1_cdsid_XP_571352.1	CNF03920	NC_006691.1_cdsid_XP_571352.1	2272	87.67	NC_006691.1_cdsid_XP_571352.1	TTGGGCAAGATTTCTAGTAGCAAGCACGGAAAGGATGGCAAGGAC	CNAG_06626	pre-mRNA splicing factor	YGL120C	PRP43	gi|68509926|ref|NP_001349.2|	putative pre-mRNA-splicing factor ATP-dependent RNA helicase DHX15	KOG0925		mRNA splicing factor ATP-dependent RNA helicase
NC_006686.1_cdsid_XP_570256.1	CND01790	0.679581	0.0335585	0.0104266	2.44141	2.1966	2.79783	2.40902	1.71851	1.86163	2.8079	2.31914	4190.33	1540.67	0	2623.33	1107	0	3162.33	1802.67	0	3212.67	1648.33	0	4032	1254.67	0	2532.33	1083.33	0	NC_006686.1_cdsid_XP_570256.1	CND01790	NC_006686.1_cdsid_XP_570256.1	100	86.31	NC_006686.1_cdsid_XP_570256.1	CGATTTTCTCCCGATGACAAGTTTTCCAGACACCGAGTCACCATC	CNAG_01049	predicted protein	YHR072W-A	NOP10	gi|8923942|ref|NP_061118.1|	H/ACA ribonucleoprotein complex subunit 3	KOG3503		H/ACA snoRNP complex, subunit NOP10
NC_006681.1_cdsid_XP_568019.1	CNL04770	0.184998	0.0298732	0.098966	2.49355	1.68793	2.87546	2.2175	1.77824	1.23824	2.82694	1.60804	294	109.667	0	295.667	139.333	0	547	334.333	0	344.333	295	0	758.667	268.333	0	483	310.333	0	NC_006681.1_cdsid_XP_568019.1	CNL04770	NC_006681.1_cdsid_XP_568019.1	2787	86.72	NC_006681.1_cdsid_XP_568019.1	GGTGTGGCAAGATCTCATGGCGTACTTAGAAGAAGGGGGTATGAT	CNAG_05145	DNA helicase	None	None	0	0	KOG1802		RNA helicase nonsense mRNA reducing factor (pNORF1)
NC_006670.1_cdsid_XP_567020.1	CNA07030	0.353849	0.0202413	0.0172674	2.53543	2.1031	2.87004	2.15414	1.91539	1.73425	2.82085	2.42091	2586.67	951.333	0	1415.33	670	0	1844	964.333	0	1683.33	973	0	2227.33	715.333	0	1449	619	0	NC_006670.1_cdsid_XP_567020.1	CNA07030	NC_006670.1_cdsid_XP_567020.1	2379	89.94	NC_006670.1_cdsid_XP_567020.1	AGAGGTACCATGGTTCGCGAAAGCTGGTACTAGTGTAGCTGCGCC	CNAG_07381	ATP-dependent RNA helicase prh1	None	None	0	0	KOG0922		DEAH-box RNA helicase
NC_006686.1_cdsid_XP_570437.1	CND05090	0.0552468	0.00761712	0.00129261	2.74754	1.88317	3.06316	1.96839	2.2944	1.8536	2.88505	1.82752	3505	1193	0	1691	886.667	0	2468.67	1081.33	0	2245.33	1173	0	3477.67	1051.33	0	1885.33	997.667	0	NC_006686.1_cdsid_XP_570437.1	CND05090	NC_006686.1_cdsid_XP_570437.1	3153	86.45	NC_006686.1_cdsid_XP_570437.1	GGAGCTTCTTGAGAGACCCAACACTGTCGTTTTCAACCCTTCATTG	CNAG_01398	ATP-dependent RNA helicase DOB1	YJL050W	MTR4	gi|193211480|ref|NP_056175.3|	superkiller viralicidic activity 2-like 2	KOG0948		Nuclear exosomal RNA helicase MTR4, DEAD-box superfamily
NC_006681.1_cdsid_XP_567956.1	CNL04010	0.79058	0.020195	0.0203996	2.82388	2.65773	3.50495	3.29684	2.11418	2.03775	2.8525	2.63861	1145.33	344.667	0	876.333	286.333	0	360.667	183.333	0	1905.33	931.333	0	2624.33	808.333	0	1716.33	648.667	0	NC_006681.1_cdsid_XP_567956.1	CNL04010	NC_006681.1_cdsid_XP_567956.1	991	90.53	NC_006681.1_cdsid_XP_567956.1	AGAGGAGACAAGGGAGTCTGGGATGGTGTTTCGGGCAAGTTTGGC	CNAG_05228	conserved hypothetical protein	None	None	gi|111038128|ref|NP_001036100.1|	neuroguidin isoform 1	KOG3117		Protein involved in rRNA processing
NC_006679.1_cdsid_XP_567337.1	CNJ01590	0.358111	0.0351333	0.0284746	2.83529	2.16198	3.53265	2.68042	1.87096	1.70943	3.10226	2.0961	216.333	68	0	178.667	63.6667	0	234.667	134	0	184.667	117	0	360.333	117.333	0	183.667	100.667	0	NC_006679.1_cdsid_XP_567337.1	CNJ01590	NC_006679.1_cdsid_XP_567337.1	2776	86.1	NC_006679.1_cdsid_XP_567337.1	GCAGCAACTGGAGGAGAATTCCATATTGTCAATACGGGAGAGTTGG	CNAG_04729	ATP-dependent RNA helicase DBP7	YKR024C	DBP7	gi|17505907|ref|NP_073616.6|	probable ATP-dependent RNA helicase DDX31 isoform 1	KOG0348		ATP-dependent RNA helicase
NC_006687.1_cdsid_XP_571230.1	CNE01090	0.0770649	0.00546633	0.000715917	2.90438	2.19084	3.33379	2.24811	2.54255	2.22351	2.8368	2.10089	8537.67	2478	0	4977	1966	0	8343.67	2956.33	0	5728	2278.67	0	7456.67	2251	0	4938.33	2207.67	0	NC_006687.1_cdsid_XP_571230.1	CNE01090	NC_006687.1_cdsid_XP_571230.1	811	88.52	NC_006687.1_cdsid_XP_571230.1	GTTGAGTGGCTCCTTCGACCTTACTTGCGTACAGCGAAGAAACGC	CNAG_07630	rRNA primary transcript binding protein	YNL075W	IMP4	gi|15529982|ref|NP_219484.1|	U3 small nucleolar ribonucleoprotein protein IMP4	KOG2781		U3 small nucleolar ribonucleoprotein (snoRNP) component
NC_006680.1_cdsid_XP_567779.1	CNK00110	0.875245	0.0376867	0.0271672	3.03839	2.85911	3.69995	3.51758	1.90215	1.98845	3.51307	3.07129	3227	913	0	2026.67	598.667	0	1772.33	932.333	0	2769	1337.67	0	3218.33	810.667	0	1855.33	602	0	NC_006680.1_cdsid_XP_567779.1	CNK00110	NC_006680.1_cdsid_XP_567779.1	866	87.96	NC_006680.1_cdsid_XP_567779.1	AGCCCAAGGAACAACTTACTCTTGAACCGTATGAGCGAGACCACG	CNAG_06919	methyltransferase	YDL014W	NOP1	0	0	KOG1596		Fibrillarin and related nucleolar RNA-binding proteins
NC_006692.1_cdsid_XP_572043.1	CNG03270	0.217766	0.0218449	0.011526	3.17239	2.30749	4.19489	2.73781	2.34147	2.08377	2.98082	2.1009	804.333	238	0	736.667	284	0	982.667	440.667	0	827.667	395	0	1005.67	346	0	766.333	380.333	0	NC_006692.1_cdsid_XP_572043.1	CNG03270	NC_006692.1_cdsid_XP_572043.1	1036	86.28	NC_006692.1_cdsid_XP_572043.1	GGGGAGGTATTGGTTAGCTGTATTGGCATTGGGTATAGCAACGTC	CNAG_03246	RNA-3'-phosphate cyclase	YOL010W	RCL1	0	0	KOG3980		RNA 3'-terminal phosphate cyclase
NC_006693.1_cdsid_XP_572221.1	CNH00280	0.0937042	0.013098	0.00809705	3.21554	2.2032	3.95645	2.51365	2.49692	2.11519	3.19326	1.98076	843.667	262	0	583.333	240.333	0	797	335.667	0	716	346	0	1074.67	345.333	0	636.333	331	0	NC_006693.1_cdsid_XP_572221.1	CNH00280	NC_006693.1_cdsid_XP_572221.1	2248	86.39	NC_006693.1_cdsid_XP_572221.1	AAGACTGGGAAGAGAAAATTAGGATCTGGGAGACCTGGAGCTGTC	CNAG_05360	ATP-dependent RNA helicase MAK5	YBR142W	MAK5	gi|9966805|ref|NP_065147.1|	ATP-dependent RNA helicase DDX24	KOG0347		RNA helicase
NC_006679.1_cdsid_XP_567269.1	CNJ00110	0.643483	0.0214601	0.00576002	3.23595	2.85915	4.13684	3.12612	2.29965	2.42607	3.27135	3.02525	3333	845.333	0	1785.67	588	0	2307.67	1007.67	0	2100.67	860.667	0	2315	644.667	0	1503.67	520.667	0	NC_006679.1_cdsid_XP_567269.1	CNJ00110	NC_006679.1_cdsid_XP_567269.1	924	87.54	NC_006679.1_cdsid_XP_567269.1	CGACCTTTTGAAGCTATTGGCCGCTTTCAACGTCGAGGGAATACA	CNAG_04571	rRNA (adenine-N6,N6-)-dimethyltransferase	YPL266W	DIM1	gi|7657198|ref|NP_055288.1|	probable dimethyladenosine transferase	KOG0820		Ribosomal RNA adenine dimethylase
NC_006692.1_cdsid_XP_572117.1	CNG04380	0.26416	0.0178424	0.0299664	3.23634	2.4025	4.19474	3.16769	2.45261	1.9619	3.06166	2.07791	727.667	209.667	0	817.667	274.667	0	1029.67	440.667	0	961.333	506.333	0	1861	571	0	1238.67	624.667	0	NC_006692.1_cdsid_XP_572117.1	CNG04380	NC_006692.1_cdsid_XP_572117.1	2476	86.37	NC_006692.1_cdsid_XP_572117.1	GCTTCGACGTTGAGAGGATTGGTAAGAGGGTTGATGGGTTTAGAGA	CNAG_03124	WD repeat protein	YCR057C	PWP2	0	0	KOG0291		WD40-repeat-containing subunit of the 18S rRNA processing complex
NC_006670.1_cdsid_XP_567058.1	CNA07420	0.403016	0.0183326	0.0224991	3.26057	2.63804	4.1613	3.44157	2.40122	2.17524	3.2192	2.2973	1814.33	486.667	0	1221.33	371	0	1295	556.667	0	1179.33	554.667	0	1690.67	489.333	0	1027.33	454	0	NC_006670.1_cdsid_XP_567058.1	CNA07420	NC_006670.1_cdsid_XP_567058.1	2441	89.41	NC_006670.1_cdsid_XP_567058.1	CACTTTCACCTTCTCCTGCGCCCTCTTTAGAACCCGAGCGACATG	CNAG_00764	ATP-dependent RNA helicase DBP4	YJL033W	HCA4	gi|13514831|ref|NP_004389.2|	probable ATP-dependent RNA helicase DDX10	KOG0343		RNA Helicase
NC_006685.1_cdsid_XP_569411.1	CNC00330	0.134733	0.0115203	0.0018969	3.3144	2.35774	4.14617	2.51385	2.68006	2.35054	3.11696	2.20884	981.667	277.667	0	646	267.667	0	1055	413.333	0	993.333	431	0	1446	428.667	0	846	398	0	NC_006685.1_cdsid_XP_569411.1	CNC00330	NC_006685.1_cdsid_XP_569411.1	351	88.82	NC_006685.1_cdsid_XP_569411.1	TGTTATCAAGCGCTTCGATGGAATAAACAGCAGTGCTGCCGGTCC	CNAG_03055	conserved hypothetical protein	YLR074C	BUD20	gi|154937327|ref|NP_056955.2|	zinc finger protein 593	KOG3408		U1-like Zn-finger-containing protein, probabl erole in RNA processing/splicing
NC_006686.1_cdsid_XP_570526.1	CND03550	0.499512	0.0268665	0.0264997	3.4034	2.76831	4.04605	3.67524	2.20519	2.10019	3.95895	2.5295	1322	340	0	960.333	283.667	0	1420.33	663.667	0	2234	1031.33	0	4263.33	933.333	0	2376.33	906	0	NC_006686.1_cdsid_XP_570526.1	CND03550	NC_006686.1_cdsid_XP_570526.1	1047	90.12	NC_006686.1_cdsid_XP_570526.1	ATCCAAGCAGAACACTCGGGAAAGCACGATGGATTTTGGTGGCGG	CNAG_01236	Ebp2p	YKL172W	EBP2	gi|237649012|ref|NP_001153408.1|	probable rRNA-processing protein EBP2 isoform 1	KOG3080		Nucleolar protein-like/EBNA1-binding protein
NC_006685.1_cdsid_XP_569816.1	CNC05910	0.292979	0.0170367	0.030553	3.4277	2.56735	4.53501	3.44272	2.65202	2.24681	3.09605	2.0125	710.333	183.667	0	454.667	136.667	0	511	212.333	0	398.667	186	0	626.667	204	0	350	177.333	0	NC_006685.1_cdsid_XP_569816.1	CNC05910	NC_006685.1_cdsid_XP_569816.1	2802	86.92	NC_006685.1_cdsid_XP_569816.1	CGAGATGGAAGGTGGATTGTTTGGTGAGGAGTTAATGGACCTCCA	CNAG_02982	U3 small nucleolar RNA-associated protein 13	YLR222C	UTP13	0	0	KOG0319		WD40-repeat-containing subunit of the 18S rRNA processing complex
NC_006670.1_cdsid_XP_566498.1	CNA01540	0.346447	0.0205538	0.0162101	3.43115	2.66493	3.76247	3.31159	2.35937	2.16573	4.17163	2.51747	1278.67	353.667	0	954	314	0	1349	590	0	1026.67	490.667	0	1732.67	381.667	0	858.667	355.667	0	NC_006670.1_cdsid_XP_566498.1	CNA01540	NC_006670.1_cdsid_XP_566498.1	1769	88.39	NC_006670.1_cdsid_XP_566498.1	ATGATTCTGGTTTTGGTGAACGTCAGGCCACAAACAAGGCGAAGC	CNAG_00166	ATP-dependent RNA helicase DBP8	YHR169W	DBP8	0	0	KOG0340		ATP-dependent RNA helicase
NC_006684.1_cdsid_XP_569301.1	CNB05580	0.161371	0.0232191	0.0121435	3.48371	2.16152	4.6918	1.92461	3.31255	2.53646	2.44678	2.02351	161.667	34.3333	0	146.667	71.6667	0	435.667	140.667	0	283.333	118	0	724.333	295.667	0	700.333	359	0	NC_006684.1_cdsid_XP_569301.1	CNB05580	NC_006684.1_cdsid_XP_569301.1	2236	86.86	NC_006684.1_cdsid_XP_569301.1	GTGACTGTTATTGGAAAGGGTGCGAAGGAGATGGAAAAGGGCAAG	CNAG_07494	U3 small nucleolar ribonucleoprotein	YJR002W	MPP10	gi|31317305|ref|NP_005782.1|	U3 small nucleolar ribonucleoprotein protein MPP10	KOG2600		U3 small nucleolar ribonucleoprotein (snoRNP) subunit - Mpp10p
NC_006687.1_cdsid_XP_570792.1	CNE01710	0.46459	0.0308626	0.0201541	3.5214	2.76254	4.3128	3.30105	2.17961	2.04846	4.07181	2.93812	1349	325.667	0	1561	473.667	0	1922	882.667	0	2813.67	1319.33	0	5216.33	1128	0	3086	1063.67	0	NC_006687.1_cdsid_XP_570792.1	CNE01710	NC_006687.1_cdsid_XP_570792.1	582	89.41	NC_006687.1_cdsid_XP_570792.1	GGCTACTGTCAGCGAGGAGGATCGTGCGGATGTCAAAGCAACTTT	CNAG_02378	nucleolar protein family A member 2	YDL208W	NHP2	gi|8923444|ref|NP_060308.1|	H/ACA ribonucleoprotein complex subunit 2 isoform a	KOG3167		Box H/ACA snoRNP component, involved in ribosomal RNA pseudouridinylation
NC_006692.1_cdsid_XP_572072.1	CNG03650	0.544769	0.0261002	0.0592941	3.55754	2.93209	4.89304	4.56422	2.42896	2.0829	3.35061	2.14913	106.333	19.3333	-33.3333	149	30.6667	0	234	102	0	150.333	76	0	411	124.333	0	358	169.667	0	NC_006692.1_cdsid_XP_572072.1	CNG03650	NC_006692.1_cdsid_XP_572072.1	1721	89.81	NC_006692.1_cdsid_XP_572072.1	AGGCTGTTGGTGGAGGTGGAAGAGACTTGAATAGGGAAGCAGGGA	CNAG_03205	ATP-dependent RNA helicase ROK1	YGL171W	ROK1	gi|38569505|ref|NP_008941.2|	probable ATP-dependent RNA helicase DDX52 isoform a	KOG0344		ATP-dependent RNA helicase
NC_006691.1_cdsid_XP_571543.1	CNF02230	0.602691	0.0487387	0.0562336	3.65458	2.90447	4.86889	4.05441	1.95649	1.72331	4.13835	2.9357	5526.33	1167.67	0	4899	1159.33	0	5516.67	2616.67	0	5123.33	2621.33	0	7204	1540.33	0	4722	1577.67	0	NC_006691.1_cdsid_XP_571543.1	CNF02230	NC_006691.1_cdsid_XP_571543.1	985	86.07	NC_006691.1_cdsid_XP_571543.1	GAGATGGAGACTGAGCCTTTGTCTAGGGAGATGCTTAAGAACTGGT	CNAG_05755	glutathione S-transferase 6	YAL025C	MAK16	gi|31543091|ref|NP_115898.2|	protein MAK16 homolog	KOG3064		RNA-binding nuclear protein (MAK16) containing a distinct C4 Zn-finger
NC_006685.1_cdsid_XP_569637.1	CNC03180	0.251543	0.015996	0.00460308	3.86935	2.81822	5.13465	3.16452	2.86692	2.4814	3.60648	2.80873	934.667	224.667	0	673.667	221	0	781.667	290	0	932.667	374.667	0	1365	364	0	933.333	346	0	NC_006685.1_cdsid_XP_569637.1	CNC03180	NC_006685.1_cdsid_XP_569637.1	1993	86.07	NC_006685.1_cdsid_XP_569637.1	GGCCATCTGAAGGCTGTGAAGAAAGTCAAGGTAAAAGAGGACGATC	CNAG_07609	ATP-dependent RNA helicase	YNR038W	DBP6	gi|154759257|ref|NP_778236.2|	ATP-dependent RNA helicase DDX51	KOG0350		DEAD-box ATP-dependent RNA helicase
NC_006682.1_cdsid_XP_568502.1	CNM02050	0.0638243	0.00591891	0.0111158	4.07275	2.6533	4.96288	2.25674	3.78191	3.19268	3.47346	2.51048	242.667	53.6667	0	234.333	109.667	0	597.333	173.667	0	511.667	170	0	1003.33	292.667	0	904.667	374.333	0	NC_006682.1_cdsid_XP_568502.1	CNM02050	NC_006682.1_cdsid_XP_568502.1	1824	90.16	NC_006682.1_cdsid_XP_568502.1	AGGAGGCAGGGGATCAAAGAGTGGTAGGGGCAAGAAGGTTGATCC	CNAG_06206	ATP-dependent RNA helicase DBP9	YLR276C	DBP9	gi|9506931|ref|NP_061955.1|	probable ATP-dependent RNA helicase DDX56	KOG0346		RNA helicase
NC_006683.1_cdsid_XP_568669.1	CNN01920	0.137837	0.0139861	0.025132	4.29438	2.69081	5.08336	3.55958	2.97246	2.12987	4.82732	2.38298	203.333	41.6667	0	154.333	40.3333	0	222.667	77	0	137.333	67.6667	0	317.667	67.3333	0	132.333	65	0	NC_006683.1_cdsid_XP_568669.1	CNN01920	NC_006683.1_cdsid_XP_568669.1	2513	89.48	NC_006683.1_cdsid_XP_568669.1, NC_006683.1_cdsid_XP_568670.1	AGCGCAAGGCGGATATAATTGCAGCTGAAGACACCGATGACGACG	CNAG_06472	nucleolar protein 4	YPL043W	NOP4	gi|187960109|ref|NP_060547.2|	RNA-binding protein 28 isoform 1	KOG0127		Nucleolar protein fibrillarin NOP77 (RRM superfamily)
NC_006694.1_cdsid_XP_572889.1	CNI02850	0.157854	0.0172573	0.00554858	4.38891	2.70032	5.98845	3.11175	3.08795	2.51729	4.09035	2.47191	948	196.333	0	675	225.333	0	1313.67	441	0	833.333	333	0	1592	362.667	0	943.667	393.333	0	NC_006694.1_cdsid_XP_572889.1	CNI02850	NC_006694.1_cdsid_XP_572889.1	1358	88.21	NC_006694.1_cdsid_XP_572889.1	GAGATGACAGGGATAGGGACGATGATGTTGTGGAAGCTGGTGTGC	CNAG_04147	ATP-dependent rRNA helicase RRP3	YHR065C	RRP3	gi|20149629|ref|NP_057439.2|	probable ATP-dependent RNA helicase DDX47 isoform 1	KOG0330		ATP-dependent RNA helicase
NC_006684.1_cdsid_XP_569151.1	CNB02220	0.212643	0.0127431	0.0131575	5.76495	3.84616	7.68711	5.09835	3.91201	3.19967	5.69573	3.24047	400.333	56.3333	0	368.667	76.3333	0	403	110.333	-16.6667	490.667	161.667	0	1544	273.667	0	953	306.667	0	NC_006684.1_cdsid_XP_569151.1	CNB02220	NC_006684.1_cdsid_XP_569151.1	1951	87.03	NC_006684.1_cdsid_XP_569151.1	GCCAAATTCGATGCGGCAGAGGATGAGGAATTGATTAGGGAAAGC	CNAG_03724	nucleolar protein	YNL061W	NOP2	gi|76150625|ref|NP_001028886.1|	putative ribosomal RNA methyltransferase NOP2	KOG1122		tRNA and rRNA cytosine-C5-methylase (nucleolar protein NOL1/NOP2)
NC_006687.1_cdsid_XP_570705.1	CNE01200	0.269873	0.0455407	0.00416345	5.99727	2.99864	10.2451	3.3674	2.90296	2.63554	4.84372	2.99297	93.3333	7	-16.6667	101	27.6667	0	159	55	-16.6667	309.333	123.333	0	573.667	119.333	0	251	96.3333	0	NC_006687.1_cdsid_XP_570705.1	CNE01200	NC_006687.1_cdsid_XP_570705.1	4373	89.53	NC_006687.1_cdsid_XP_570705.1	AAACAAGGGCGAGAGAGTGGGTCGAAGCTAATGCCAAGAAGCCTG	CNAG_02437	ribosomal RNA processing protein RRP5	YMR229C	RRP5	0	0	KOG1070		rRNA processing protein Rrp5
NC_006687.1_cdsid_XP_571165.1	CNE00590	0.186433	0.0191198	0.0134973	6.55069	3.79689	8.87589	4.85973	3.77091	2.85286	7.00528	3.67809	1021.67	136.667	0	606.333	126.333	0	757.333	219.667	0	839	300	0	1350.33	193	0	774	216.667	0	NC_006687.1_cdsid_XP_571165.1	CNE00590	NC_006687.1_cdsid_XP_571165.1	1746	86.52	NC_006687.1_cdsid_XP_571165.1	ACATGGATCATACGGTGCTTTCTACAAGGAGACTACGAACGCTCC	CNAG_02502	ATP-dependent RNA helicase DBP3	YGL078C	DBP3	0	0	KOG0331		ATP-dependent RNA helicase
NC_006684.1_cdsid_XP_568799.1	CNB01260	0.146511	0.0166919	0.00403691	7.25628	3.7233	10.3492	4.36497	4.34303	3.36312	7.07663	3.44182	390.333	42	0	466	111	0	683.333	174	0	1511.33	458	0	3720	471.667	0	2830.33	793.333	0	NC_006684.1_cdsid_XP_568799.1	CNB01260	NC_006684.1_cdsid_XP_568799.1	1807	88.4	NC_006684.1_cdsid_XP_568799.1	TATTCCAACCGCGAAAAGGCTGCCGAGAAGGAGAAGCTTGAGAAG	CNAG_03624	nucleolar protein	YGR103W	NOP7	gi|7657455|ref|NP_055118.1|	pescadillo homolog	KOG2481		Protein required for normal rRNA processing
NC_006684.1_cdsid_XP_569321.1	CNB02830	0.103852	0.00729779	0.0126788	7.89297	4.50097	10.5256	6.07291	5.76175	3.92853	7.39157	3.50147	85	6	-16.6667	90	12.6667	0	169	29.6667	-16.6667	390	104	0	1029.33	140.333	0	660.333	197.333	0	NC_006684.1_cdsid_XP_569321.1	CNB02830	NC_006684.1_cdsid_XP_569321.1	682	87.18	NC_006684.1_cdsid_XP_569321.1	GAAGGCAAGGAGTTGGACGAAGGTTCTGAAAAGGAGGACGAGATG	CNAG_03789	chromosome 1 open reading frame 33	YKL009W	MRT4	gi|18490987|ref|NP_057267.2|	mRNA turnover protein 4 homolog	KOG0816		Protein involved in mRNA turnover
NC_006694.1_cdsid_XP_572796.1	CNI01600	0.0123745	0.0153906	0.197472	0.616565	1.26233	0.56668	1.23057	0.590463	1.02633	0.692553	1.53008	1398	2567.67	0	2025.67	1672	0	1661.67	2762	0	2658.67	2463.67	0	1099.33	1438.67	0	2070	1345.67	0	NC_006694.1_cdsid_XP_572796.1	CNI01600	NC_006694.1_cdsid_XP_572796.1	376	86.22	NC_006694.1_cdsid_XP_572796.1	GGTCGAGGTCTCGTCGTTTCTCCAAAAGATTATTCTACCCGACACA	CNAG_04387	pre-mRNA splicing factor	YPR082C	DIB1	gi|5729802|ref|NP_006692.1|	thioredoxin-like protein 4A	KOG3414		Component of the U4/U6.U5 snRNP/mitosis protein DIM1
NC_006692.1_cdsid_XP_571844.1	CNG01460	0.175802	0.0482015	0.0173879	2.06555	1.4319	2.761	1.52703	1.66642	1.30261	1.76923	1.46607	18.6667	-3.33333	-50	12.3333	6.66667	-50	19.3333	13.3333	-50	41.3333	31.3333	-16.6667	77	46	0	63	51	0	NC_006692.1_cdsid_XP_571844.1	CNG01460	NC_006692.1_cdsid_XP_571844.1	1193	86.32	NC_006692.1_cdsid_XP_571844.1	CAGCGGGATACGGGGGTGAGATATCTATGAAATTGAGGGATGAGT	CNAG_03440	conserved hypothetical protein	None	None	0	0	KOG2809		Telomerase elongation inhibitor/RNA maturation protein PINX1
NC_006684.1_cdsid_XP_569302.1	CNB05590	0.066102	0.00098131	0.92559	0.690804	0.99888	0.685311	1.05276	0.706662	0.818888	0.680439	1.12499	9.33333	3	-50	4.33333	-1.33333	-50	4.66667	4	-50	6	9	-50	2.66667	5.66667	-50	2.66667	9	-50	NC_006684.1_cdsid_XP_569302.1	CNB05590	NC_006684.1_cdsid_XP_569302.1	771	86.77	NC_006684.1_cdsid_XP_569302.1	GGGGAGCATAGAGTTTGGGATCTGCGACTTGTTATCTCCGCATAT	CNAG_04077	hypothetical protein	None	None	0	0	KOG0123		Polyadenylate-binding protein (RRM superfamily)
NC_006687.1_cdsid_XP_570894.1	CNE03320	0.18417	0.0235042	0.00799211	2.35222	1.75357	2.67808	1.88779	1.78197	1.59078	2.59661	1.78214	11068.7	3919.33	0	5817	2671	0	9305	4640.67	0	8014.67	4143.67	0	10376.7	3348.33	0	6418.33	3108	0	NC_006687.1_cdsid_XP_570894.1	CNE03320	NC_006687.1_cdsid_XP_570894.1	1453	88.35	NC_006687.1_cdsid_XP_570894.1	CCCGAACTTGCCAAACTTGCTTCTGAGGCTACATCTTCTACGCCT	CNAG_02209	small nuclear ribonucleoprotein	YLR197W	SIK1	gi|32483374|ref|NP_006383.2|	nucleolar protein 56	KOG2573		Ribosome biogenesis protein - Nop56p/Sik1p
NC_006691.1_cdsid_XP_571279.1	CNF00090	0.179371	0.00784441	0.00679982	2.79836	2.28705	3.01271	2.52827	2.31494	2.00318	3.06743	2.32969	4466	1519	0	2582.33	1036	0	3603.33	1526	0	3278.67	1563	0	4298	1227	0	2533	1077.67	0	NC_006691.1_cdsid_XP_571279.1	CNF00090	NC_006691.1_cdsid_XP_571279.1	1310	89.21	NC_006691.1_cdsid_XP_571279.1	AGCAGCCCAGGTTCGAGATGAGCGGTGTTACTGGTTCATACAACG	CNAG_05976	SnoRNA binding domain containing protein	YOR310C	NOP58	gi|7706254|ref|NP_057018.1|	nucleolar protein 58	KOG2572		Ribosome biogenesis protein - Nop58p/Nop5p
NC_006685.1_cdsid_XP_569975.1	CNC02340	0.0183043	0.00506294	0.00552597	3.5932	2.16116	3.96906	2.37421	2.97598	2.16216	3.83455	1.9471	1431.33	381	0	684.667	304.333	0	1215.67	426.667	0	800	369.667	0	1390.33	350.667	0	611	322.667	0	NC_006685.1_cdsid_XP_569975.1	CNC02340	NC_006685.1_cdsid_XP_569975.1	3762	87.48	NC_006685.1_cdsid_XP_569975.1	GAGTGGTTTAAAGGACGACGAAAGAGAAGTGTTTGTCACGCCGCA	CNAG_01729	DEAH box polypeptide 37	YMR128W	ECM16	gi|29029601|ref|NP_116045.2|	probable ATP-dependent RNA helicase DHX37	KOG0926		DEAH-box RNA helicase
NC_006686.1_cdsid_XP_570190.1	CND03070	0.368097	0.0246468	0.0387326	1.31852	1.44948	1.35364	1.43353	1.20738	1.27144	1.39456	1.64347	2772.67	2123.33	0	2036.33	1444.33	0	2658.67	2157	0	2598.67	1951.67	0	2567.67	1594.33	0	2402.67	1484	0	NC_006686.1_cdsid_XP_570190.1	CND03070	NC_006686.1_cdsid_XP_570190.1	1053	89.61	NC_006686.1_cdsid_XP_570190.1	CAATGGCTCCAATTCTGAAGTTCCTGCATCCGCCGACTTCGCCTA	CNAG_01182	cytoplasmic protein	None	None	gi|194306633|ref|NP_001123613.1|	poly(rC)-binding protein 3 isoform 2	KOG2190		PolyC-binding proteins alphaCP-1 and related KH domain proteins
NC_006679.1_cdsid_XP_567283.1	CNJ00260	0.196977	0.00012325	0.0396852	1.36839	1.69328	1.37246	1.6696	1.35891	1.39595	1.37381	2.01429	858.333	665.333	0	1208.67	735	0	1431.67	1055	0	1573.67	1123.33	0	2690	1698.33	0	3504.67	1734	0	NC_006679.1_cdsid_XP_567283.1	CNJ00260	NC_006679.1_cdsid_XP_567283.1	1029	90.67	NC_006679.1_cdsid_XP_567283.1	AGCTGAACGGGCAAAGTTGGTGGAACAGAATGCCGGGGGTATGTA	CNAG_04584	cytoplasmic protein	YBR233W	PBP2	gi|194306633|ref|NP_001123613.1|	poly(rC)-binding protein 3 isoform 2	KOG2190		PolyC-binding proteins alphaCP-1 and related KH domain proteins
NC_006684.1_cdsid_XP_569180.1	CNB02570	0.110154	0.0152118	0.0169873	5.72249	3.13274	7.74458	4.07315	3.72518	2.48175	5.69771	2.84332	991.667	155	0	986.333	261.667	0	2889.67	779	0	1639	658	0	4658.33	719.333	0	2721	938	0	NC_006684.1_cdsid_XP_569180.1	CNB02570	NC_006684.1_cdsid_XP_569180.1	2672	89.46	NC_006684.1_cdsid_XP_569180.1	GGAAGGAAGTCAGGGCGTTGAAGAGAATCAAGAAGGCGGGAAGCA	CNAG_03762	RNA methyltransferase	YCL054W	SPB1	gi|194097365|ref|NP_060117.3|	putative rRNA methyltransferase 3	KOG1098		Putative SAM-dependent rRNA methyltransferase SPB1
NC_006686.1_cdsid_XP_570508.1	CND03210	0.785027	0.0476155	0.0353711	2.43059	2.22885	2.57842	2.37575	1.61828	1.627	3.09507	2.68379	2696.67	1094.67	0	2017.67	867	0	2508.33	1533.33	0	2693.67	1582.33	0	3222.67	924.333	0	2207	794.333	0	NC_006686.1_cdsid_XP_570508.1	CND03210	NC_006686.1_cdsid_XP_570508.1	1133	87.91	NC_006686.1_cdsid_XP_570508.1	AGGATAAACTTCCTCCTGCCTCCGACAAGCAGACTGATGAGCTTG	CNAG_01197	ran GTPase activator	YMR235C	RNA1	gi|4506411|ref|NP_002874.1|	ran GTPase-activating protein 1	KOG1909		Ran GTPase-activating protein
NC_006681.1_cdsid_XP_568065.1	CNL05260	0.0886248	0.0245283	0.0745119	0.624606	0.800639	0.647775	0.699582	0.690151	0.843602	0.535891	0.858732	39.6667	54.6667	0	53.6667	72.3333	0	83.3333	122	0	94.3333	117.667	0	67.6667	136	0	124.667	167.667	0	NC_006681.1_cdsid_XP_568065.1	CNL05260	NC_006681.1_cdsid_XP_568065.1	1555	87.53	NC_006681.1_cdsid_XP_568065.1	GTGCCAGACAGCCATATGAGGGACGAAAACAAGCCAGAAGATCTG	CNAG_05096	histone deacetylase 3	None	None	0	0	KOG1342	B	Histone deacetylase complex, catalytic component RPD3
NC_006670.1_cdsid_XP_566748.1	CNA04020	0.850176	0.000337537	0.00993573	0.6772	0.683836	0.679966	0.632751	0.683848	0.714371	0.667788	0.704386	193.333	319	0	165.667	272.333	0	149	232.667	0	369.333	539.333	0	320.667	483.667	0	280	420	0	NC_006670.1_cdsid_XP_566748.1	CNA04020	NC_006670.1_cdsid_XP_566748.1	1940	90.92	NC_006670.1_cdsid_XP_566748.1	TATCGGGTGAGTTCGAGGTAGGCGTCCTTGAAGAGGAGCCAGCTGA	CNAG_00413	nuclear protein	YER049W	TPA1	gi|94536836|ref|NP_060703.3|	2-oxoglutarate and iron-dependent oxygenase domain-containing protein 1	KOG3844		Predicted component of NuA3 histone acetyltransferase complex
NC_006685.1_cdsid_XP_569378.1	CNC00780	0.130406	0.00833022	0.12151	0.826748	0.91313	0.85549	0.861247	0.808138	0.90511	0.816617	0.973034	478.333	637	0	357.667	431.667	0	450.333	586.333	0	395	459.667	0	328.667	405.667	0	352	377.667	0	NC_006685.1_cdsid_XP_569378.1	CNC00780	NC_006685.1_cdsid_XP_569378.1	2053	87.69	NC_006685.1_cdsid_XP_569378.1	CTCAACGATGTCCTTCCGCGAATCAAGGCCTTTGTCGAATCCAAA	CNAG_01563	histone deacetylase clr3	YNL021W	HDA1	0	0	KOG1343		Histone deacetylase complex, catalytic component HDA1
NC_006694.1_cdsid_XP_572643.1	CNI03050	0.586962	0.0470093	0.142981	1.37737	1.28393	1.57053	1.47537	1.3235	1.33061	1.23806	1.04583	857.667	570	0	595.667	436.667	0	683.667	541	0	1074.33	811.667	0	1042.67	783.333	0	731	711.333	0	NC_006694.1_cdsid_XP_572643.1	CNI03050	NC_006694.1_cdsid_XP_572643.1	201	90.92	NC_006694.1_cdsid_XP_572643.1	TGCCATCAAGCGTGCTGTTGAGAAGAATGAGTTGGCCCTCCCTGG	CNAG_04168	conserved hypothetical protein	None	None	0	0	KOG4012		Histone H1
NC_006682.1_cdsid_XP_568390.1	CNM00040	0.0930356	0.0294931	0.0136348	1.50499	1.19596	1.52926	1.22535	1.31236	1.14638	1.67334	1.21614	101.667	67.6667	0	106	80.3333	0	217.333	177	0	197.333	181.333	0	421.333	250	0	278.333	234	0	NC_006682.1_cdsid_XP_568390.1	CNM00040	NC_006682.1_cdsid_XP_568390.1	1476	90.09	NC_006682.1_cdsid_XP_568390.1	ATGGCTGTTGACGCATGGAGATGATCTGGATGAGAGCGAGGCGAG	CNAG_05995	conserved hypothetical protein	None	None	0	0	KOG1973		Chromatin remodeling protein, contains PHD Zn-finger
NC_006693.1_cdsid_XP_572427.1	CNH02510	0.808921	0.040319	0.116401	1.51363	1.63372	1.62424	1.21636	1.64673	2.19158	1.26991	1.49323	412	293.667	0	308	255.667	0	431.667	290.333	0	430.667	208.667	0	393	311.667	0	412.333	291.333	0	NC_006693.1_cdsid_XP_572427.1	CNH02510	NC_006693.1_cdsid_XP_572427.1	2734	86.98	NC_006693.1_cdsid_XP_572427.1	GCGGGTGCCGATGATAAGACTGCAAAAGAAACGAGGAAATCCTTG	CNAG_05609	Isw1p	YAL019W	FUN30	gi|190358536|ref|NP_001121902.1|	SWI/SNF-related matrix-associated actin-dependent regulator of chromatin subfamily A containing DEAD/H box 1 isoform a	KOG0389		SNF2 family DNA-dependent ATPase
NC_006679.1_cdsid_XP_567356.1	CNJ01830	0.0267504	0.0300993	0.178268	1.5366	0.946373	1.57124	0.895255	1.3257	0.971595	1.71286	0.97227	523.333	410	0	275	309.333	0	391	326.667	0	461.333	490	0	747	446.667	0	361.333	386	0	NC_006679.1_cdsid_XP_567356.1	CNJ01830	NC_006679.1_cdsid_XP_567356.1	992	86	NC_006679.1_cdsid_XP_567356.1	GGACGGGTTTAAGAAGACCAGAAGAGATGCAGAATCATCCAGGTG	CNAG_04752	conserved hypothetical protein	None	None	0	0	KOG0389		SNF2 family DNA-dependent ATPase
NC_006683.1_cdsid_XP_568530.1	CNN00950	0.476235	0.0266825	0.00864991	3.23397	2.61673	4.54495	3.03777	2.52598	2.58262	2.63097	2.22978	749	198	0	689.333	236	0	1187.33	487.333	0	1197.33	478.333	0	2091	723.667	0	1750.33	756.667	0	NC_006683.1_cdsid_XP_568530.1	CNN00950	NC_006683.1_cdsid_XP_568530.1	2109	90.49	NC_006683.1_cdsid_XP_568530.1	TAGTGTCTACAAGGGTGGTCAGGCGGCATACGGTGGGGAGTACAA	CNAG_06367	conserved hypothetical protein	YDL153C	SAS10	0	0	KOG3118		Disrupter of silencing SAS10
NC_006687.1_cdsid_XP_571183.1	CNE04750	0.233554	0.0292465	0.00495709	4.61922	2.78734	5.43439	3.20134	2.60558	2.55813	5.81769	2.60254	1257	258.667	0	456	146.333	0	597	252	0	671	275.667	0	1562.67	271	0	427.667	169.333	0	NC_006687.1_cdsid_XP_571183.1	CNE04750	NC_006687.1_cdsid_XP_571183.1	850	89.42	NC_006687.1_cdsid_XP_571183.1	TCTTCTTCCGATAGCTCTTCCTCAGGTGCAGGTATGGTCGCTCCC	CNAG_02060	conserved hypothetical protein	None	None	0	0	KOG2510		SWI-SNF chromatin-remodeling complex protein
NC_006686.1_cdsid_XP_570325.1	CND00400	0.272962	0.0307284	0.0319093	4.7728	2.97324	7.08444	4.1922	2.8016	2.44908	4.43235	2.27843	95	11.3333	-16.6667	79.3333	16.3333	0	158	56.6667	0	86.3333	35.6667	0	183.333	45	0	151.667	75	0	NC_006686.1_cdsid_XP_570325.1	CND00400	NC_006686.1_cdsid_XP_570325.1	1957	87.78	NC_006686.1_cdsid_XP_570325.1	ACTGTCGTAAAGCAGACAACCCATGTGGAGAAGATGGAGGTGGAT	CNAG_00899	conserved hypothetical protein	None	None	0	0	KOG1245		Chromatin remodeling complex WSTF-ISWI, large subunit (contains heterochromatin localization, PHD and BROMO domains)
NC_006680.1_cdsid_XP_567586.1	CNK00140	0.03172	0.00386059	0.0103892	5.43447	3.02713	6.62508	3.5681	4.86976	3.08724	4.80856	2.42607	739	126.667	0	305.333	90.3333	0	588	131	0	336	114.333	0	688.667	141.667	0	311.333	133.667	0	NC_006680.1_cdsid_XP_567586.1	CNK00140	NC_006680.1_cdsid_XP_567586.1	2415	90.42	NC_006680.1_cdsid_XP_567586.1	TGTGCGGACTTTGAAACCTCGACCTTGCCATACGGCTGATGAGCT	CNAG_06916	conserved hypothetical protein	None	None	0	0	KOG0639		Transducin-like enhancer of split protein (contains WD40 repeats)
NC_006687.1_cdsid_XP_571114.1	CNE04440	0.216119	0.0186021	0.0119857	1.7121	1.49232	1.80965	1.62085	1.47087	1.39788	1.85579	1.45824	1900.67	1116.67	0	1705.33	1071.33	0	1865	1273.33	0	3315	2232.67	0	5486	2576.33	0	5077	3112.67	0	NC_006687.1_cdsid_XP_571114.1	CNE04440	NC_006687.1_cdsid_XP_571114.1	1102	86.95	NC_006687.1_cdsid_XP_571114.1, NC_006687.1_cdsid_XP_571113.1	TTCACCGGCAAGGCTTTAAGGTATGAGGACTTTGAAGAGGAGGAC	CNAG_02091	nucleosome assembly protein	YKR048C	NAP1	gi|21327708|ref|NP_631946.1|	nucleosome assembly protein 1-like 1	KOG1507		Nucleosome assembly protein NAP-1
NC_006687.1_cdsid_XP_571113.1	CNE04440	0.260269	0.0345773	0.0142584	1.72218	1.43783	1.97899	1.56262	1.40313	1.35305	1.78443	1.39782	1308.33	747.667	0	1842	1195	0	3831.67	2586	0	3058.67	2149.33	0	5429	2647.67	0	5621	3479.67	0	NC_006687.1_cdsid_XP_571113.1	CNE04440	NC_006687.1_cdsid_XP_571113.1	1102	86.95	NC_006687.1_cdsid_XP_571113.1, NC_006687.1_cdsid_XP_571114.1	TTCACCGGCAAGGCTTTAAGGTATGAGGACTTTGAAGAGGAGGAC	CNAG_02091	nucleosome assembly protein	YKR048C	NAP1	gi|21327708|ref|NP_631946.1|	nucleosome assembly protein 1-like 1	KOG1507		Nucleosome assembly protein NAP-1
NC_006686.1_cdsid_XP_570071.1	CND06390	0.113409	0.0147306	0.0212622	1.34675	1.21469	1.27458	1.1497	1.32417	1.26769	1.44151	1.22668	2032.67	1661	0	1394.67	1239.33	0	2149.67	1616.33	0	1791	1367.33	0	2074.67	1275	0	1572.67	1239.67	0	NC_006686.1_cdsid_XP_570071.1	CND06390	NC_006686.1_cdsid_XP_570071.1	3392	90.32	NC_006686.1_cdsid_XP_570071.1	ACTCTGCCGACACTACGCAACGATATGGTTCCCTCAAGGGTTGCC	CNAG_06860	nuclear protein	YOL034W	SMC5	gi|155722985|ref|NP_055925.2|	structural maintenance of chromosomes protein 5	KOG0979		Structural maintenance of chromosome protein SMC5/Spr18, SMC superfamily
NC_006685.1_cdsid_XP_569400.1	CNC00260	0.0300546	0.035779	0.146473	0.830697	1.04298	0.772382	1.03311	0.850277	1.01629	0.869432	1.07954	356	571	0	454.333	464.333	0	573.333	707.667	0	624.333	618	0	437.333	502	0	507.333	487	0	NC_006685.1_cdsid_XP_569400.1	CNC00260	NC_006685.1_cdsid_XP_569400.1	3057	87.25	NC_006685.1_cdsid_XP_569400.1	ACATGTACCTCCAGATCCGAGATTGCAAGACACTCGTCAGCAGTA	CNAG_07503	conserved hypothetical protein	None	None	0	0	KOG1472		Histone acetyltransferase SAGA/ADA, catalytic subunit PCAF/GCN5 and related proteins
NC_006687.1_cdsid_XP_571042.1	CNE05140	0.122264	0.0354896	0.0103963	1.20814	1.33479	1.23337	1.2611	1.26718	1.39463	1.12386	1.34863	204.667	178.333	0	226	187	0	449	386.667	0	314	236	0	520.667	462	0	745	563.667	0	NC_006687.1_cdsid_XP_571042.1	CNE05140	NC_006687.1_cdsid_XP_571042.1	1300	90.91	NC_006687.1_cdsid_XP_571042.1	AATCCGAGTGCGAGAGTCAAAGGTGAGGCTGGTGTGGTCACAGGA	CNAG_02020	SWR1-complex protein 4	YGR002C	SWC4	gi|78000211|ref|NP_001029195.1|	DNA methyltransferase 1-associated protein 1	KOG2656		DNA methyltransferase 1-associated protein-1
NC_006692.1_cdsid_XP_571978.1	CNG02900	0.978757	0.0139579	0.0375496	1.48923	1.49915	1.55568	1.57254	1.35188	1.27403	1.56012	1.6509	954.667	661	0	1049.33	664.333	0	1039.33	793	0	1145.33	896	0	1635.67	951.333	0	1731.33	1013	0	NC_006692.1_cdsid_XP_571978.1	CNG02900	NC_006692.1_cdsid_XP_571978.1	1380	86.72	NC_006692.1_cdsid_XP_571978.1	GCCATGGGTGGATGAAGCGATTACAGTACATGAGTCAGCTAGAATGG	CNAG_03285	Smarcd1 protein	None	None	gi|148536864|ref|NP_001091896.1|	SWI/SNF-related matrix-associated actin-dependent regulator of chromatin subfamily D member 2	KOG2570		SWI/SNF transcription activation complex subunit
NC_006682.1_cdsid_XP_568325.1	CNM00780	0.808187	0.0143716	0.042131	1.64145	1.71167	1.84186	1.97225	1.55481	1.80083	1.5277	1.36194	32	13	-33.3333	41.6667	17.3333	0	43.3333	26.6667	-16.6667	45	24.6667	-16.6667	62	42.6667	0	61.6667	53.6667	0	NC_006682.1_cdsid_XP_568325.1	CNM00780	NC_006682.1_cdsid_XP_568325.1	1804	86.1	NC_006682.1_cdsid_XP_568325.1	AAGTCGAGTGAAGAGGTGTTTGATAGTCTCCGAGAGCTCGTTGAG	CNAG_06068	conserved hypothetical protein	YLR357W	RSC2	gi|41281917|ref|NP_851385.1|	protein polybromo-1 isoform 4	KOG1827		Chromatin remodeling complex RSC, subunit RSC1/Polybromo and related proteins
NC_006684.1_cdsid_XP_569250.1	CNB04270	0.270592	0.0225639	0.0195499	2.2044	1.80172	2.42137	1.88071	1.71575	1.5232	2.47607	2.00125	6251.67	2520.33	0	3959	1921	0	5378	2893.33	0	5112.67	2924.67	0	6206.33	2191	0	4130	2003.67	0	NC_006684.1_cdsid_XP_569250.1	CNB04270	NC_006684.1_cdsid_XP_569250.1	2415	86.76	NC_006684.1_cdsid_XP_569250.1	GAGTTGCAGTGATGATCGAAGTGTCCGCGTATACAAGGTCGAGTT	CNAG_03940	elongator complex protein 2	YGR200C	ELP2	0	0	KOG1063		RNA polymerase II elongator complex, subunit ELP2, WD repeat superfamily
NC_006670.1_cdsid_XP_567014.1	CNA06970	0.455603	0.0254773	0.0435377	1.15927	1.12531	1.20612	1.06907	1.16151	1.15539	1.11018	1.15147	346.667	330.667	0	297.333	280	0	400.333	379	-16.6667	442.667	404.333	0	517.333	464.667	0	552.333	499.667	0	NC_006670.1_cdsid_XP_567014.1	CNA06970	NC_006670.1_cdsid_XP_567014.1	2308	86.6	NC_006670.1_cdsid_XP_567014.1	GTTGATTTGGGTATTGCCGTGAGTCAGGAAGAGGATGCCAAGAAG	CNAG_00718	chromatin assembly complex protein	YML102W	CAC2	0	0	KOG1009		Chromatin assembly complex 1 subunit B/CAC2 (contains WD40 repeats)
NC_006681.1_cdsid_XP_568212.1	CNL04480	0.249282	0.0297837	0.0205983	0.106863	0.190125	0.0528695	0.121846	0.206004	0.2866	0.061717	0.161929	12.6667	218	0	23	178	0	27	131.667	0	49	179.333	0	15.6667	270	0	32.6667	238	0	NC_006681.1_cdsid_XP_568212.1	CNL04480	NC_006681.1_cdsid_XP_568212.1	685	87.22	NC_006681.1_cdsid_XP_568212.1	GGTCTTGAAGGGCAATTGGTCAAAGGATTTGTATCGCAAGGCGTC	CNAG_05178	conserved hypothetical protein	None	None	0	0	KOG0769	C	Predicted mitochondrial carrier protein
NC_006685.1_cdsid_XP_569685.1	CNC04320	0.681302	0.0187944	0.0109178	0.110597	0.0882522	0.0731655	0.0663271	0.188238	0.138423	0.0703881	0.0600068	1272.67	16826.3	0	971.667	12868.7	0	2691.33	12780.7	0	1737.67	10702.7	0	1176	14304.7	0	890	13720	0	NC_006685.1_cdsid_XP_569685.1	CNC04320	NC_006685.1_cdsid_XP_569685.1	1864	86.77	NC_006685.1_cdsid_XP_569685.1	GCAGAAGAGTTAGAGTCAACGATCAAGTTCCTGCAGTCCATGGGA	CNAG_02815	glycerol-3-phosphate dehydrogenase	None	None	0	0	KOG0042		Glycerol-3-phosphate dehydrogenase
NC_006694.1_cdsid_XP_572853.1	CNI02230	0.88871	0.0230608	0.016679	0.118813	0.122201	0.0926818	0.101052	0.202131	0.192729	0.0616252	0.0728207	350.333	4153.33	0	416.333	4205.67	0	710.667	3532	0	724	3637.67	0	498	7072.67	0	522.667	7279.67	0	NC_006694.1_cdsid_XP_572853.1	CNI02230	NC_006694.1_cdsid_XP_572853.1	1672	88.22	NC_006694.1_cdsid_XP_572853.1	GATGAGAGAAGGAAGTGGGCTGAAAACAATAGGTGGTCGCCTGGT	CNAG_04326	nad-dependent malic enzyme	YKL029C	MAE1	gi|4505145|ref|NP_002387.1|	NAD-dependent malic enzyme, mitochondrial isoform 1 precursor	KOG1257		NADP+-dependent malic enzyme
NC_006670.1_cdsid_XP_566553.1	CNA01850	0.313468	0.00565333	0.0185553	0.152506	0.214984	0.130363	0.143296	0.1989	0.305021	0.128254	0.196635	121	1090.33	0	102	723	0	112.333	608	0	171.667	597	0	102.667	798.667	0	129.333	684.667	0	NC_006670.1_cdsid_XP_566553.1	CNA01850	NC_006670.1_cdsid_XP_566553.1	1456	86.7	NC_006670.1_cdsid_XP_566553.1	CCTCAACGAAGAGTTCTGGATCTTGCTCCTGTTTTGGCCAAGAAC	CNAG_07316	alcohol dehydrogenase	YGL256W	ADH4	gi|133922590|ref|NP_653251.2|	hydroxyacid-oxoacid transhydrogenase, mitochondrial precursor	KOG3857		Alcohol dehydrogenase, class IV
NC_006685.1_cdsid_XP_569542.1	CNC02480	0.950528	0.0180411	0.0165661	0.217728	0.220925	0.164026	0.17641	0.318131	0.316967	0.171026	0.169398	573	3713.33	0	481.667	2830	0	810.333	2558.67	0	974	2979.33	0	741	3848.67	0	616.667	3510	0	NC_006685.1_cdsid_XP_569542.1	CNC02480	NC_006685.1_cdsid_XP_569542.1	1050	90.17	NC_006685.1_cdsid_XP_569542.1	TACCGCCACAGCCGAAGAAGTCAATGCGTTCCTTTTTGCGCGAAA	CNAG_01745	sn-glycerol-3-phosphate dehydrogenase NAD	None	None	gi|33695088|ref|NP_005267.2|	glycerol-3-phosphate dehydrogenase [NAD+], cytoplasmic	KOG2711		Glycerol-3-phosphate dehydrogenase/dihydroxyacetone 3-phosphate reductase
NC_006694.1_cdsid_XP_572843.1	CNI01960	0.203221	0.0268969	0.00637736	0.223017	0.349732	0.169281	0.304577	0.349392	0.407046	0.150378	0.337572	176.667	1277.67	0	355	1231.67	0	520	1535.67	0	508	1277.33	0	250	1680.67	0	459.333	1408	0	NC_006694.1_cdsid_XP_572843.1	CNI01960	NC_006694.1_cdsid_XP_572843.1	1403	86.33	NC_006694.1_cdsid_XP_572843.1	GACAGGATGATGAGAGGTTGGTTAAAGTATGGGTGCAGGGAAATGC	CNAG_04354	exopolyphosphatase	YHR201C	PPX1	gi|24308263|ref|NP_067045.1|	protein prune homolog	KOG4129		Exopolyphosphatases and related proteins
NC_006685.1_cdsid_XP_569844.1	CNC07160	0.0125056	0.00353222	0.0037254	0.260122	0.0400814	0.222737	0.0311915	0.293845	0.0572675	0.263782	0.0317851	8363.67	30392	0	1054.67	27763	0	5326.67	15573.3	0	1111.33	16560	0	8459	23715.7	0	965.333	25623.7	0	NC_006685.1_cdsid_XP_569844.1	CNC07160	NC_006685.1_cdsid_XP_569844.1	1449	86.37	NC_006685.1_cdsid_XP_569844.1	ATCTCTCGGTGTCGATCCATCTCGAATCCACTATGAGCTATTCGAGG	CNAG_01464	flavohemoglobin	YGR234W	YHB1	0	0	KOG3378		Globins and related hemoproteins
NC_006685.1_cdsid_XP_569683.1	CNC04310	0.664289	0.0174872	0.0184199	0.287249	0.319979	0.272253	0.399747	0.379424	0.328998	0.21007	0.231193	1034	3958.67	0	1341.67	3330.33	0	1319	3414	0	980	2887.67	0	1547.33	6528	0	1567.33	6429.67	0	NC_006685.1_cdsid_XP_569683.1	CNC04310	NC_006685.1_cdsid_XP_569683.1	2349	87.65	NC_006685.1_cdsid_XP_569683.1	AGAAAAGAGGAGGAAGATTCCCGTTGAGAGATCTGGTGGAGGTGC	CNAG_02814	glycerol-3-phosphate dehydrogenase	YIL155C	GUT2	gi|285002233|ref|NP_000399.3|	glycerol-3-phosphate dehydrogenase, mitochondrial precursor	KOG0042		Glycerol-3-phosphate dehydrogenase
NC_006681.1_cdsid_XP_568220.1	CNL04570	0.0873362	0.0198511	0.0252202	0.290603	0.489894	0.216655	0.401074	0.398521	0.467751	0.256631	0.600855	361	1800	0	501.333	1238.33	0	464.333	1210.33	0	675.667	1442	0	370	1377	0	740.333	1266.33	0	NC_006681.1_cdsid_XP_568220.1	CNL04570	NC_006681.1_cdsid_XP_568220.1	1408	90.02	NC_006681.1_cdsid_XP_568220.1	TTAGGCGCTCCTACGATGGCCGATGTTGTGCCAAGTATGGTCGAT	CNAG_05169	cytochrome b2	YML054C	CYB2	0	0	KOG0538		Glycolate oxidase
NC_006685.1_cdsid_XP_569908.1	CNC06530	0.0796235	0.0240599	0.0107994	0.294736	0.567505	0.22306	0.503622	0.420295	0.584488	0.240853	0.614405	399.667	1966	0	658.667	1326.67	0	672.333	1636	0	839	1431.67	0	298.667	1270.67	0	631.333	1068	0	NC_006685.1_cdsid_XP_569908.1	CNC06530	NC_006685.1_cdsid_XP_569908.1	1073	86.82	NC_006685.1_cdsid_XP_569908.1	CACCATCGATCGCAGTTTCGTTTTACGTCTTTGAGCTTGTTCGGG	CNAG_01529	conserved hypothetical protein	YPR011C	None	0	0	KOG0752		Mitochondrial solute carrier protein
NC_006685.1_cdsid_XP_569573.1	CNC02760	0.103933	0.0266301	0.0166077	0.303495	0.144484	0.241422	0.0980774	0.437854	0.225993	0.231209	0.109381	1317.67	5553.33	0	382.333	4017.33	0	1384	3107	0	639	2812.67	0	1099.33	4122.33	0	423.667	3723	0	NC_006685.1_cdsid_XP_569573.1	CNC02760	NC_006685.1_cdsid_XP_569573.1	930	89.82	NC_006685.1_cdsid_XP_569573.1	TTTGGGCTCGGCAGATTACGATACACGAAACGCAATGGCTGAGCG	CNAG_01777	glyoxylate reductase	None	None	gi|6912396|ref|NP_036335.1|	glyoxylate reductase/hydroxypyruvate reductase	KOG0069		Glyoxylate/hydroxypyruvate reductase (D-isomer-specific 2-hydroxy acid dehydrogenase superfamily)
NC_006692.1_cdsid_XP_571799.1	CNG00750	0.954985	0.018585	0.0197749	0.30368	0.299839	0.24344	0.225002	0.412772	0.40752	0.254827	0.266995	1725.33	6944.33	0	1300.33	5352.33	0	2071.33	4754	0	1750.67	4059.67	0	1618	5628	0	1396.33	5145.67	0	NC_006692.1_cdsid_XP_571799.1	CNG00750	NC_006692.1_cdsid_XP_571799.1	1864	87.75	NC_006692.1_cdsid_XP_571799.1	CACCTCGGCAGCTTGGCTTACATCGGAAATTCTGCTGTCTTTGAT	CNAG_03517	mitochondrial NADH dehydrogenase	None	None	0	0	KOG2495		NADH-dehydrogenase (ubiquinone)
NC_006681.1_cdsid_XP_567955.1	CNL03990	0.0296223	0.0091803	0.0132864	0.316799	0.532378	0.250195	0.456678	0.352676	0.570222	0.347527	0.570234	101	438.333	0	166	376	0	101.667	308	0	287.333	541	0	185.333	527.667	0	228.667	421	0	NC_006681.1_cdsid_XP_567955.1	CNL03990	NC_006681.1_cdsid_XP_567955.1	1066	90.97	NC_006681.1_cdsid_XP_567955.1	CACGACGAGCATGCAGATCATGGGCCAAGTACTGCAACCAACGCT	CNAG_05229	stomatin family protein	None	None	gi|21686995|ref|NP_660329.1|	stomatin-like protein 3 isoform 1	KOG2621		Prohibitins and stomatins of the PID superfamily
NC_006683.1_cdsid_XP_568541.1	CNN01010	0.0122833	0.010411	0.148969	0.337084	0.789064	0.331111	0.964943	0.40586	0.676047	0.274283	0.726201	87	282.667	0	245	262	0	243.667	657.667	0	529	796.333	0	111	408.667	0	243.667	348.333	0	NC_006683.1_cdsid_XP_568541.1	CNN01010	NC_006683.1_cdsid_XP_568541.1	1755	86.75	NC_006683.1_cdsid_XP_568541.1	TATCGAGACTCTTACCGAAGAAATGAACAAGGCTCAGTGGTGGCC	CNAG_06374	malate dehydrogenase	None	None	gi|4505143|ref|NP_002386.1|	NADP-dependent malic enzyme	KOG1257		NADP+-dependent malic enzyme
NC_006687.1_cdsid_XP_570965.1	CNE02620	0.735897	0.0478625	0.0153315	0.39572	0.42063	0.250064	0.408845	0.532938	0.506605	0.404158	0.34644	15	46.6667	-16.6667	19.6667	39.6667	-16.6667	28.6667	51.6667	-16.6667	35.3333	69	0	34.6667	90.3333	0	26	92	0	NC_006687.1_cdsid_XP_570965.1	CNE02620	NC_006687.1_cdsid_XP_570965.1	1434	86.37	NC_006687.1_cdsid_XP_570965.1	CTGGCCTCCTTGGAAGAAAGAACTCAAGAAATTCGTCGAACAAGGG	CNAG_02284	branched-chain alpha-keto acid dehydrogenase E1-alpha subunit	None	None	gi|11386135|ref|NP_000700.1|	2-oxoisovalerate dehydrogenase subunit alpha, mitochondrial isoform 1 precursor	KOG1182		Branched chain alpha-keto acid dehydrogenase complex, alpha subunit
NC_006684.1_cdsid_XP_568843.1	CNB01750	0.128695	0.0385497	0.00135718	0.438149	0.657258	0.362533	0.657557	0.600133	0.674724	0.351782	0.639492	78	238	0	107.333	171.667	0	118.333	209.333	0	128.667	205.333	0	64.3333	189	0	98	175	0	NC_006684.1_cdsid_XP_568843.1	CNB01750	NC_006684.1_cdsid_XP_568843.1	1504	86.18	NC_006684.1_cdsid_XP_568843.1	GAAGTGCAATGCATCATAGAGCCTTTCGTCTATGAGCTTGTAGCCG	CNAG_03676	D-lactate dehydrogenase	None	None	gi|119964728|ref|NP_689996.4|	D-2-hydroxyglutarate dehydrogenase, mitochondrial precursor	KOG1232		Proteins containing the FAD binding domain
NC_006682.1_cdsid_XP_568365.1	CNM00370	0.110366	0.00403021	0.126544	0.484094	0.72534	0.512815	0.877386	0.498508	0.742884	0.440959	0.555752	21.6667	33	-33.3333	23.3333	21.3333	0	18.6667	35.6667	-33.3333	26.6667	35.3333	-33.3333	19.3333	45.3333	0	22.6667	54	0	NC_006682.1_cdsid_XP_568365.1	CNM00370	NC_006682.1_cdsid_XP_568365.1	1156	87.54	NC_006682.1_cdsid_XP_568365.1	GGTTTGCTTACGACAGCTGCGCACTTGAAGTACACTCAACTTCCT	CNAG_06027	aryl-alcohol dehydrogenase	YNL331C	AAD14	gi|223718702|ref|NP_957704.3|	aflatoxin B1 aldehyde reductase member 4 isoform 1	KOG1575		Voltage-gated shaker-like K+ channel, subunit beta/KCNAB
NC_006692.1_cdsid_XP_572035.1	CNG03480	0.0561354	0.00690974	0.0185555	0.487118	0.635391	0.430614	0.580034	0.52256	0.610558	0.50818	0.71558	6514.67	13723	0	7835.33	9625	0	9405.67	14848.7	0	10450	11919.3	0	6429.67	10575.3	0	9186	9258.33	0	NC_006692.1_cdsid_XP_572035.1	CNG03480	NC_006692.1_cdsid_XP_572035.1	656	89.83	NC_006692.1_cdsid_XP_572035.1	TGCAGGCTTACCGATGGATGGCTGACTCTCGAGATTCTTACGGCG	CNAG_03226	succinate dehydrogenase iron-sulfur subunit	YLL041C	SDH2	gi|115387094|ref|NP_002991.2|	succinate dehydrogenase [ubiquinone] iron-sulfur subunit, mitochondrial precursor	KOG3049		Succinate dehydrogenase, Fe-S protein subunit
NC_006684.1_cdsid_XP_568831.1	CNB01620	0.0488397	0.0175372	0.0955092	0.494034	0.76073	0.435434	0.679743	0.591881	0.692586	0.454787	0.909861	1358.67	3253.67	0	1581.67	2351.67	0	1770.33	2933.33	0	1823.67	2514.33	0	1176	2292.67	0	1841.33	2053	0	NC_006684.1_cdsid_XP_568831.1	CNB01620	NC_006684.1_cdsid_XP_568831.1	1694	86.93	NC_006684.1_cdsid_XP_568831.1	CGGCTGAGATCCTGACCACGATGAGACTACTTGGTGTGAACAAAG	CNAG_03663	L-lactate dehydrogenase	None	None	0	0	KOG0538		Glycolate oxidase
NC_006670.1_cdsid_XP_566860.1	CNA05420	0.300198	0.0429485	0.00743931	0.528776	0.63537	0.451702	0.600328	0.686553	0.684804	0.448074	0.620979	2480	5374	0	2657	3920.33	0	2713.33	3736.33	0	3553.33	4489.67	0	2559	5013.33	0	3193	4637.33	0	NC_006670.1_cdsid_XP_566860.1	CNA05420	NC_006670.1_cdsid_XP_566860.1	622	86.73	NC_006670.1_cdsid_XP_566860.1	ATGCTACCCGAGTTGAGACATGATCTGTTTGGTCCCAACGAGAATC	CNAG_00560	vacuolar ATP synthase subunit e	YOR332W	VMA4	gi|18087815|ref|NP_542384.1|	V-type proton ATPase subunit E 2	KOG1664		Vacuolar H+-ATPase V1 sector, subunit E
NC_006685.1_cdsid_XP_569853.1	CNC06950	0.379848	0.0479894	0.0127521	0.561785	0.649455	0.534399	0.642168	0.707049	0.708728	0.443907	0.59747	194	410.667	0	339.667	551.667	0	510.333	756.667	0	835.667	1176.33	0	842.667	1731	0	1115.67	1803.33	0	NC_006685.1_cdsid_XP_569853.1	CNC06950	NC_006685.1_cdsid_XP_569853.1	1576	87.04	NC_006685.1_cdsid_XP_569853.1	CTGCCACTGGAGTTGGGGGATGGTACTGTTAATTTGATGGAGACT	CNAG_01485	D-lactate dehydrogenase cytochrome oxidoreductase protein	YDL174C	DLD1	gi|37595756|ref|NP_919417.1|	probable D-lactate dehydrogenase, mitochondrial isoform 2 precursor	KOG1231		Proteins containing the FAD binding domain
NC_006686.1_cdsid_XP_570271.1	CND02320	0.0454099	0.015887	0.0176716	0.59226	0.761307	0.547285	0.773089	0.674443	0.708417	0.555052	0.802415	1871.33	3513	0	2169.67	2682.67	0	2665	3740.33	0	2467	3250.33	0	1809	2850.67	0	2001.67	2497.67	0	NC_006686.1_cdsid_XP_570271.1	CND02320	NC_006686.1_cdsid_XP_570271.1	2460	88.57	NC_006686.1_cdsid_XP_570271.1	GGTCGAAGCGAATGGAAAGCATTACATGGCTGGAGGCTATCCGTT	CNAG_01106	vacuolar (H+)-ATPase subunit	YOR270C	VPH1	gi|194097401|ref|NP_001123492.1|	V-type proton ATPase 116 kDa subunit a isoform 1 isoform a	KOG2189		Vacuolar H+-ATPase V0 sector, subunit a
NC_006670.1_cdsid_XP_566676.1	CNA03430	0.442689	0.0374643	0.0369794	0.600015	0.670802	0.487061	0.699093	0.692054	0.743297	0.620931	0.570016	416.333	910	0	437.667	682.333	0	518.667	786.667	0	567	781.333	0	549	862.667	0	441	801	0	NC_006670.1_cdsid_XP_566676.1	CNA03430	NC_006670.1_cdsid_XP_566676.1	1128	86.68	NC_006670.1_cdsid_XP_566676.1	GGTGGGTGTGATCAGCTTGAGTGATATAATGCGCGCATTAATCGG	CNAG_00360	nuclear protein SNF4	YGL115W	SNF4	0	0	KOG1764		5'-AMP-activated protein kinase, gamma subunit
NC_006685.1_cdsid_XP_569948.1	CNC06660	0.0204255	0.010125	0.562302	0.658729	0.957471	0.630705	1.09315	0.71587	0.866101	0.629611	0.913159	277	525.667	0	482	469.667	0	483.333	706.333	0	623	740	0	421	675	0	547.667	622.667	0	NC_006685.1_cdsid_XP_569948.1	CNC06660	NC_006685.1_cdsid_XP_569948.1	1120	86.36	NC_006685.1_cdsid_XP_569948.1	GAGTGGGCGAGTGTGATGGAGGCAGAGTATTATGATATCGTGTTGT	CNAG_07590	H+ ATPase C subunit	YKL080W	VMA5	gi|47717098|ref|NP_653184.2|	V-type proton ATPase subunit C 2 isoform b	KOG2909		Vacuolar H+-ATPase V1 sector, subunit C
NC_006682.1_cdsid_XP_568386.1	CNM00220	0.00780879	0.00815704	0.945708	0.659395	1.00708	0.62198	1.05488	0.707584	0.901124	0.648621	1.06523	46.3333	68.6667	0	107.667	95.6667	0	130	195.333	0	127.667	152.667	0	137.667	219	0	300	293	0	NC_006682.1_cdsid_XP_568386.1	CNM00220	NC_006682.1_cdsid_XP_568386.1	1547	88.68	NC_006682.1_cdsid_XP_568386.1	TGTTGGGATTTTTGATGGGTGCGTTGGTTGGAGGAAAGCGATTGC	CNAG_06010	fatty aldehyde dehydrogenase	YMR110C	HFD1	gi|73466520|ref|NP_001026976.1|	fatty aldehyde dehydrogenase isoform 1	KOG2456		Aldehyde dehydrogenase
NC_006691.1_cdsid_XP_571424.1	CNF04610	0.943575	0.0273104	0.120702	0.674565	0.69497	0.757832	0.698614	0.665038	0.520433	0.600825	0.865865	108.333	159	0	91.6667	125.667	0	141.333	227	0	98.3333	204	0	107	181.667	0	126.667	169	0	NC_006691.1_cdsid_XP_571424.1	CNF04610	NC_006691.1_cdsid_XP_571424.1	832	90.27	NC_006691.1_cdsid_XP_571424.1	GAGGGGTATTTTGATAGTGGTGCTGACGTGCTGCTTGCGCAAGGC	CNAG_06556	oxidoreductase	None	None	0	0	KOG0069		Glyoxylate/hydroxypyruvate reductase (D-isomer-specific 2-hydroxy acid dehydrogenase superfamily)
NC_006687.1_cdsid_XP_570958.1	CNE02570	0.0566856	0.0479398	0.988421	0.719559	1.00057	0.678982	1.02003	0.831029	1.04578	0.648667	0.935905	85.6667	136.667	0	135.667	140.333	0	180.333	232.333	0	149.333	154.667	0	113.667	179	0	134.333	165.667	0	NC_006687.1_cdsid_XP_570958.1	CNE02570	NC_006687.1_cdsid_XP_570958.1	937	86.5	NC_006687.1_cdsid_XP_570958.1	GGCCAGGCTATTGTGTTCACTGTGTATGAGCGTGTGAAGAAGATG	CNAG_02288	succinate:fumarate antiporter	YJR095W	SFC1	0	0	KOG0756		Mitochondrial tricarboxylate/dicarboxylate carrier proteins
NC_006670.1_cdsid_XP_566785.1	CNA05000	0.330708	0.0490272	0.0611479	0.726999	0.808007	0.633027	0.877194	0.819393	0.822177	0.728577	0.724651	157	268.333	0	192.333	228.333	0	210	273.333	0	213.667	267.333	0	223	308.333	0	193.667	270.667	0	NC_006670.1_cdsid_XP_566785.1	CNA05000	NC_006670.1_cdsid_XP_566785.1	1421	87.5	NC_006670.1_cdsid_XP_566785.1	ATGGGGTACTGGTAGACGGAGAAAGTGTGACGCCTAACAATACGG	CNAG_07365	oxidoreductase	None	None	gi|14318424|ref|NP_116186.1|	apoptosis-inducing factor 2	KOG2495		NADH-dehydrogenase (ubiquinone)
NC_006684.1_cdsid_XP_569105.1	CNB00990	0.223135	0.0446256	0.215106	0.744425	0.873096	0.667044	0.7579	0.83569	0.997291	0.730541	0.864098	8015.33	10922.3	0	7483	7434	0	9612	9794.67	0	10812	8039.33	0	7289.33	8380	0	8267	7424	0	NC_006684.1_cdsid_XP_569105.1	CNB00990	NC_006684.1_cdsid_XP_569105.1	1287	86.91	NC_006684.1_cdsid_XP_569105.1	CCGGGAAGCCGTCACTTTCCTCGTTCGTATCAAGGAATACATTGA	CNAG_03596	dihydrolipoamide succinyltransferase	YDR148C	KGD2	gi|19923748|ref|NP_001924.2|	dihydrolipoyllysine-residue succinyltransferase component of 2-oxoglutarate dehydrogenase complex, mitochondrial	KOG0559		Dihydrolipoamide succinyltransferase (2-oxoglutarate dehydrogenase, E2 subunit)
NC_006684.1_cdsid_XP_568774.1	CNB00330	0.378578	0.022517	0.0206994	0.754934	0.704952	0.751369	0.717947	0.813198	0.759286	0.700235	0.637624	23586.3	23358.7	0	20430.7	15642.7	0	24454	22123.7	0	32180.3	21674	0	24158	22722	0	25753.7	19946	0	NC_006684.1_cdsid_XP_568774.1	CNB00330	NC_006684.1_cdsid_XP_568774.1	270	90.19	NC_006684.1_cdsid_XP_568774.1	CGAGGTTGATGTTTACGAGGGTCTCCAGGCCGCGCTTTCCAAGTA	CNAG_06767	ATP synthase delta chain	YDL004W	ATP16	gi|50345991|ref|NP_001001975.1|	ATP synthase subunit delta, mitochondrial precursor	KOG1758		Mitochondrial F1F0-ATP synthase, subunit delta/ATP16
NC_006691.1_cdsid_XP_571714.1	CNF00630	0.0993641	0.0014711	0.0237712	0.852969	0.744822	0.862761	0.813809	0.844951	0.697362	0.851195	0.723293	14854.7	14216.7	0	12767.3	10148	0	15915	14866.3	0	16906.7	14910.3	0	14499.7	12717	0	14922	12595.3	0	NC_006691.1_cdsid_XP_571714.1	CNF00630	NC_006691.1_cdsid_XP_571714.1	895	87.77	NC_006691.1_cdsid_XP_571714.1	TGGGCCTACCTCAAGAACCGAAAGATTGTCTACGAACCTCCCAAG	CNAG_05909	electron transporter	YOR065W	CYT1	gi|21359867|ref|NP_001907.2|	cytochrome c1, heme protein, mitochondrial	KOG3052		Cytochrome c1
NC_006686.1_cdsid_XP_570562.1	CND03480	0.0926826	0.03863	0.322952	0.863445	1.10739	0.89809	1.17156	0.878541	0.950053	0.813705	1.20054	423.333	570	0	472	423	0	450.667	542.333	0	431.333	472.667	0	293.667	358.333	0	334.333	293	0	NC_006686.1_cdsid_XP_570562.1	CND03480	NC_006686.1_cdsid_XP_570562.1	1534	87.77	NC_006686.1_cdsid_XP_570562.1	GAAGAGATCACAAATACAATGAGGAACATCGGTGCGCCACGCCTG	CNAG_01229	L-mandelate dehydrogenase	None	None	0	0	KOG0538		Glycolate oxidase
NC_006686.1_cdsid_XP_570512.1	CND03280	0.0886555	0.0474973	0.00317013	0.891343	0.814526	0.850235	0.815492	0.930778	0.830349	0.893017	0.797736	23973.7	21174.3	0	26175.7	16640.3	0	26841.3	21129.3	0	32559.7	20263.7	0	27970.7	20514.7	0	27316.7	17241.7	0	NC_006686.1_cdsid_XP_570512.1	CND03280	NC_006686.1_cdsid_XP_570512.1	570	88.95	NC_006686.1_cdsid_XP_570512.1	CCTTTCTGCCTCTTCCAAGGTCAACCGATTCAATGCCGCCCTTAC	CNAG_01204	ATP synthase subunit 5	YDR298C	ATP5	gi|4502303|ref|NP_001688.1|	ATP synthase subunit O, mitochondrial precursor	KOG1662		Mitochondrial F1F0-ATP synthase, subunit OSCP/ATP5
NC_006685.1_cdsid_XP_569987.1	CNC02900	0.077897	0.030148	0.505556	0.893415	0.978556	0.926798	1.00887	0.864965	0.924857	0.888482	1.00195	3728	3933.67	0	3732	3254	0	4218.67	4448.67	0	5549	4982	0	5528.33	5194.67	0	4752.67	4106	0	NC_006685.1_cdsid_XP_569987.1	CNC02900	NC_006685.1_cdsid_XP_569987.1	227	86.72	NC_006685.1_cdsid_XP_569987.1	CTACTGGGCAAAGACCAAGTACGACTACTACAACTCCAAGCAGGG	CNAG_01799	conserved hypothetical protein	None	None	0	0	KOG4116		Ubiquinol cytochrome c reductase, subunit QCR8
NC_006686.1_cdsid_XP_570308.1	CND01070	0.192528	0.0141433	0.0660322	0.944564	0.885501	0.933307	0.890119	0.94463	0.832693	0.955754	0.93369	19181.3	16273	0	20683	13158.3	0	26071.3	20340.3	0	24157	16455.7	0	20521	15127.7	0	22654	13424.3	0	NC_006686.1_cdsid_XP_570308.1	CND01070	NC_006686.1_cdsid_XP_570308.1	1172	89.99	NC_006686.1_cdsid_XP_570308.1	ACTACGACCTTCCCGTGGAGACCCACATTATCAAGGCTCCCAAGC	CNAG_00978	NADH dehydrogenase	None	None	gi|6681764|ref|NP_004993.1|	NADH dehydrogenase [ubiquinone] 1 alpha subcomplex subunit 9, mitochondrial precursor	KOG2865		NADH:ubiquinone oxidoreductase, NDUFA9/39kDa subunit
NC_006681.1_cdsid_XP_568031.1	CNL04890	0.266735	0.00181693	0.733851	0.959857	0.992156	0.958272	0.956409	0.963216	0.990336	0.958083	1.02972	6436	6380	0	5232.67	4580	0	6701.33	6190.33	0	6507.67	5388	0	5569.33	4851.33	0	5379	4421.33	0	NC_006681.1_cdsid_XP_568031.1	CNL04890	NC_006681.1_cdsid_XP_568031.1	401	86.63	NC_006681.1_cdsid_XP_568031.1	ACATGAAGCCTCTTGAGATTACCCGACTTGGTACTGTTGACGAACC	CNAG_05132	cytochrome c oxidase polypeptide IV	YGL187C	COX4	gi|17017988|ref|NP_001853.2|	cytochrome c oxidase subunit 5B, mitochondrial precursor	KOG3352		Cytochrome c oxidase, subunit Vb/COX4
NC_006687.1_cdsid_XP_571083.1	CNE00210	0.026791	0.0225382	0.0385356	0.975076	1.11759	0.981297	1.10345	0.968309	1.08275	0.975622	1.16657	5239.67	5137.67	0	5079.33	3913.67	0	5788	5357	0	7611	5684.33	0	5384	4611.33	0	6162	4427	0	NC_006687.1_cdsid_XP_571083.1	CNE00210	NC_006687.1_cdsid_XP_571083.1	898	88.82	NC_006687.1_cdsid_XP_571083.1	CCCATAGACCCTTCCATCGACAAGAGCTTCTTCATCTCCTCCGCC	CNAG_02545	inorganic diphosphatase	YBR011C	IPP1	gi|11056044|ref|NP_066952.1|	inorganic pyrophosphatase	KOG1626		Inorganic pyrophosphatase/Nucleosome remodeling factor, subunit NURF38
NC_006691.1_cdsid_XP_571409.1	CNF03360	0.117695	0.0181886	0.0532691	1.09038	1.28466	1.09008	1.21065	1.06823	1.20195	1.11284	1.44138	2477.33	2357.33	0	2592.33	2070.33	0	4013.67	3493.33	0	3808.67	2858	0	3227	2570.67	0	3699.33	2463	0	NC_006691.1_cdsid_XP_571409.1	CNF03360	NC_006691.1_cdsid_XP_571409.1	590	88.63	NC_006691.1_cdsid_XP_571409.1	CCGATCTGCGACGTATCTTGACCGACTATGGATTCGAGGGCTTCC	CNAG_07177	NADH-ubiquinone oxidoreductase kDa subunit	None	None	gi|4758788|ref|NP_004542.1|	NADH dehydrogenase [ubiquinone] iron-sulfur protein 3, mitochondrial precursor	KOG1713		NADH-ubiquinone oxidoreductase, NDUFS3/30 kDa subunit
NC_006679.1_cdsid_XP_567341.1	CNJ01640	0.38511	0.00433128	0.330782	1.11222	1.06035	1.12389	0.969159	1.11532	1.11857	1.09744	1.09334	390.667	427	0	308.667	322.667	0	481.667	460.333	0	411.333	393.333	0	457.667	417.667	0	338.667	327.667	0	NC_006679.1_cdsid_XP_567341.1	CNJ01640	NC_006679.1_cdsid_XP_567341.1	919	86.06	NC_006679.1_cdsid_XP_567341.1	CCTAGCTCGGCCATGATTTTCTACATTTACACACGATTGGAGAGCG	CNAG_04734	ornithine carrier protein	YOR130C	ORT1	0	0	KOG0758		Mitochondrial carnitine-acylcarnitine carrier protein
NC_006692.1_cdsid_XP_572008.1	CNG03080	0.333702	0.0469377	0.118365	1.12223	1.26687	1.11452	1.16072	1.07626	1.14521	1.17592	1.49469	457.333	501.667	0	413	369.667	0	477	471.667	0	476	432.333	0	385	330	0	437.333	305.333	0	NC_006692.1_cdsid_XP_572008.1	CNG03080	NC_006692.1_cdsid_XP_572008.1	1500	88.55	NC_006692.1_cdsid_XP_572008.1	CTCATTGCCATTGTCAGCGCTCTACCGTGGCTTACCAGAGAATGG	CNAG_03269	aldehyde dehydrogenase	None	None	0	0	KOG2450		Aldehyde dehydrogenase
NC_006682.1_cdsid_XP_568302.1	CNM01080	0.641958	0.0436494	0.113652	1.12607	1.1672	1.13728	1.1134	1.07205	1.08802	1.16889	1.30019	16316.3	11949.3	0	14634.7	8553.67	0	14529.3	11050.3	0	21895.7	12243.7	0	16821.7	10766	0	13561.7	7277	0	NC_006682.1_cdsid_XP_568302.1	CNM01080	NC_006682.1_cdsid_XP_568302.1	696	88.45	NC_006682.1_cdsid_XP_568302.1	TGGTCTTGCATCTTACCCTCTCGACACCATCCGTCGACGAATGAT	CNAG_06101	eukaryotic ADP/ATP carrier	YBL030C	PET9	gi|156071462|ref|NP_001627.2|	ADP/ATP translocase 3	KOG0749		Mitochondrial ADP/ATP carrier proteins
NC_006679.1_cdsid_XP_567346.1	CNJ01690	0.958247	0.0316214	0.0787049	1.12944	1.13319	1.1416	1.05773	1.08181	1.20111	1.16491	1.14072	337.667	340.333	0	308.333	294	0	386.333	392.667	0	410.667	367.667	0	393.667	340.667	0	344.333	319.333	0	NC_006679.1_cdsid_XP_567346.1	CNJ01690	NC_006679.1_cdsid_XP_567346.1	220	90.66	NC_006679.1_cdsid_XP_567346.1	GCGAACCTTGGTTTGGGAGATGTTGTGGATCCTTCTGCCCTCCCT	CNAG_04739	metal ion transporter	YLL018C-A	COX19	gi|71979925|ref|NP_001026788.1|	cytochrome c oxidase assembly protein COX19	KOG3477		Putative cytochrome c oxidase, subunit COX19
NC_006691.1_cdsid_XP_571348.1	CNF03900	0.299783	0.00403785	0.0944488	1.22513	1.14951	1.19681	1.04821	1.22707	1.188	1.25152	1.21232	1380.33	1245.67	0	1061.67	1048.33	0	1228.33	1013.67	0	1769	1441.33	0	1749.67	1228.33	0	1300	1032	0	NC_006691.1_cdsid_XP_571348.1	CNF03900	NC_006691.1_cdsid_XP_571348.1	1454	87.17	NC_006691.1_cdsid_XP_571348.1	TCGAGAACTACACCGAAATCAAGGCTGTCCAAATCAACGTCGGTG	CNAG_06628	aldehyde dehydrogenase	YER073W	ALD5	gi|25777724|ref|NP_003879.2|	retinal dehydrogenase 2 isoform 1	KOG2450		Aldehyde dehydrogenase
NC_006684.1_cdsid_XP_568803.1	CNB01310	0.673315	0.0192912	0.140811	1.25252	1.20829	1.29587	1.32783	1.17481	1.032	1.28687	1.26505	6313.33	4676	0	5919	3757	0	5980.67	4575.33	0	7658.67	5973	0	7547	4922.67	0	6956	4568.33	0	NC_006684.1_cdsid_XP_568803.1	CNB01310	NC_006684.1_cdsid_XP_568803.1	2265	86.82	NC_006684.1_cdsid_XP_568803.1	TACAAGGAAGGACTATCACATTTCCAACGTTGACGAGAGCGGAGC	CNAG_03629	NADH-ubiquinone oxidoreductase	None	None	gi|33519475|ref|NP_004997.4|	NADH-ubiquinone oxidoreductase 75 kDa subunit, mitochondrial precursor	KOG2282		NADH-ubiquinone oxidoreductase, NDUFS1/75 kDa subunit
NC_006687.1_cdsid_XP_570988.1	CNE02800	0.414061	0.00467712	0.0446062	1.27449	1.37623	1.24593	1.36208	1.26132	1.21945	1.31621	1.54717	5495.33	4258.33	0	5781.33	3597	0	4710	3437.33	0	5989.33	4104.67	0	6917.33	4390.33	0	7318.33	3949	0	NC_006687.1_cdsid_XP_570988.1	CNE02800	NC_006687.1_cdsid_XP_570988.1	705	89.41	NC_006687.1_cdsid_XP_570988.1	GCGAAAGATGAGGCGTAACAGGCAGAGTGTGCGATGGTACCGAAG	CNAG_02266	NADH ubiqionone oxidoreductase chain B	None	None	gi|187281616|ref|NP_077718.3|	NADH dehydrogenase [ubiquinone] iron-sulfur protein 7, mitochondrial precursor	KOG1687		NADH-ubiquinone oxidoreductase, NUFS7/PSST/20 kDa subunit
NC_006692.1_cdsid_XP_571998.1	CNG03030	0.0886141	0.0331234	0.028268	1.29801	1.6708	1.37081	1.73114	1.17652	1.40296	1.34668	1.87829	1774.67	1367.67	0	1766.33	1038.67	0	2014	1705.67	0	2120	1463.67	0	1619.67	1079.67	0	1905.33	981	0	NC_006692.1_cdsid_XP_571998.1	CNG03030	NC_006692.1_cdsid_XP_571998.1	810	90.44	NC_006692.1_cdsid_XP_571998.1	AGGATGGGTGCCTAGAACATTTGCCATCTCCATGGGAGGTGCAGT	CNAG_03274	S-adenosylmethionine transporter	YNL003C	PET8	gi|258645120|ref|NP_775742.4|	S-adenosylmethionine mitochondrial carrier protein isoform a	KOG0768		Mitochondrial carrier protein PET8
NC_006679.1_cdsid_XP_567460.1	CNJ00800	0.0347395	0.00739628	0.250342	1.31772	0.89779	1.31459	0.78179	1.26494	0.992632	1.37362	0.918947	17851.7	11272	0	16133.3	12362.7	0	27609	16314.7	0	22618	13542	0	25489	12980	0	24899	14463.7	0	NC_006679.1_cdsid_XP_567460.1	CNJ00800	NC_006679.1_cdsid_XP_567460.1	3300	86.37	NC_006679.1_cdsid_XP_567460.1	CGGTCTCTTCGTTTTGGGTAGGAGTATCGGTTTCATTGGTCACTACC	CNAG_04640	acly protein	None	None	gi|38569421|ref|NP_001087.2|	ATP-citrate synthase isoform 1	KOG1254		ATP-citrate lyase
NC_006670.1_cdsid_XP_566661.1	CNA02670	0.438303	0.0271938	0.0418864	1.36078	1.49085	1.4963	1.73014	1.2568	1.30372	1.32922	1.4387	631	481	0	690	434.667	0	278.667	238.333	0	1909.33	1418.67	0	2696.67	1764.67	0	1715	1152	0	NC_006670.1_cdsid_XP_566661.1	CNA02670	NC_006670.1_cdsid_XP_566661.1	757	86.57	NC_006670.1_cdsid_XP_566661.1	GACTACGTCTCATGGATCGACCAGGTTCGAGGTTTTGTTGAACAGT	CNAG_00280	mitochondrial Mrb1	YIL070C	MAM33	gi|4502491|ref|NP_001203.1|	complement component 1 Q subcomponent-binding protein, mitochondrial precursor	KOG2536		MAM33, mitochondrial matrix glycoprotein
NC_006680.1_cdsid_XP_567828.1	CNK01540	0.847872	0.0465651	0.0586794	1.39787	1.43594	1.54444	1.46042	1.2062	1.2063	1.44299	1.6411	8333	5119.33	0	6589.33	3765	0	8182.67	6002.67	0	9020.33	5925.33	0	7743.67	4496.67	0	8059	4072	0	NC_006680.1_cdsid_XP_567828.1	CNK01540	NC_006680.1_cdsid_XP_567828.1	1434	86.55	NC_006680.1_cdsid_XP_567828.1	TTATGTTTACGAGATCGTCGCTGAGAATGAGGGCTCCATCTCTGC	CNAG_02664	D-lactate dehydrogenase	YDL178W	DLD2	gi|119964728|ref|NP_689996.4|	D-2-hydroxyglutarate dehydrogenase, mitochondrial precursor	KOG1232		Proteins containing the FAD binding domain
NC_006670.1_cdsid_XP_566993.1	CNA06530	0.117991	0.0445715	0.0958017	1.4828	1.18508	1.49213	1.05774	1.26393	1.23456	1.69233	1.26293	215	154.667	0	145	145.333	0	231.333	196	0	150	131	0	187	113	0	136.333	123	0	NC_006670.1_cdsid_XP_566993.1	CNA06530	NC_006670.1_cdsid_XP_566993.1	977	86.21	NC_006670.1_cdsid_XP_566993.1	CAGGTTTGGGTCCCACATTAATAAGGGCGGTACCTACCAATATGG	CNAG_00675	carnitine/acyl carnitine carrier	None	None	0	0	KOG0762		Mitochondrial carrier protein
NC_006685.1_cdsid_XP_569432.1	CNC01090	0.930259	0.0361692	0.0975356	1.86234	1.96906	2.13339	2.78816	1.45248	1.34113	2.00117	1.77789	1959.67	983	0	2259.67	824.333	0	2071.33	1434	0	2638	1878	0	3653.33	1607.33	0	3329	1863	0	NC_006685.1_cdsid_XP_569432.1	CNC01090	NC_006685.1_cdsid_XP_569432.1	965	90.54	NC_006685.1_cdsid_XP_569432.1	GGGATGTGATTGCGGGTAATGTGGGCATGTTTGGCAAGGTCAGGG	CNAG_01596	conserved hypothetical protein	None	None	0	0	KOG2873		Ubiquinol cytochrome c reductase assembly protein CBP3
NC_006692.1_cdsid_XP_572178.1	CNG04160	0.961017	0.0294134	0.0530149	1.87031	1.91032	2.19122	2.46769	1.51388	1.47706	1.90584	1.78622	457.333	239	0	384.667	161.333	0	294	207.667	0	449.667	327.667	0	502.333	265.667	0	392	228.667	0	NC_006692.1_cdsid_XP_572178.1	CNG04160	NC_006692.1_cdsid_XP_572178.1	925	86.39	NC_006692.1_cdsid_XP_572178.1	GGGACGTGTACGACTTTCGTGGTTTATGAGAATTTGGTATGGGCG	CNAG_03150	flavin-adenine dinucleotide transporter	YIL134W	FLX1	gi|21314739|ref|NP_110407.2|	mitochondrial folate transporter/carrier	KOG0764		Mitochondrial FAD carrier protein
NC_006679.1_cdsid_XP_567322.1	CNJ01430	0.77425	0.02246	0.0173046	2.00177	2.09033	2.26449	2.23703	1.61326	1.70812	2.12754	2.32582	1724	837.333	0	1425.67	648.667	0	1715.33	1066	0	1703.67	997.667	0	1743	752.667	0	1588	684.333	0	NC_006679.1_cdsid_XP_567322.1	CNJ01430	NC_006679.1_cdsid_XP_567322.1	894	90.09	NC_006679.1_cdsid_XP_567322.1	CCTGAAGCACGAGGGGCCAAGATTCTTGTTTAAGGGCTGGCTTCC	CNAG_04712	dicarboxylic acid transporter	YLR348C	DIC1	gi|20149598|ref|NP_036272.2|	mitochondrial dicarboxylate carrier	KOG0759		Mitochondrial oxoglutarate/malate carrier proteins
NC_006680.1_cdsid_XP_567904.1	CNK03140	0.0459087	0.0296829	0.197195	2.14541	1.11352	2.43552	1.0557	1.62247	1.23869	2.37824	1.04616	375.667	173.667	0	169	169	0	572.333	377	0	328	281.333	0	806.667	341.333	0	361.333	361.333	0	NC_006680.1_cdsid_XP_567904.1	CNK03140	NC_006680.1_cdsid_XP_567904.1	1174	87.96	NC_006680.1_cdsid_XP_567904.1	TCTTTGCTCCTTGCCGAGTTCAAGTATGGTGCTGAGAGGAAGGAG	CNAG_01981	sulfide:quinone oxidoreductase	None	None	gi|10864011|ref|NP_067022.1|	sulfide:quinone oxidoreductase, mitochondrial precursor	KOG3851		Sulfide:quinone oxidoreductase/flavo-binding protein
NC_006691.1_cdsid_XP_571597.1	CNF02860	0.867093	0.0457835	0.156393	2.39779	2.43806	1.61517	4.08915	2.57307	1.9826	3.00512	1.24245	13.6667	-10.3333	-50	15.3333	-0.666667	-50	25.6667	11	-50	22	13	-33.3333	16	8.66667	-50	14.3333	21	-50	NC_006691.1_cdsid_XP_571597.1	CNF02860	NC_006691.1_cdsid_XP_571597.1	327	86.39	NC_006691.1_cdsid_XP_571597.1	GCTATGTCGATCTAGACTTGGGTCAAGCAGGAGTGAGACATGTGT	CNAG_05688	conserved hypothetical protein	YGR020C	VMA7	gi|20357547|ref|NP_004222.2|	V-type proton ATPase subunit F	KOG3432		Vacuolar H+-ATPase V1 sector, subunit F
NC_006686.1_cdsid_XP_570145.1	CND04080	0.391492	0.0255178	0.000584961	2.61272	2.16294	3.1632	2.23708	1.90025	2.09777	2.77472	2.15397	1955	686.667	0	1234.67	548.667	0	1749.67	921.333	0	1575	748.667	0	1938.67	644.667	0	1249.67	608	0	NC_006686.1_cdsid_XP_570145.1	CND04080	NC_006686.1_cdsid_XP_570145.1	1170	88.28	NC_006686.1_cdsid_XP_570145.1	GGTACCGAACGCTGCCTGTATGTTCTTGATCTATGAGCTGGTGGC	CNAG_01288	mitochondrial carrier protein rim2	YBR192W	RIM2	gi|157388989|ref|NP_001098117.1|	solute carrier family 25 member 36 isoform a	KOG0757		Mitochondrial carrier protein - Rim2p/Mrs12p
NC_006691.1_cdsid_XP_571419.1	CNF03470	0.0118315	0.0318664	0.00867645	2.68246	0.466446	3.33776	0.437563	1.85745	0.535425	2.85217	0.42635	420.667	141	0	52.6667	112	0	123.333	66.6667	0	34.3333	63	0	397.667	141.333	0	46	128.333	0	NC_006691.1_cdsid_XP_571419.1	CNF03470	NC_006691.1_cdsid_XP_571419.1	1002	89.34	NC_006691.1_cdsid_XP_571419.1	TGCTGGCGAGGAGCAGAACCCTGTTAACTTGATCGTTACCAACGG	CNAG_06672	formate dehydrogenase	YOR388C	FDH1	0	0	KOG0069		Glyoxylate/hydroxypyruvate reductase (D-isomer-specific 2-hydroxy acid dehydrogenase superfamily)
NC_006694.1_cdsid_XP_572726.1	CNI00360	0.176617	0.0108398	0.00318047	2.75312	2.16059	3.16116	2.34772	2.22303	2.09951	2.87517	2.03455	521.667	187.667	0	371	163.667	0	481	239	0	381.333	190	0	564.667	196	0	371	187.333	0	NC_006694.1_cdsid_XP_572726.1	CNI00360	NC_006694.1_cdsid_XP_572726.1	1126	86.26	NC_006694.1_cdsid_XP_572726.1	GATATGGGCATTGAAGATGTTTGGGCTAGACGCGGAGTTGTAGTC	CNAG_04521	oxidoreductase	YNR074C	AIF1	gi|14318424|ref|NP_116186.1|	apoptosis-inducing factor 2	KOG2495		NADH-dehydrogenase (ubiquinone)
NC_006694.1_cdsid_XP_572805.1	CNI01690	0.451245	0.0193559	0.0136141	1.2769	1.3309	1.34701	1.37766	1.19708	1.24315	1.28661	1.37189	5459	3920.33	0	5212.67	3256	0	6196.33	4646.67	0	8742.67	5622.33	0	7317	4765.67	0	7050	4281.33	0	NC_006694.1_cdsid_XP_572805.1	CNI01690	NC_006694.1_cdsid_XP_572805.1	323	86.43	NC_006694.1_cdsid_XP_572805.1	GCACCTACAACAGCTCGAGATATACGCCAAACACCATCGTTGTTC	CNAG_04378	NADH:ubiquinone oxidoreductase 14kD subunit	None	None	gi|260763955|ref|NP_057049.5|	NADH dehydrogenase [ubiquinone] 1 alpha subcomplex subunit 13	KOG3300		NADH:ubiquinone oxidoreductase, B16.6 subunit/cell death-regulatory protein
NC_006691.1_cdsid_XP_571324.1	CNF02270	0.210098	0.0341771	0.0146636	1.44514	1.67439	1.6347	1.8649	1.41027	1.50163	1.29045	1.65666	78.3333	44.6667	0	189.667	107.667	0	321.333	247.667	0	582	399	0	650.333	516.333	0	809	499.667	0	NC_006691.1_cdsid_XP_571324.1	CNF02270	NC_006691.1_cdsid_XP_571324.1	712	89.66	NC_006691.1_cdsid_XP_571324.1	TGGACGAGACTGAGGGTCGGGGACATCTTATTGGGTGAAGGGAAC	CNAG_05751	conserved hypothetical protein	None	None	0	0	KOG0453		Aconitase/homoaconitase (aconitase superfamily)
NC_006670.1_cdsid_XP_566444.1	CNA00150	0.146271	0.0156949	0.019091	1.44473	1.72317	1.53637	1.78391	1.31724	1.48056	1.48057	1.90505	777	530	0	856.333	508	0	955	748.333	0	1151	780	0	1091.33	677.333	0	1139.33	624.667	0	NC_006670.1_cdsid_XP_566444.1	CNA00150	NC_006670.1_cdsid_XP_566444.1	716	90.33	NC_006670.1_cdsid_XP_566444.1	AGACGGAAGGTCCCGGGAAGATGGCTTTTTACCTGGATGTGAGGC	CNAG_00022	holocytochrome-c synthase	YKL087C	CYT2	gi|169790849|ref|NP_005324.3|	cytochrome c-type heme lyase	KOG3996		Holocytochrome c synthase/heme-lyase
NC_006691.1_cdsid_XP_571507.1	CNF00970	0.594025	0.0267127	0.0140753	2.05581	2.23892	2.50366	2.60143	1.66558	1.86955	1.99819	2.24579	136.333	56	0	332.333	133	0	630.333	399.333	0	470.333	269.333	0	787.667	402.333	0	1585.33	703.667	0	NC_006691.1_cdsid_XP_571507.1	CNF00970	NC_006691.1_cdsid_XP_571507.1	801	86.47	NC_006691.1_cdsid_XP_571507.1	GATCAGTGTAGGTGTTGAGGAGTGGTTGAGAGGCGATGTGGATTA	CNAG_05875	cytochrome c heme lyase	YAL039C	CYC3	0	0	KOG3996		Holocytochrome c synthase/heme-lyase
NC_006670.1_cdsid_XP_566506.1	CNA01620	0.181396	0.0404854	0.00252167	0.600618	0.740198	0.485371	0.72727	0.703078	0.7627	0.613405	0.730624	411	905.667	0	503.333	753	0	664.667	976.333	0	629.333	854	0	530.333	855.333	0	567.667	789.667	0	NC_006670.1_cdsid_XP_566506.1	CNA01620	NC_006670.1_cdsid_XP_566506.1	3816	87.36	NC_006670.1_cdsid_XP_566506.1	AGGATGGGATGAGTGTGGCGTGAGGGTCGTGAGAATTATCAACTA	CNAG_00174	conserved hypothetical protein	None	None	0	0	KOG1198		Zinc-binding oxidoreductase
NC_006681.1_cdsid_XP_568068.1	CNL05290	0.231145	0.0223383	0.126459	0.772767	0.862154	0.728258	0.817064	0.831955	0.967805	0.758088	0.801592	138	203.333	0	107	131.667	0	103.333	127	0	155.667	173	0	228.333	303.333	0	177	230.667	0	NC_006681.1_cdsid_XP_568068.1	CNL05290	NC_006681.1_cdsid_XP_568068.1	1131	87.95	NC_006681.1_cdsid_XP_568068.1	GGGCAACAAGAACAGCGGCAAAATCGTCCTTGAAGTCACCGAATA	CNAG_05090	quinone oxidoreductase	None	None	gi|22538446|ref|NP_671713.1|	quinone oxidoreductase PIG3	KOG1198		Zinc-binding oxidoreductase
NC_006684.1_cdsid_XP_569088.1	CNB00800	0.228087	0.00118718	0.048159	0.737438	0.806342	0.734595	0.842273	0.725631	0.728527	0.752089	0.848227	8945.67	10944	0	9524.33	8035.33	0	8786	10336.7	0	10011	9957.33	0	8106.67	8967.67	0	8523.33	7691.67	0	NC_006684.1_cdsid_XP_569088.1	CNB00800	NC_006684.1_cdsid_XP_569088.1	501	89.04	NC_006684.1_cdsid_XP_569088.1	CGACATTGGTCTTACTGAACTCGTCAAGCGGGCTTGGACTGCCTA	CNAG_06723	mitochondrial inner membrane protein	YDR178W	SDH4	gi|4506865|ref|NP_002993.1|	succinate dehydrogenase [ubiquinone] cytochrome b small subunit, mitochondrial precursor	KOG4097		Succinate dehydrogenase membrane anchor subunit and related proteins
NC_006670.1_cdsid_XP_567042.1	CNA07240	0.106087	0.0418084	0.00054267	0.253056	0.550606	0.179659	0.54687	0.42352	0.565401	0.155991	0.539545	20.3333	100.667	-16.6667	81.3333	142.667	0	103.667	261	0	127.667	240	0	51.6667	337.333	0	272	522.667	0	NC_006670.1_cdsid_XP_567042.1	CNA07240	NC_006670.1_cdsid_XP_567042.1	2780	86.31	NC_006670.1_cdsid_XP_567042.1	CGGGTATTAGTGCAGATGAGGAAGATGATGGAGATGAGTGGGTGA	CNAG_00745	other/HAL protein kinase	YNL183C	NPR1	0	0	KOG0590	D	Checkpoint kinase and related serine/threonine protein kinases
NC_006692.1_cdsid_XP_572097.1	CNG04260	0.130625	0.0375753	0.0242179	0.344155	0.594941	0.265941	0.51428	0.510037	0.686174	0.256486	0.58437	253.667	1109.67	0	433.667	912.333	0	493.333	1012.67	0	614	924	0	255.667	996.667	0	528.333	918	0	NC_006692.1_cdsid_XP_572097.1	CNG04260	NC_006692.1_cdsid_XP_572097.1	2391	86.08	NC_006692.1_cdsid_XP_572097.1	GGCCCGAGACGAGGAAGATCGATCTATTCTCCACTATGTTGCTTA	CNAG_03138	ubiquitin-protein ligase	YGR003W	CUL3	0	0	KOG2167		Cullins
NC_006686.1_cdsid_XP_570461.1	CND01940	0.306587	0.0427192	0.0138797	0.61482	0.710801	0.547088	0.655941	0.751764	0.724198	0.545607	0.752263	1938	3619.33	0	1632	2496.67	0	2281.33	2949	0	1742.67	2304	0	1515.33	2421.67	0	1550.67	2085.33	0	NC_006686.1_cdsid_XP_570461.1	CND01940	NC_006686.1_cdsid_XP_570461.1	4441	90.75	NC_006686.1_cdsid_XP_570461.1	ATGGTTGTGGCAGCCGGTGGATTCGATACATCTGGCACGGTCAAG	CNAG_01063	WD-repeat protein mip1	YHR186C	KOG1	0	0	KOG1517		Guanine nucleotide binding protein MIP1
NC_006692.1_cdsid_XP_571722.1	CNG00050	0.314184	0.0198955	0.0620714	0.691188	0.567218	0.710137	0.628872	0.741961	0.664624	0.621466	0.408157	59	81.3333	0	52	78	0	63	86	0	47.6667	73.3333	0	57.3333	100	0	35.6667	103.667	0	NC_006692.1_cdsid_XP_571722.1	CNG00050	NC_006692.1_cdsid_XP_571722.1	1632	88.75	NC_006692.1_cdsid_XP_571722.1	GGTAAAAGGGGTAGACGTGGTAATTCCGGACGTATGGCAGGCGTA	CNAG_06966	conserved hypothetical protein	None	None	0	0	KOG4660		Protein Mei2, essential for commitment to meiosis, and related proteins
NC_006683.1_cdsid_XP_568555.1	CNN01140	0.311873	0.0235286	0.0333511	0.776534	0.709773	0.739207	0.754508	0.838962	0.754125	0.751433	0.620685	107	161	0	128.667	180.667	0	201.667	256.667	0	219.333	302	0	271	356.667	0	187.667	307	0	NC_006683.1_cdsid_XP_568555.1	CNN01140	NC_006683.1_cdsid_XP_568555.1	2251	87.87	NC_006683.1_cdsid_XP_568555.1	GCGATTGAATACTTGATCGACAAGGAGTACCTGGAGCGAGCTCCC	CNAG_06387	ubiquitin-protein ligase	YDL132W	CDC53	gi|32307161|ref|NP_003583.2|	cullin-1	KOG2166		Cullins
NC_006685.1_cdsid_XP_569506.1	CNC01620	0.0725342	0.025303	0.0315134	0.806292	0.898624	0.760424	0.873798	0.800109	0.889311	0.858343	0.932763	544	750.333	0	524.667	656.333	0	723.333	933.333	0	762	875.333	0	781.667	837	0	665.667	724.667	0	NC_006685.1_cdsid_XP_569506.1	CNC01620	NC_006685.1_cdsid_XP_569506.1	3819	88.02	NC_006685.1_cdsid_XP_569506.1	TTCGGCCGTCTGGGTCTATATAGCGGGTTTGATGAGCTTGAATGG	CNAG_01649	conserved hypothetical protein	YDR108W	GSG1	gi|42476076|ref|NP_055754.2|	protein TRS85 homolog	KOG1938		Protein with predicted involvement in meiosis (GSG1)
NC_006686.1_cdsid_XP_570215.1	CND02820	0.679926	0.0454353	0.949285	0.953439	1.00141	0.965306	1.17612	0.933546	0.883492	0.961464	0.944634	220.667	254.667	0	268.667	236	0	278.667	326.333	0	232.333	272	0	220.667	232.667	0	195.667	215.333	0	NC_006686.1_cdsid_XP_570215.1	CND02820	NC_006686.1_cdsid_XP_570215.1	1365	86.29	NC_006686.1_cdsid_XP_570215.1	GTGGACAACTGTGGACAATACACACCGAGTTATCAAGCTCAAGGG	CNAG_01157	conserved hypothetical protein	None	None	0	0	KOG2277		S-M checkpoint control protein CID1 and related nucleotidyltransferases
NC_006679.1_cdsid_XP_567317.1	CNJ00640	0.137172	0.0123068	0.0447939	1.15055	1.36473	1.12748	1.55362	1.18637	1.27181	1.13779	1.26877	187.667	178.667	0	194.667	132.333	0	187.667	169	0	286.333	234	0	329.667	286.667	0	308.667	251.667	0	NC_006679.1_cdsid_XP_567317.1	CNJ00640	NC_006679.1_cdsid_XP_567317.1	1053	89.07	NC_006679.1_cdsid_XP_567317.1	GAAGTTGCATGGGGTGGATGTGGAGTCGGATGAGGTGGAGTGTAT	CNAG_04627	COP9 signalosome complex subunit 12	YJR084W	CSN12	gi|224451001|ref|NP_001120674.1|	PCI domain-containing protein 2	KOG2688		Transcription-associated recombination protein - Thp1p
NC_006685.1_cdsid_XP_569696.1	CNC04460	0.0207023	0.0194809	0.681402	1.22045	1.01525	1.19966	1.029	1.17357	1.05915	1.28812	0.957602	2651	2285.67	0	1877.33	1850.67	0	2775	2305.67	0	2400.33	2164.33	0	2997.67	2054.33	0	1945	2055.33	0	NC_006685.1_cdsid_XP_569696.1	CNC04460	NC_006685.1_cdsid_XP_569696.1	2502	89.18	NC_006685.1_cdsid_XP_569696.1	AGGGAGGGTGAAGATTGGGCAATCCACTCTGCATAATCCAGGAGG	CNAG_02829	shk1 kinase-binding protein 1	YBR133C	HSL7	gi|20070220|ref|NP_006100.2|	protein arginine N-methyltransferase 5 isoform a	KOG0822		Protein kinase inhibitor
NC_006692.1_cdsid_XP_571923.1	CNG01850	0.00738992	3.25608e-05	0.289674	1.30757	1.03025	1.30471	1.03898	1.31143	1.06159	1.30656	0.990177	194.667	160	0	272	266.333	0	499	409	0	352.333	355	0	936.667	662.333	0	961.667	995.333	0	NC_006692.1_cdsid_XP_571923.1	CNG01850	NC_006692.1_cdsid_XP_571923.1	4074	88.43	NC_006692.1_cdsid_XP_571923.1	ACGGAATGCGGATGATATAGAGGAGTTGGAGAATCAGGAGGCGCT	CNAG_03399	phosphatase associated protein	YKR028W	SAP190	gi|151101459|ref|NP_055746.3|	serine/threonine-protein phosphatase 6 regulatory subunit 1	KOG2073		SAP family cell cycle dependent phosphatase-associated protein
NC_006691.1_cdsid_XP_571370.1	CNF02940	0.230665	0.0423009	0.11242	1.31698	1.16729	1.27854	1.22234	1.20637	1.04142	1.46603	1.23811	678	563.333	0	564	502.333	0	864.667	740.333	0	786.667	776.667	0	996.667	627.667	0	768.667	630.333	0	NC_006691.1_cdsid_XP_571370.1	CNF02940	NC_006691.1_cdsid_XP_571370.1	2229	90.58	NC_006691.1_cdsid_XP_571370.1	CTGTCAGGAAGGCCAAGAAAATAGTCACAGGCACATCACGGCCGGG	CNAG_07667	other/HAL protein kinase	YCR008W	SAT4	0	0	KOG0590		Checkpoint kinase and related serine/threonine protein kinases
NC_006682.1_cdsid_XP_568402.1	CNM00990	0.00808584	0.0139551	0.235637	1.36141	1.03841	1.3334	0.993039	1.29128	1.0649	1.45954	1.05729	1982	1552.67	0	1105	1155.67	0	1975.67	1537.67	0	1241	1169.33	0	1899	1143	0	1143	1058.67	0	NC_006682.1_cdsid_XP_568402.1	CNM00990	NC_006682.1_cdsid_XP_568402.1	1237	87.07	NC_006682.1_cdsid_XP_568402.1	GTTCACAATGTGACGGCTCCTCGAGTTATGAGACGGCTAAGCAAT	CNAG_06092	cyclin	None	None	0	0	KOG0653		Cyclin B and related kinase-activating proteins
NC_006685.1_cdsid_XP_569687.1	CNC04330	0.1403	0.0150393	0.0357189	1.37191	1.22808	1.33696	1.16309	1.30023	1.19617	1.47854	1.32497	5324.67	3856.33	0	4581.33	3412.67	0	6145	4252	0	6178.67	4298.33	0	6579.33	3719.67	0	5925.33	3803	0	NC_006685.1_cdsid_XP_569687.1	CNC04330	NC_006685.1_cdsid_XP_569687.1	2667	86.37	NC_006685.1_cdsid_XP_569687.1	GAGCACGTTGAGGCTGAGATTAGGACCGGATGTGTATAGACAGTT	CNAG_02816	nucleoporin-interacting protein NIC96	YFR002W	NIC96	gi|208609990|ref|NP_055484.3|	nuclear pore complex protein Nup93	KOG2168		Cullins
NC_006684.1_cdsid_XP_568851.1	CNB02640	0.0266575	0.000738161	0.00178093	1.48264	1.38153	1.49132	1.35558	1.45198	1.41844	1.50462	1.37058	473	393.333	0	432	330.333	0	650.333	468.667	0	465	350.333	0	600.667	398	0	522.333	392.333	0	NC_006684.1_cdsid_XP_568851.1	CNB02640	NC_006684.1_cdsid_XP_568851.1	3410	88.77	NC_006684.1_cdsid_XP_568851.1	ATGCAGCTTTGGATGCCACGAACGTACAGAAGCTGGCAAGATACG	CNAG_03767	cohesin complex subunit psm1	YFL008W	SMC1	gi|30581135|ref|NP_006297.2|	structural maintenance of chromosomes protein 1A	KOG0018		Structural maintenance of chromosome protein 1 (sister chromatid cohesion complex Cohesin, subunit SMC1)
NC_006670.1_cdsid_XP_567136.1	CNA07890	0.353615	0.0450041	0.086043	1.50396	1.31584	1.54202	1.5239	1.26426	1.14146	1.70558	1.28216	405.333	305.333	0	493	336.667	0	714	593	0	476	433.667	0	802.333	481.333	0	587.333	477.333	0	NC_006670.1_cdsid_XP_567136.1	CNA07890	NC_006670.1_cdsid_XP_567136.1	3454	87.18	NC_006670.1_cdsid_XP_567136.1	GCAAGCAAGGACCCGAATGTGAAAATGATGGCTAGCAAGAAGGTTG	CNAG_00812	conserved hypothetical protein	YIL026C	IRR1	gi|57863310|ref|NP_036579.2|	cohesin subunit SA-3	KOG2011		Sister chromatid cohesion complex Cohesin, subunit STAG/IRR1/SCC3
NC_006692.1_cdsid_XP_571909.1	CNG01780	0.0267487	0.00586693	0.545491	1.51263	0.955075	1.59497	0.949706	1.42887	1.07429	1.51407	0.841224	234	157.667	0	125.667	138.333	0	145	104	0	209.667	203.667	0	429	285.333	0	232.667	283	0	NC_006692.1_cdsid_XP_571909.1	CNG01780	NC_006692.1_cdsid_XP_571909.1	1162	89.65	NC_006692.1_cdsid_XP_571909.1	ATTCACCATCGGGCTGTTGTCAAGCGAGAGGAAGCACCAAAGAGG	CNAG_03405	conserved hypothetical protein	None	None	0	0	KOG0590		Checkpoint kinase and related serine/threonine protein kinases
NC_006684.1_cdsid_XP_569009.1	CNB02080	0.70267	0.01463	0.0482648	1.61379	1.73205	1.72211	2.0636	1.43283	1.35957	1.68642	1.77299	62.6667	32.3333	-16.6667	76.6667	34	0	37	24.6667	0	165.667	132	0	170	102.667	0	159.667	102.333	0	NC_006684.1_cdsid_XP_569009.1	CNB02080	NC_006684.1_cdsid_XP_569009.1	1517	88.13	NC_006684.1_cdsid_XP_569009.1	TAATGGGCCTTGCAACATTGGGTTTCATCGCTCAAGCTGAAGTCG	CNAG_03711	oligosaccharide transporter	YBL020W	RFT1	gi|16418361|ref|NP_443091.1|	protein RFT1 homolog	KOG2864		Nuclear division RFT1 protein
NC_006692.1_cdsid_XP_572128.1	CNG04000	0.0454306	0.0432142	0.352926	1.66587	1.0888	1.82956	1.0591	1.32936	1.22945	1.83868	0.977859	133.667	78	0	105.333	92.6667	0	152.667	118.333	-16.6667	305.333	262	0	515	282.333	0	230.667	239	0	NC_006692.1_cdsid_XP_572128.1	CNG04000	NC_006692.1_cdsid_XP_572128.1	1312	90.56	NC_006692.1_cdsid_XP_572128.1	GCGGCGGGACATCAGTATGTGGAGGGCAAAGTACTTGTCTTGCCT	CNAG_03167	CAMK/CAMKL/CHK1 protein kinase	YBR274W	CHK1	0	0	KOG0590		Checkpoint kinase and related serine/threonine protein kinases
NC_006679.1_cdsid_XP_567374.1	CNJ02010	0.118024	0.0032095	0.0215247	1.89299	1.60181	2.03106	1.71898	1.83876	1.699	1.80916	1.38744	3738	1880	0	2611.67	1527.33	0	3822.33	2002.67	0	3256	1829.33	0	3883.33	1903	0	2543.67	1839.33	0	NC_006679.1_cdsid_XP_567374.1	CNJ02010	NC_006679.1_cdsid_XP_567374.1	1474	87.93	NC_006679.1_cdsid_XP_567374.1	CCAGTGAAAGACGTTGGTTCATTGTTGGCAATGTTGCAAGGCAAGC	CNAG_04772	conserved hypothetical protein	None	None	0	0	KOG4660		Protein Mei2, essential for commitment to meiosis, and related proteins
NC_006685.1_cdsid_XP_569577.1	CNC02830	0.0558175	0.0125704	0.00147416	1.90306	1.40618	1.97276	1.42337	1.64513	1.42556	2.09129	1.36961	2634	1389.67	0	1375.67	1001.33	0	2231	1363	0	1658.67	1149.33	0	2520.67	1068.67	0	1479	1036.67	0	NC_006685.1_cdsid_XP_569577.1	CNC02830	NC_006685.1_cdsid_XP_569577.1	1965	87.42	NC_006685.1_cdsid_XP_569577.1	GGTTGCCGTCTGGTCCAGCACTCTCAAGGATCTGAATCTCGTATA	CNAG_01792	DNA repair and recombination protein pif1	YHR031C	RRM3	gi|82546872|ref|NP_079325.2|	ATP-dependent DNA helicase PIF1	KOG0987		DNA helicase PIF1/RRM3
NC_006691.1_cdsid_XP_571654.1	CNF04290	0.0841662	0.0395546	0.0246367	1.9574	1.23325	2.19537	1.31505	1.47129	1.20619	2.20555	1.17852	726	385.333	0	345	264.667	0	520.333	381.333	0	393.333	350.667	0	677.667	307	0	314	277	0	NC_006691.1_cdsid_XP_571654.1	CNF04290	NC_006691.1_cdsid_XP_571654.1	2225	89.59	NC_006691.1_cdsid_XP_571654.1	AGCCGCATGTCCCGAAGATCCGTCTTCCTAGACCACTCCTCAATC	CNAG_06588	conserved hypothetical protein	None	None	0	0	KOG3056		Protein required for S-phase initiation or completion
NC_006691.1_cdsid_XP_571556.1	CNF02160	0.255309	0.0288936	0.0559936	1.98692	1.58279	2.39072	1.83689	1.59472	1.64596	1.97532	1.26553	917	409.333	0	766.667	456	0	1685	1058.67	0	1259	764	0	2196.67	977	0	1576.33	1205	0	NC_006691.1_cdsid_XP_571556.1	CNF02160	NC_006691.1_cdsid_XP_571556.1	149	87.51	NC_006691.1_cdsid_XP_571556.1	CTGACGATTCTGGTTTGCTGAGGATTTTGGAGGAAGACGAGTGGC	CNAG_05761	protein kinase activator	YBR135W	CKS1	gi|4502857|ref|NP_001817.1|	cyclin-dependent kinases regulatory subunit 1	KOG3484		Cyclin-dependent protein kinase CDC28, regulatory subunit CKS1, and related proteins
NC_006687.1_cdsid_XP_570918.1	CNE03520	0.75023	0.00299871	0.149653	2.35831	3.43113	2.16287	6.71645	2.36798	1.61739	2.54408	1.95955	16.3333	-4	-50	26.6667	3.33333	-50	63	25.6667	-33.3333	63.6667	39	0	185	74.3333	0	147.333	84	0	NC_006687.1_cdsid_XP_570918.1	CNE03520	NC_006687.1_cdsid_XP_570918.1	1642	87.12	NC_006687.1_cdsid_XP_570919.1, NC_006687.1_cdsid_XP_570918.1	GCTAAACGCAAGAAAGCTCAGCAGAAAGTTAAGGGGAAGAAGCGC	CNAG_02185	nuclear protein	YNL022C	None	gi|270288816|ref|NP_001161819.1|	putative methyltransferase NSUN5 isoform 3	KOG2360		Proliferation-associated nucleolar protein (NOL1)
NC_006687.1_cdsid_XP_570971.1	CNE02670	0.145029	0.0478462	0.0551509	2.49677	1.56253	2.86644	1.6905	1.61688	1.24957	3.00698	1.74752	350.667	133.667	0	219.333	137	0	343.667	231	0	247.667	204	0	526	173.333	0	267.667	159	0	NC_006687.1_cdsid_XP_570971.1	CNE02670	NC_006687.1_cdsid_XP_570971.1	2066	86.84	NC_006687.1_cdsid_XP_570971.1	CGGCGAATAGCTTGAAGAGTATCAGAGCGTTGGCAGAGACTCAAT	CNAG_07635	conserved hypothetical protein	YIL144W	TID3	gi|5174457|ref|NP_006092.1|	kinetochore protein NDC80 homolog	KOG0995		Centromere-associated protein HEC1
NC_006684.1_cdsid_XP_568885.1	CNB03080	0.157449	0.0183791	0.0101213	4.52485	2.86574	6.24388	3.47302	3.10774	2.68636	4.22293	2.43785	203	33	0	130.667	35.3333	0	187.333	61.3333	0	242.333	97.6667	0	410.333	98.3333	0	270.667	121	0	NC_006684.1_cdsid_XP_568885.1	CNB03080	NC_006684.1_cdsid_XP_568885.1	788	86.06	NC_006684.1_cdsid_XP_568885.1	CGAAGCTTGAAGAAAAGAAGGAGATGAGTCTAGGAGAGCTGGTCGAC	CNAG_03817	nucleolar protein	YCR087C-A	LUG1	gi|8923398|ref|NP_060286.1|	cell growth-regulating nucleolar protein	KOG2186		Cell growth-regulating nucleolar protein
NC_006687.1_cdsid_XP_570919.1	CNE03520	0.400167	0.0298283	0.141151	4.95637	3.44908	6.00588	6.71221	6.16492	1.84339	2.69829	1.79163	27.6667	-7.33333	-50	37.6667	5	-33.3333	33.6667	6.66667	-33.3333	46.6667	25	-33.3333	185	70.3333	0	138.667	86.6667	0	NC_006687.1_cdsid_XP_570919.1	CNE03520	NC_006687.1_cdsid_XP_570919.1	1573	87.12	NC_006687.1_cdsid_XP_570919.1, NC_006687.1_cdsid_XP_570918.1	GCTAAACGCAAGAAAGCTCAGCAGAAAGTTAAGGGGAAGAAGCGC	CNAG_02185	nuclear protein	YNL022C	None	gi|270288816|ref|NP_001161819.1|	putative methyltransferase NSUN5 isoform 3	KOG2360		Proliferation-associated nucleolar protein (NOL1)
NC_006691.1_cdsid_XP_571308.1	CNF01740	0.0691228	0.0110238	0.00922553	1.17737	1.27736	1.19535	1.29529	1.13716	1.21903	1.19959	1.31777	246.667	230	0	193	157.333	0	272	258	0	277.667	236.333	0	229.333	193	0	225.333	179	0	NC_006691.1_cdsid_XP_571308.1	CNF01740	NC_006691.1_cdsid_XP_571308.1	649	90.9	NC_006691.1_cdsid_XP_571308.1	ACCGACGACATCCTCTCCAACGATTCGTCCTTGCATGTACGCCCA	CNAG_05805	conserved hypothetical protein	None	None	0	0	KOG4466		Component of histone deacetylase complex (breast carcinoma metastasis suppressor 1 protein in human)
NC_006683.1_cdsid_XP_568694.1	CNN01700	0.607163	0.0430533	0.0178839	1.25017	1.21021	1.36284	1.24942	1.15884	1.1494	1.22883	1.2318	478.333	434	0	384.667	316.333	0	361.667	345.667	0	412	384.333	0	379	309.667	0	319.333	269.333	0	NC_006683.1_cdsid_XP_568694.1	CNN01700	NC_006683.1_cdsid_XP_568694.1	987	88.76	NC_006683.1_cdsid_XP_568694.1, NC_006683.1_cdsid_XP_568695.1	CTCTGGAGCCGGTCAAAGTTTGAAACGTAAAGCCGAATCGCCTCG	CNAG_06445	CMGC/CDK/CDK7 protein kinase	YDL108W	KIN28	0	0	KOG0659		Cdk activating kinase (CAK)/RNA polymerase II transcription initiation/nucleotide excision repair factor TFIIH/TFIIK, kinase subunit CDK7
NC_006684.1_cdsid_XP_568940.1	CNB04440	0.0726415	0.0148642	0.0571074	1.40082	1.19092	1.40907	1.12126	1.29725	1.29321	1.49613	1.15828	392.333	325	0	332	300	0	525.667	431	0	428.333	356	0	520.667	349	0	361.333	329.333	0	NC_006684.1_cdsid_XP_568940.1	CNB04440	NC_006684.1_cdsid_XP_568940.1	859	86.35	NC_006684.1_cdsid_XP_568940.1	CCGCCAACAGTTGTTATGAAGACCATCTCAGAGAGGCTAGTTGAGA	CNAG_03956	DNA clamp loader	None	None	0	0	KOG2035		Replication factor C, subunit RFC3
NC_006693.1_cdsid_XP_572234.1	CNH00420	0.0821285	0.00417029	0.276885	1.56845	1.15479	1.65732	1.08626	1.54509	1.36803	1.50293	1.01007	527.667	393.667	0	489.667	482.667	0	774.333	526	0	776.333	582.667	0	1349.33	838.667	0	838	868	0	NC_006693.1_cdsid_XP_572234.1	CNH00420	NC_006693.1_cdsid_XP_572234.1	2609	86.64	NC_006693.1_cdsid_XP_572234.1	CGATATACAAGTTCAACGAAGGGTCTTTGAGTGCGGTGAGGAGGA	CNAG_05374	chromosome transmission fidelity protein 18	YMR078C	CTF18	gi|27501458|ref|NP_071375.1|	chromosome transmission fidelity protein 18 homolog	KOG1969		DNA replication checkpoint protein CHL12/CTF18
NC_006692.1_cdsid_XP_572082.1	CNG03780	0.449209	0.0373315	0.0528934	0.875383	0.83903	0.900424	0.89918	0.829501	0.841594	0.896222	0.776316	95	113	0	206	238	0	286	380	0	418.667	515.333	0	472.333	526.333	0	405	538	0	NC_006692.1_cdsid_XP_572082.1	CNG03780	NC_006692.1_cdsid_XP_572082.1	2003	90.15	NC_006692.1_cdsid_XP_572082.1	ATGCGTTCCAGAAAGCGAAAGGGGAAGTGGGTTACACCAAAGGCC	CNAG_03191	FZR1 protein	YGL003C	CDH1	0	0	KOG0305		Anaphase promoting complex, Cdc20, Cdh1, and Ama1 subunits
NC_006687.1_cdsid_XP_570920.1	CNE03530	0.0284434	0.0303001	0.0500997	1.08882	0.817715	1.11821	0.845779	1.06121	0.864523	1.08703	0.742845	823.667	796.333	0	790.333	936	0	1242.67	1173.67	0	1072.33	1241.67	0	1635	1321.33	0	951	1257	0	NC_006687.1_cdsid_XP_570920.1	CNE03530	NC_006687.1_cdsid_XP_570920.1	5729	86.54	NC_006687.1_cdsid_XP_570920.1	GGCCGGCGCCAGTGTATAAAGGAGACGTTTGGAAATTATGTAGTG	CNAG_02183	anaphase promoting complex subunit 1	YNL172W	APC1	gi|12056971|ref|NP_073153.1|	anaphase-promoting complex subunit 1	KOG1858		Anaphase-promoting complex (APC), subunit 1 (meiotic check point regulator/Tsg24)
NC_006693.1_cdsid_XP_572224.1	CNH00320	0.461026	0.019109	0.0171961	1.29838	1.24761	1.37804	1.29849	1.30221	1.26659	1.2149	1.17776	42.6667	26.3333	-16.6667	37.3333	24	0	36.3333	26.6667	0	57.3333	45	0	72	63.3333	0	86.3333	86.6667	0	NC_006693.1_cdsid_XP_572224.1	CNH00320	NC_006693.1_cdsid_XP_572224.1	803	90.5	NC_006693.1_cdsid_XP_572224.1	TAATGTTGCTTCAGTACGCTGTGTCGCTAGGGGTTGAAGCCGCGG	CNAG_05364	conserved hypothetical protein	YGL183C	MND1	gi|14149769|ref|NP_115493.1|	meiotic nuclear division protein 1 homolog	KOG3433		Protein involved in meiotic recombination/predicted coiled-coil protein
NC_006686.1_cdsid_XP_570688.1	CND05670	0.0918089	0.0118469	0.0337909	1.81582	1.44245	1.9633	1.32598	1.59034	1.357	1.8938	1.64438	187.667	105	0	181.667	144.667	0	353.333	242.333	0	312	241.333	0	437.333	228.667	0	416	267.667	0	NC_006686.1_cdsid_XP_570688.1	CND05670	NC_006686.1_cdsid_XP_570688.1	1698	89.3	NC_006686.1_cdsid_XP_570688.1	TGTGAGGCCAAGTGAGGTTGTGTTGGTGTTGGGAACAGACACCTA	CNAG_06804	BSP3	None	None	0	0	KOG1987		Speckle-type POZ protein SPOP and related proteins with TRAF, MATH and BTB/POZ domains
NC_006693.1_cdsid_XP_572340.1	CNH01590	0.135999	0.0163038	0.00714096	0.807608	0.868489	0.810435	0.862173	0.844761	0.888925	0.767629	0.85437	216	300	0	196.333	236.667	0	282	367	0	264.333	314.667	0	221	290.667	0	226.667	270.333	0	NC_006693.1_cdsid_XP_572340.1	CNH01590	NC_006693.1_cdsid_XP_572340.1	1053	90.87	NC_006693.1_cdsid_XP_572340.1	TCCTTCAGCATTCGCGGCCGCTCAAGATGCCAATAGCCATAAGGG	CNAG_05505	serine/threonine-protein phosphatase 2A activator 2	YPL152W	RRD2	gi|30065643|ref|NP_821067.1|	serine/threonine-protein phosphatase 2A activator isoform b	KOG2867		Phosphotyrosyl phosphatase activator
NC_006686.1_cdsid_XP_570543.1	CND05500	0.626168	0.00598274	0.018888	1.40567	1.36913	1.33741	1.47852	1.41552	1.2722	1.46408	1.35668	49.3333	32.3333	-16.6667	42	24	-16.6667	46.6667	31.6667	-16.6667	120.667	100	0	142	99	0	110	92.6667	0	NC_006686.1_cdsid_XP_570543.1	CND05500	NC_006686.1_cdsid_XP_570543.1	921	87.52	NC_006686.1_cdsid_XP_570543.1	CGCCGCAATTGAAAATTCAACGGATCAGAAGAACCCGGCAATGAG	CNAG_01436	serine/threonine-protein phosphatase ppe1	YDL047W	SIT4	gi|4506029|ref|NP_002712.1|	serine/threonine-protein phosphatase 6 catalytic subunit isoform b	KOG0373		Serine/threonine specific protein phosphatase involved in cell cycle control, PP2A-related
NC_006694.1_cdsid_XP_572599.1	CNI03640	0.120031	0.0150144	0.00907932	4.89917	2.98454	6.05457	3.58946	3.23701	2.51932	5.40593	2.84484	14504.3	2291.33	0	7848	1901	0	11043.3	3051.33	0	7807	2620.67	0	12100	1875	0	5833.67	1919	0	NC_006694.1_cdsid_XP_572599.1	CNI03640	NC_006694.1_cdsid_XP_572599.1	2338	89.02	NC_006694.1_cdsid_XP_572599.1	AAAGCTTCCTTGCGAGACAAGCAAATCAGGCTTCGTGCGGCTATC	CNAG_04222	SDA1 family protein	YGR245C	SDA1	gi|153791300|ref|NP_060585.2|	protein SDA1 homolog	KOG2229		Protein required for actin cytoskeleton organization and cell cycle progression
NC_006691.1_cdsid_XP_571311.1	CNF00500	0.423029	0.0380716	0.197678	1.28551	1.17991	1.20561	0.996968	1.23535	1.317	1.41556	1.22576	391.333	393	0	325.667	332.667	0	421.333	374	0	493	391.667	0	533.667	377	0	386	330.333	0	NC_006691.1_cdsid_XP_571311.1	CNF00500	NC_006691.1_cdsid_XP_571311.1	1582	86.7	NC_006691.1_cdsid_XP_571311.1	CCTGAAAAGGGATCTATCCAGCAAAAGAAGCGATTTGGTCTCGGC	CNAG_05925	septin ring protein	YLR314C	CDC3	gi|148352329|ref|NP_001011553.2|	septin-7 isoform 2	KOG2655		Septin family protein (P-loop GTPase)
NC_006687.1_cdsid_XP_570909.1	CNE03430	0.375037	0.0254107	0.241546	1.41474	1.23223	1.44369	0.958867	1.26811	1.36405	1.53243	1.37377	119.667	88.6667	0	101	98.3333	0	171.667	143.667	0	177.667	140.667	0	249	164.333	0	181.667	149.667	0	NC_006687.1_cdsid_XP_570909.1	CNE03430	NC_006687.1_cdsid_XP_570909.1	1055	86.4	NC_006687.1_cdsid_XP_570909.1	GGGAGATTCAGATGAAGAGGCAAGAATTGTTGGCCAAGGAAGACAG	CNAG_02196	septin	YJR076C	CDC11	0	0	KOG2655		Septin family protein (P-loop GTPase)
NC_006670.1_cdsid_XP_566916.1	CNA06870	0.0429062	0.0127159	0.00857273	0.220246	0.512186	0.17366	0.451113	0.302629	0.531463	0.184449	0.553981	345.333	2172	0	681.667	1557.33	0	552.667	1876	0	879	1659.67	0	269.667	1490.67	0	728	1342.67	0	NC_006670.1_cdsid_XP_566916.1	CNA06870	NC_006670.1_cdsid_XP_566916.1	1390	86.34	NC_006670.1_cdsid_XP_566916.1	GAGCTGCATAGAAAGGCTGTTACTGATTGGGAGGTTGCTCGTTAC	CNAG_00710	glutamine synthetase	None	None	gi|221307485|ref|NP_057655.2|	lengsin isoform a	KOG0683	E	Glutamine synthetase
NC_006692.1_cdsid_XP_572110.1	CNG04350	0.198165	0.0286813	0.00630392	0.286213	0.426546	0.234144	0.413513	0.422699	0.382979	0.201794	0.483146	31	125.333	0	61	137	0	88	215.333	0	104.667	290.667	0	63.6667	322.333	0	156.333	328	0	NC_006692.1_cdsid_XP_572110.1	CNG04350	NC_006692.1_cdsid_XP_572110.1	1642	86.93	NC_006692.1_cdsid_XP_572110.1	GAAATTGCAGAAGGTTACGAGCGAAAGATTGCAGGTAAGGGGCAG	CNAG_03128	lincomycin-condensing protein lmbA	None	None	0	0	KOG2410		Gamma-glutamyltransferase
NC_006691.1_cdsid_XP_571428.1	CNF04630	0.0320182	0.00875372	0.0110926	0.336026	0.624747	0.288293	0.584439	0.406725	0.601776	0.31306	0.688025	105.333	395	0	165	293.333	0	143	375	0	198	342.333	0	88.3333	291	0	186.667	275	0	NC_006691.1_cdsid_XP_571428.1	CNF04630	NC_006691.1_cdsid_XP_571428.1	1244	89.68	NC_006691.1_cdsid_XP_571428.1	TCCTCGGCTCTACTGCCCATCTGACGCCAATTGTACTCTCCGAAC	CNAG_06554	FAD dependent oxidoreductase superfamily	None	None	0	0	KOG2844		Dimethylglycine dehydrogenase precursor
NC_006684.1_cdsid_XP_569246.1	CNB04230	0.598444	0.0374518	0.0354204	0.40802	0.349739	0.315559	0.265319	0.569219	0.509715	0.339282	0.274183	1052.67	3472	0	654.333	2528	0	837	1489	0	858.667	1690.33	0	989	2574.67	0	698.667	2459.33	0	NC_006684.1_cdsid_XP_569246.1	CNB04230	NC_006684.1_cdsid_XP_569246.1	2543	90.09	NC_006684.1_cdsid_XP_569246.1	TCTTCCTCGCCTTTGCACGTGTCTGGGCTCAACTTACTCGACCTG	CNAG_03935	endothelin-converting enzyme 1	None	None	gi|153945761|ref|NP_055508.3|	endothelin-converting enzyme 2 isoform A	KOG3624		M13 family peptidase
NC_006692.1_cdsid_XP_571803.1	CNG00780	0.189698	0.0476388	0.00805772	0.426172	0.613889	0.355792	0.595479	0.608577	0.668227	0.314148	0.57796	543.667	1718.67	0	712.667	1213.33	0	889.333	1473.33	0	852.667	1271.33	0	447	1321	0	682	1232	0	NC_006692.1_cdsid_XP_571803.1	CNG00780	NC_006692.1_cdsid_XP_571803.1	1806	87.82	NC_006692.1_cdsid_XP_571803.1	GTCGCTTATGGCAAAGTACGAGATGCGCTGGCTGAATGAACACAA	CNAG_07741	cytoplasmic protein	None	None	0	0	KOG2413		Xaa-Pro aminopeptidase
NC_006681.1_cdsid_XP_568145.1	CNL06180	0.0661671	0.0246004	0.00172961	0.452431	0.265167	0.412804	0.236669	0.572174	0.28063	0.372315	0.278203	199	552.333	0	91.6667	407	0	221	422.667	0	88.6667	336.667	0	196.333	523	0	128.667	471	0	NC_006681.1_cdsid_XP_568145.1	CNL06180	NC_006681.1_cdsid_XP_568145.1	1313	86.44	NC_006681.1_cdsid_XP_568145.1	CCATCATCTGTCCTGCATACACTGTGACCAAGAAGCAGATCTCTGA	CNAG_07802	class III aminotransferase	None	None	0	0	KOG1404		Alanine-glyoxylate aminotransferase AGT2
NC_006691.1_cdsid_XP_571404.1	CNF04420	0.618978	0.0185646	0.00976322	0.4665	0.49726	0.418371	0.474797	0.570857	0.567181	0.410272	0.449802	168.333	455	0	237.333	513.667	0	238.333	460.333	0	336.333	616.333	0	515	1164	0	619	1426.67	0	NC_006691.1_cdsid_XP_571404.1	CNF04420	NC_006691.1_cdsid_XP_571404.1	527	87.61	NC_006691.1_cdsid_XP_571404.1	TCTCAGCTGACAAGTACGCTAAGAACAAGTCTTCCATCGAGGGCG	CNAG_06576	allergen	None	None	0	0	KOG1189		Global transcriptional regulator, cell division control protein
NC_006680.1_cdsid_XP_567676.1	CNK02000	0.143115	0.0446779	0.0503121	0.475504	0.680412	0.418327	0.578963	0.641761	0.795142	0.366424	0.66713	66	170	0	69.6667	111.667	0	59.3333	93.6667	-16.6667	118.333	160	0	60	173.333	0	86	144	0	NC_006680.1_cdsid_XP_567676.1	CNK02000	NC_006680.1_cdsid_XP_567676.1	752	89.87	NC_006680.1_cdsid_XP_567676.1	TGGGCGAATTATTAGAAGAGGCCGGCTTGCCAGGTGCTGTCAAAG	CNAG_01860	ornithine cyclodeaminase	YGL159W	None	gi|4503065|ref|NP_001879.1|	mu-crystallin homolog isoform 1	KOG3007		Mu-crystallin
NC_006685.1_cdsid_XP_569559.1	CNC02640	0.109082	0.0148047	0.20581	0.528071	0.780575	0.471495	1.01647	0.612689	0.629418	0.50003	0.695837	33.3333	63	-16.6667	70.3333	65	0	71	116.333	0	78.6667	131.333	0	85	173.333	0	115.333	191.333	0	NC_006685.1_cdsid_XP_569559.1	CNC02640	NC_006685.1_cdsid_XP_569559.1	1628	86.4	NC_006685.1_cdsid_XP_569559.1, NC_006685.1_cdsid_XP_569558.1	GCTGGGGAAAGCTTGAGGATACCGATAGCAAGTTAAAGCAGGAAG	CNAG_01763	cytoplasmic protein	None	None	0	0	KOG1939		Oxoprolinase
NC_006685.1_cdsid_XP_569793.1	CNC05010	0.0162934	0.0193916	0.133439	0.534791	0.882882	0.466015	0.916791	0.63001	0.794523	0.508348	0.937332	101.333	234.333	0	207.667	235.333	0	218.667	378	0	237	312.667	0	124.333	252	0	226.333	244.667	0	NC_006685.1_cdsid_XP_569793.1	CNC05010	NC_006685.1_cdsid_XP_569793.1	1613	86.82	NC_006685.1_cdsid_XP_569793.1	GGGATCCGAGGAAACATGATTCAGGCGGAAGCGTATATCATGAGT	CNAG_02888	protein-glutamine gamma-glutamyltransferase	None	None	0	0	KOG2410		Gamma-glutamyltransferase
NC_006684.1_cdsid_XP_568965.1	CNB04750	0.1356	0.0364732	0.0201105	0.542079	0.735474	0.461848	0.712965	0.682042	0.801069	0.482346	0.692387	118.667	275.667	0	126.667	188	0	155.333	243.333	0	152	201.667	0	105	223.667	0	120	199.333	0	NC_006684.1_cdsid_XP_568965.1	CNB04750	NC_006684.1_cdsid_XP_568965.1	1444	87.77	NC_006684.1_cdsid_XP_568965.1	GTTGCCAGTTTTGGAGTGATTGTGTTGGTGTTGAGTTGCGGGTTG	CNAG_03988	vacuolar amino acid transporter 2	YEL064C	AVT2	gi|27735137|ref|NP_775783.1|	putative sodium-coupled neutral amino acid transporter 11	KOG1305		Amino acid transporter protein
NC_006685.1_cdsid_XP_569558.1	CNC02640	0.272704	0.0340671	0.248817	0.593182	0.78597	0.574522	1.06141	0.706141	0.612921	0.498883	0.683576	28	41.6667	-33.3333	83.6667	73.3333	0	110	160.333	0	97.6667	169.333	0	88.6667	181	0	118.333	199.333	0	NC_006685.1_cdsid_XP_569558.1	CNC02640	NC_006685.1_cdsid_XP_569558.1	1631	86.4	NC_006685.1_cdsid_XP_569558.1, NC_006685.1_cdsid_XP_569559.1	GCTGGGGAAAGCTTGAGGATACCGATAGCAAGTTAAAGCAGGAAG	CNAG_01763	cytoplasmic protein	None	None	0	0	KOG1939		Oxoprolinase
NC_006684.1_cdsid_XP_568879.1	CNB03000	0.184461	0.033537	0.0154318	0.62049	0.498377	0.583405	0.416158	0.734949	0.557624	0.543115	0.521348	102.333	192.667	0	94	239.667	0	209.333	305.333	0	155	288.667	0	226.667	413	0	207	412.333	0	NC_006684.1_cdsid_XP_568879.1	CNB03000	NC_006684.1_cdsid_XP_568879.1	1627	86.11	NC_006684.1_cdsid_XP_568879.1	CGTTTGGCATTCTCAGTGGCCTCATATGAAGAGATTAGAGACGGC	CNAG_03808	aromatic amino acid aminotransferase I	None	None	0	0	KOG0634		Aromatic amino acid aminotransferase and related proteins
NC_006682.1_cdsid_XP_568394.1	CNM00800	0.108068	0.0347838	0.00129104	0.623898	0.473682	0.569265	0.451385	0.743262	0.474217	0.559168	0.495443	159.667	308.333	0	192.333	429	0	460.333	648.333	0	452.333	976.667	0	824.667	1377	0	849.667	1645.33	0	NC_006682.1_cdsid_XP_568394.1	CNM00800	NC_006682.1_cdsid_XP_568394.1	1618	86.91	NC_006682.1_cdsid_XP_568394.1	GAGATCGACTTCCACAGTGGACGAAGGGAATTGGATGAGCTTGAA	CNAG_07902	amino acid transporter	None	None	0	0	KOG1286		Amino acid transporters
NC_006691.1_cdsid_XP_571442.1	CNF04770	0.0588648	0.00835821	0.0103362	0.698017	0.574849	0.672687	0.545261	0.676343	0.537271	0.745021	0.642014	24.3333	28	-16.6667	29	46	0	37.6667	54.6667	0	38.3333	71.3333	0	56.6667	81.3333	0	43.3333	80	0	NC_006691.1_cdsid_XP_571442.1	CNF04770	NC_006691.1_cdsid_XP_571442.1	1840	89.74	NC_006691.1_cdsid_XP_571442.1	ATGGTGATCAAGGGCGCGGTCAAGTATCAGAGACTCGCTCAGACG	CNAG_06540	dihydroxy-acid dehydratase	None	None	0	0	KOG2448		Dihydroxy-acid dehydratase
NC_006686.1_cdsid_XP_570407.1	CND01760	0.377372	0.0107207	0.884288	0.851816	1.05753	0.8757	1.41795	0.826371	0.813702	0.853378	0.940952	111.667	142	0	280	205	0	304	407.333	0	405.667	517.667	0	397.333	466.667	0	472.333	520	0	NC_006686.1_cdsid_XP_570407.1	CND01760	NC_006686.1_cdsid_XP_570407.1	1120	87.54	NC_006686.1_cdsid_XP_570407.1	GGAGAGGGCCTGGAAAGCAAGGCGTTGGCAAAGTACAATGATATA	CNAG_01046	N,N-dimethylglycine oxidase	None	None	0	0	KOG2844		Dimethylglycine dehydrogenase precursor
NC_006686.1_cdsid_XP_570525.1	CND06100	0.27277	0.00356142	0.0338392	0.863324	0.814208	0.852894	0.773059	0.878166	0.878009	0.858911	0.791557	486.333	644.333	0	367	495	0	437.333	529	0	414	491	0	461.333	536.333	0	392.667	510.333	0	NC_006686.1_cdsid_XP_570525.1	CND06100	NC_006686.1_cdsid_XP_570525.1	2395	87.55	NC_006686.1_cdsid_XP_570525.1	GTGCAGACTTTAAGGAGTTTGTTCATTCCCAGTGCGGAAGGACCA	CNAG_06828	vacuolar amino acid transporter 3	YKL146W	AVT3	0	0	KOG1304		Amino acid transporters
NC_006691.1_cdsid_XP_571467.1	CNF00310	0.589207	0.0372555	0.261653	0.866118	0.800683	0.820421	0.605629	0.872685	1.05021	0.905248	0.746207	20	18.6667	-50	11.3333	16.6667	-33.3333	28.3333	31	-16.6667	29.3333	27.3333	-16.6667	25.3333	29	-33.3333	22.6667	41	0	NC_006691.1_cdsid_XP_571467.1	CNF00310	NC_006691.1_cdsid_XP_571467.1	1633	86.49	NC_006691.1_cdsid_XP_571467.1	GAAGATGTTGACGCTTGGGATGTTACGCATGATCCTTCTGGAAGG	CNAG_07693	high-affinity methionine permease	YGR055W	MUP1	0	0	KOG1287		Amino acid transporters
NC_006692.1_cdsid_XP_571835.1	CNG00940	0.0163072	0.0388963	0.00858516	0.872897	0.520239	0.913803	0.541202	0.830081	0.560231	0.874807	0.459284	193	229.333	0	149.333	287.667	0	524.667	661.333	0	367.333	670.667	0	825	865.333	0	441.667	979.333	0	NC_006692.1_cdsid_XP_571835.1	CNG00940	NC_006692.1_cdsid_XP_571835.1	1491	90.93	NC_006692.1_cdsid_XP_571835.1	ATTCAAAGGAGAGTGGTTGTCTGGGCCTGTTCAGAGCTGGGGGGATG	CNAG_03499	twin-arginine translocation pathway signal	None	None	0	0	KOG2414		Putative Xaa-Pro aminopeptidase
NC_006679.1_cdsid_XP_567378.1	CNJ02060	0.140661	0.00874101	0.071416	0.89274	0.711431	0.892396	0.748273	0.90944	0.805144	0.876385	0.580875	3639	3988.33	0	3240.67	3807	0	5052	5002	0	5458.33	5602	0	7056.67	6793	0	5120	7255.33	0	NC_006679.1_cdsid_XP_567378.1	CNJ02060	NC_006679.1_cdsid_XP_567378.1	1045	89.4	NC_006679.1_cdsid_XP_567378.1	CTCGTCAAGGAGGGCAAGATCAGGACTGCTGACATTGGCGGTAAC	CNAG_07851	isocitrate dehydrogenase	YNL037C	IDH1	gi|28178821|ref|NP_008830.2|	isocitrate dehydrogenase [NAD] subunit beta, mitochondrial isoform a precursor	KOG0784		Isocitrate dehydrogenase, gamma subunit
NC_006680.1_cdsid_XP_567867.1	CNK02680	0.388396	0.0458514	0.0696367	1.07942	1.11938	1.04657	1.18989	1.08229	1.07903	1.10938	1.08922	195	200.667	0	273.667	237	0	427.667	429.333	0	392.667	391	0	461.667	416.667	0	443.333	418	0	NC_006680.1_cdsid_XP_567867.1	CNK02680	NC_006680.1_cdsid_XP_567867.1	1893	88.57	NC_006680.1_cdsid_XP_567867.1	GGGAGACGAAAGAGCAGGTAAATGGCTGGAAAGAGAGTGCCAACC	CNAG_01928	cytoplasmic protein	YLL029W	FRA1	gi|264681563|ref|NP_065116.3|	xaa-Pro aminopeptidase 1 isoform 1	KOG2413		Xaa-Pro aminopeptidase
NC_006682.1_cdsid_XP_568252.1	CNM02510	0.396011	0.0411502	0.481887	1.13814	1.06028	1.13311	1.11317	1.19372	0.930335	1.0876	1.13732	207.333	197.667	0	174.333	165.333	0	212	190	0	163.667	187	0	198.667	186	0	163.667	163.333	0	NC_006682.1_cdsid_XP_568252.1	CNM02510	NC_006682.1_cdsid_XP_568252.1	1294	90.54	NC_006682.1_cdsid_XP_568252.1	ATGTCGTGCGGGCATAACGGTCACGGAATGGCGCGTATCTTTACG	CNAG_06250	conserved hypothetical protein	None	None	0	0	KOG2844		Dimethylglycine dehydrogenase precursor
NC_006691.1_cdsid_XP_571553.1	CNF02250	0.0624725	0.00556801	0.0276963	1.16258	1.5558	1.17972	1.57093	1.17107	1.35137	1.13697	1.7451	816.333	742	0	1327	877	0	2167	1827	0	2632.67	1860	0	2093.33	1618	0	3088.67	1769.67	0	NC_006691.1_cdsid_XP_571553.1	CNF02250	NC_006691.1_cdsid_XP_571553.1	2509	87.16	NC_006691.1_cdsid_XP_571553.1	GCGTCCGAAATCATCGAGTTGTACGAGGAAAAGTACGGCAAGGAG	CNAG_05753	arg-6 protein	YER069W	ARG5,6	0	0	KOG2436		Acetylglutamate kinase/acetylglutamate synthase
NC_006683.1_cdsid_XP_568576.1	CNN00460	0.0345224	0.0106784	0.319193	1.21795	1.04871	1.26804	1.10445	1.19768	0.979804	1.18812	1.06186	565.333	514.333	0	425.667	401.333	0	430.667	393	0	516	530.667	0	616.667	531	0	450	435.667	0	NC_006683.1_cdsid_XP_568576.1	CNN00460	NC_006683.1_cdsid_XP_568576.1	438	89.66	NC_006683.1_cdsid_XP_568576.1	CCTCTTGTCTGCTGACGCTTACAAAGCCCATTGCGAGGGTGCTTA	CNAG_06316	glycine dehydrogenase	YAL044C	GCV3	gi|49574537|ref|NP_004474.2|	glycine cleavage system H protein, mitochondrial precursor	KOG3373		Glycine cleavage system H protein (lipoate-binding)
NC_006680.1_cdsid_XP_567717.1	CNK02460	0.122109	0.0361086	0.0316395	1.27738	1.68876	1.36268	1.94328	1.30649	1.40754	1.16298	1.71544	2209	1687.33	0	2238.33	1167.67	0	2396.33	1802.67	0	2440	1659.33	0	1663	1257.33	0	1875.33	1056.33	0	NC_006680.1_cdsid_XP_567717.1	CNK02460	NC_006680.1_cdsid_XP_567717.1	1367	86.07	NC_006680.1_cdsid_XP_567717.1	GGGCTTTGGCATTGGGTATATATGGACTAGGTGTAATGGGCTTCTG	CNAG_01904	vacuolar amino acid transporter 5	YER119C	AVT6	gi|219689132|ref|NP_001137296.1|	sodium-coupled neutral amino acid transporter 4	KOG1305		Amino acid transporter protein
NC_006685.1_cdsid_XP_569702.1	CNC04350	0.221759	0.0437893	0.534675	1.29376	1.09047	1.36163	0.922454	1.15533	1.04148	1.36432	1.30747	4810.33	3443.33	0	2260.33	2370	0	3891.67	3154.67	0	3543.33	3069	0	3542	2301.67	0	2844.33	2165.67	0	NC_006685.1_cdsid_XP_569702.1	CNC04350	NC_006685.1_cdsid_XP_569702.1	1185	87.9	NC_006685.1_cdsid_XP_569702.1	CTTCGTCAAGCCCATGCCGTTTGTGCCTACCAAGTACTTCAAGTG	CNAG_02818	aminomethyltransferase	YDR019C	GCV1	gi|44662838|ref|NP_000472.2|	aminomethyltransferase, mitochondrial isoform 1 precursor	KOG2770		Aminomethyl transferase
NC_006684.1_cdsid_XP_569127.1	CNB01990	0.373435	0.0470141	0.0556645	1.39896	1.62939	1.51521	1.89474	1.20005	1.28203	1.4816	1.71141	644.667	482	0	1159	610	0	929.333	799.333	0	2403.67	1791.67	0	2624	1534.33	0	2239.67	1311.67	0	NC_006684.1_cdsid_XP_569127.1	CNB01990	NC_006684.1_cdsid_XP_569127.1	4716	86.09	NC_006684.1_cdsid_XP_569127.1	GGTCGTACCTGGTGTAGAGATCTTGTGTTTGCAAGGATTCAAGCAG	CNAG_03701	arom polypeptide	YDR127W	ARO1	0	0	KOG0692		Pentafunctional AROM protein
NC_006681.1_cdsid_XP_568121.1	CNL05880	0.326442	0.0493582	0.0268924	1.45781	1.283	1.4709	1.26732	1.23926	1.19914	1.66327	1.38255	6434.67	4208.67	0	3926.33	2739.67	0	5357.33	3918.33	0	4865.33	3488.33	0	5522.33	2861.67	0	3903.67	2667.33	0	NC_006681.1_cdsid_XP_568121.1	CNL05880	NC_006681.1_cdsid_XP_568121.1	988	89.21	NC_006681.1_cdsid_XP_568121.1	TACCGACTTCTTGACGAGGAAGGTCTCTACGTTGGTGCGTCCTCC	CNAG_05028	cysteine synthase	None	None	0	0	KOG1481		Cysteine synthase
NC_006694.1_cdsid_XP_572887.1	CNI02790	0.402718	0.0278894	0.0335342	1.48675	1.67139	1.42892	1.73708	1.34696	1.38003	1.68437	1.89707	724.333	536.333	0	759.667	477.667	0	842.667	651	0	769.333	570.333	0	821.667	496	0	803.667	438.667	0	NC_006694.1_cdsid_XP_572887.1	CNI02790	NC_006694.1_cdsid_XP_572887.1	1715	86.25	NC_006694.1_cdsid_XP_572887.1	CGACGAGGTTCTTCTACAAATTGATTCGAAACTCCGAAGGCTGGG	CNAG_04141	vacuolar protein	None	None	gi|269846968|ref|NP_689704.4|	probable carboxypeptidase PM20D1 precursor	KOG2275		Aminoacylase ACY1 and related metalloexopeptidases
NC_006670.1_cdsid_XP_567240.1	CNA05490	0.206895	0.0163669	0.0134318	1.57857	1.40631	1.63482	1.50153	1.40195	1.3086	1.69894	1.40878	3127	1975	0	2040.33	1380	0	2845.33	1988.33	0	2283.33	1673.67	0	2592.33	1337.67	0	1800.67	1232.67	0	NC_006670.1_cdsid_XP_567240.1	CNA05490	NC_006670.1_cdsid_XP_567240.1	969	87.17	NC_006670.1_cdsid_XP_567240.1	GGGCACATGTTCATTCTATGATCATACCATGCACCTTTGGCAGGC	CNAG_00567	WD40 repeat domain 85	YBR246W	None	gi|24308452|ref|NP_620133.1|	WD repeat-containing protein 85	KOG0280		Uncharacterized conserved protein
NC_006670.1_cdsid_XP_566779.1	CNA04170	0.922344	0.0251023	0.0405979	1.63857	1.62249	1.84238	1.89053	1.40661	1.34493	1.66672	1.63199	3496.33	1944.33	0	2796	1481	0	3623.33	2457.67	0	3033.67	2145.67	0	3451.33	1830	0	2731.67	1680.33	0	NC_006670.1_cdsid_XP_566779.1	CNA04170	NC_006670.1_cdsid_XP_566779.1	1041	86.47	NC_006670.1_cdsid_XP_566779.1	CTGGGATCTGCCTGGGTATAGACTGCCTATTGCTAAGATGAGCTT	CNAG_00434	arginine N-methyltransferase 2	YDR465C	RMT2	0	0	KOG1709		Guanidinoacetate methyltransferase and related proteins
NC_006692.1_cdsid_XP_571761.1	CNG00550	0.203333	0.0400685	0.00140718	1.67113	1.36132	1.83819	1.34617	1.34368	1.39302	1.83153	1.34478	682	427.667	0	462.333	357.333	0	561.333	441.333	0	629.333	453	0	835	466	0	542.667	416.667	0	NC_006692.1_cdsid_XP_571761.1	CNG00550	NC_006692.1_cdsid_XP_571761.1	1031	89.98	NC_006692.1_cdsid_XP_571761.1	TCCGAGAAGGCCATTACATTACCGAGGTTGTTGCTGAGACCGGCT	CNAG_03542	arginase	YPL111W	CAR1	gi|10947139|ref|NP_000036.2|	arginase-1	KOG2965		Arginase
NC_006684.1_cdsid_XP_568939.1	CNB04430	0.0417761	0.0274728	0.101891	1.68137	1.17708	1.62614	1.05312	1.45717	1.26443	1.96081	1.21368	115	73.6667	0	96.3333	85	0	177.333	128.333	0	139	116.667	0	215.333	113	0	132.667	124.333	0	NC_006684.1_cdsid_XP_568939.1	CNB04430	NC_006684.1_cdsid_XP_568939.1	1603	86.89	NC_006684.1_cdsid_XP_568939.1	GCGTGGATCAAATTCAGAGAAGATATCGATAGGCTCTTGCCGCGA	CNAG_03955	L-methionine transporter	None	None	gi|71979932|ref|NP_003477.4|	large neutral amino acids transporter small subunit 1	KOG1287		Amino acid transporters
NC_006684.1_cdsid_XP_568883.1	CNB03030	0.839514	0.0298705	0.0794732	1.69388	1.80058	1.94386	2.22894	1.41838	1.26702	1.71939	1.90579	941.333	504.333	0	987	462	0	831	612.667	0	1606.67	1245.33	0	2184.33	1120	0	1836.67	930	0	NC_006684.1_cdsid_XP_568883.1	CNB03030	NC_006684.1_cdsid_XP_568883.1	1138	87.31	NC_006684.1_cdsid_XP_568883.1	ACTGAAAGAGGATGTGAAGGTTGCTTGAGAATAACGGTCGGCACG	CNAG_03812	histidinol-phosphate transaminase	YIL116W	HIS5	0	0	KOG0633		Histidinol phosphate aminotransferase
NC_006687.1_cdsid_XP_570835.1	CNE00950	0.0167287	0.0336301	0.721395	1.70935	0.98069	1.88248	1.06057	1.38903	1.00046	1.85652	0.881033	195.667	112.667	0	127.667	124	0	268.333	206	0	141.333	153	0	244.667	135.333	0	89	115.333	0	NC_006687.1_cdsid_XP_570835.1	CNE00950	NC_006687.1_cdsid_XP_570835.1	3872	86.79	NC_006687.1_cdsid_XP_570835.1	CACCTTTCACAAGAGGAAACGGTAGTGTATCTCAGTGGGGTCAGG	CNAG_02464	cytoplasmic protein	YKL215C	None	gi|48314820|ref|NP_060040.1|	5-oxoprolinase	KOG1939		Oxoprolinase
NC_006680.1_cdsid_XP_567704.1	CNK02310	0.479239	0.0367098	0.0594216	1.7427	1.542	1.67588	1.4986	1.45279	1.27651	2.09944	1.8509	9725	5460.67	0	6994.33	3862.33	0	9989.33	6023.33	0	9565.33	5900	0	10989.3	4415.67	0	9203.67	4089.67	0	NC_006680.1_cdsid_XP_567704.1	CNK02310	NC_006680.1_cdsid_XP_567704.1	2074	90.29	NC_006680.1_cdsid_XP_567704.1	AACGAGATCGGCCCTGGTGTCTACGACATCCACTCTCCTCGTGTT	CNAG_01890	5-methyltetrahydropteroyltriglutamate-homocysteine S-methyltransferase	YER091C	MET6	0	0	KOG2263		Methionine synthase II (cobalamin-independent)
NC_006685.1_cdsid_XP_569825.1	CNC06920	0.0888198	0.0229267	0.0221758	1.76742	1.37478	2.08311	1.50929	1.63682	1.30469	1.58232	1.31036	35.6667	12.6667	-33.3333	41.3333	23	-16.6667	64.3333	39	0	60.3333	46.3333	0	78	52.3333	0	74.3333	67.6667	0	NC_006685.1_cdsid_XP_569825.1	CNC06920	NC_006685.1_cdsid_XP_569825.1	553	86.88	NC_006685.1_cdsid_XP_569825.1	GTTATGACGAAGAATGTGCCCAATAGGTGTGTGGTGGCAGGAAAC	CNAG_01489	maltose O-acetyltransferase	YJL218W	None	0	0	KOG4750		Serine O-acetyltransferase
NC_006680.1_cdsid_XP_567589.1	CNK00180	0.623798	0.0326793	0.0140082	1.95261	1.79252	2.156	1.96082	1.51046	1.55888	2.19137	1.85787	97.3333	43.3333	0	81.3333	38.6667	0	100.667	67.3333	0	96.3333	64.6667	0	87.6667	42.3333	0	73.6667	47	0	NC_006680.1_cdsid_XP_567589.1	CNK00180	NC_006680.1_cdsid_XP_567589.1	1182	86.02	NC_006680.1_cdsid_XP_567589.1	ACTCACAGAGGATAGTAAGGTGGTCTTAGTTGTTTGTGGAGGGTCG	CNAG_06913	L-serine ammonia-lyase	None	None	gi|33469958|ref|NP_006834.2|	L-serine dehydratase/L-threonine deaminase	KOG1250		Threonine/serine dehydratases
NC_006684.1_cdsid_XP_569190.1	CNB03550	0.270237	0.0469903	0.0234731	2.12652	1.59078	2.49233	1.74333	1.49519	1.37617	2.39203	1.65285	663.667	327.333	0	470	278.333	0	726.667	509	0	546.333	410	0	706.333	295	0	478.667	300	0	NC_006684.1_cdsid_XP_569190.1	CNB03550	NC_006684.1_cdsid_XP_569190.1	1523	87.2	NC_006684.1_cdsid_XP_569190.1	CCGTGGTTTGTGTTATTGGTGTCGTCTGTGCGTGTTTGAACAATGG	CNAG_03866	amino acid transporter	YJR001W	AVT1	0	0	KOG1303		Amino acid transporters
NC_006681.1_cdsid_XP_568023.1	CNL04820	0.0735137	0.0096328	0.00319082	2.33737	1.70704	2.55506	1.60589	1.9668	1.76649	2.49024	1.74874	373.667	164	0	335.667	213	0	596	327.333	0	505.667	307.333	0	1058	422.333	0	907	526.667	0	NC_006681.1_cdsid_XP_568023.1	CNL04820	NC_006681.1_cdsid_XP_568023.1	1799	90.61	NC_006681.1_cdsid_XP_568023.1	TGAAGGGTACTGTTGAGGGGATCGTTGAGGGTGTGAAGGGTGTGGT	CNAG_05140	methylenetetrahydrofolate reductase	YGL125W	MET13	gi|87240000|ref|NP_005948.3|	methylenetetrahydrofolate reductase	KOG0564		5,10-methylenetetrahydrofolate reductase
NC_006685.1_cdsid_XP_569507.1	CNC02310	0.144045	0.0425221	0.0224823	2.49863	1.52339	3.34481	1.69891	1.74605	1.50787	2.40502	1.3634	48	10.6667	-33.3333	70.3333	38	0	124	71.3333	-16.6667	166.333	119	0	424.333	177	0	228.667	175.667	0	NC_006685.1_cdsid_XP_569507.1	CNC02310	NC_006685.1_cdsid_XP_569507.1	3018	89	NC_006685.1_cdsid_XP_569507.1	AGCTAAGAGGGCCGACGAGAAGCACAGAACAGATAGAGGAGGTGA	CNAG_01726	transcriptional elongation regulator	YGL207W	SPT16	gi|6005757|ref|NP_009123.1|	FACT complex subunit SPT16	KOG1189		Global transcriptional regulator, cell division control protein
NC_006670.1_cdsid_XP_567040.1	CNA07220	0.964017	0.044367	0.0453908	2.69713	2.6511	3.71819	3.32978	1.81579	1.69788	2.5574	2.92565	155.333	42.3333	0	218.333	66.3333	0	263	155	0	593.667	362.333	0	1151.33	432.667	0	1325	466.333	0	NC_006670.1_cdsid_XP_567040.1	CNA07220	NC_006670.1_cdsid_XP_567040.1	1778	86.78	NC_006670.1_cdsid_XP_567040.1	GTGAAGTTGGAATTGACGAGGTTAAGGGATGGTTGGAAGGCAAGG	CNAG_00743	imidazoleglycerol phosphate synthase	YBR248C	HIS7	0	0	KOG0623		Glutamine amidotransferase/cyclase
NC_006685.1_cdsid_XP_570050.1	CNC06540	0.38079	0.0110338	0.00785042	2.77388	2.41001	3.14652	2.70429	2.2224	2.07166	2.95273	2.45409	431.667	154.667	0	341.333	131.333	0	455.667	225.333	0	376.667	190	0	387.333	133	0	291.667	126.333	0	NC_006685.1_cdsid_XP_570050.1	CNC06540	NC_006685.1_cdsid_XP_570050.1	686	89.91	NC_006685.1_cdsid_XP_570050.1	ACGCCTACATTAATTCTTTCGCTCCAGGTGGTAGCAACGGCGACCT	CNAG_01528	conserved hypothetical protein	YHR049W	FSH1	gi|18201880|ref|NP_543012.1|	ovarian cancer-associated gene 2 protein	KOG2551		Phospholipase/carboxyhydrolase
NC_006670.1_cdsid_XP_566899.1	CNA05800	0.0605651	0.0224458	0.00320695	2.77751	1.49599	3.43064	1.56324	2.0404	1.4754	2.86149	1.44933	113	30.6667	0	87.6667	52.6667	0	232	121.333	0	163	119	0	327.667	116.333	0	235.667	170.333	0	NC_006670.1_cdsid_XP_566899.1	CNA05800	NC_006670.1_cdsid_XP_566899.1	1590	86.78	NC_006670.1_cdsid_XP_566899.1	CGCTCGAGAGTTCCACGATCTGAATGAAGAAACGGAAGAAGAGCA	CNAG_07367	amino acid transporter	None	None	0	0	KOG1286		Amino acid transporters
NC_006686.1_cdsid_XP_570225.1	CND02030	0.0284362	0.0260929	0.0642453	0.686575	1.79396	0.64277	1.76157	0.775072	1.35078	0.641882	2.26952	31	41.6667	-16.6667	57	28.3333	0	41.6667	53	0	63	47	0	19.6667	32	0	54	30.6667	0	NC_006686.1_cdsid_XP_570225.1	CND02030	NC_006686.1_cdsid_XP_570225.1	1551	88.55	NC_006686.1_cdsid_XP_570225.1	TGCCAAAGAGGATAAGGCTGCTGTTGCTATGCCCGTTCACCATTA	CNAG_01075	methylmalonate-semialdehyde dehydrogenase	None	None	gi|11095441|ref|NP_005580.1|	methylmalonate-semialdehyde dehydrogenase [acylating], mitochondrial precursor	KOG2449		Methylmalonate semialdehyde dehydrogenase
NC_006679.1_cdsid_XP_567475.1	CNJ00950	0.0354162	0.0104354	0.00665127	0.144189	0.0438507	0.115015	0.0436908	0.207339	0.0624665	0.110212	0.0253948	225.667	2041	0	73.6667	1738.67	0	207.333	1066.33	0	124.667	2034	0	498.667	3993.33	0	112	4484.33	0	NC_006679.1_cdsid_XP_567475.1	CNJ00950	NC_006679.1_cdsid_XP_567475.1	2061	88.89	NC_006679.1_cdsid_XP_567475.1	AGTGTTTATGCCTAGGGGTGATGCTCCTGCTGGTCTTATCAGGCA	CNAG_04659	pyruvate decarboxylase	YLR044C	PDC1	0	0	KOG1184		Thiamine pyrophosphate-requiring enzyme
NC_006685.1_cdsid_XP_569537.1	CNC01820	0.27764	0.0455882	0.0431849	0.457446	0.309847	0.341644	0.18226	0.625999	0.459203	0.404695	0.288079	33.3333	89.3333	0	15.3333	71.6667	0	36.3333	57	0	24.3333	52.3333	0	37	96.6667	0	21	92.3333	0	NC_006685.1_cdsid_XP_569537.1	CNC01820	NC_006685.1_cdsid_XP_569537.1	1745	90.41	NC_006685.1_cdsid_XP_569537.1	AGATTGGGGCTGATGGGGACAATGGTGATTGGGGAGTTTTCCGGAT	CNAG_01671	acetyl/propionyl CoA carboxylase	None	None	gi|11545863|ref|NP_071415.1|	methylcrotonoyl-CoA carboxylase beta chain, mitochondrial	KOG0540		3-Methylcrotonyl-CoA carboxylase, non-biotin containing subunit/Acetyl-CoA carboxylase carboxyl transferase, subunit beta
NC_006670.1_cdsid_XP_567164.1	CNA04330	0.124706	0.039524	0.890821	0.757485	0.994947	0.674025	0.996422	0.785577	0.806373	0.812853	1.18205	18.6667	21	-33.3333	23.3333	18.6667	-16.6667	25	30.3333	-33.3333	32.6667	40	-16.6667	24.3333	31	-16.6667	31.6667	35.6667	-16.6667	NC_006670.1_cdsid_XP_567164.1	CNA04330	NC_006670.1_cdsid_XP_567164.1	1209	87.2	NC_006670.1_cdsid_XP_567164.1	GATGCTGATTGGAAGAGAGTTCAACGAGGCGTTAAGCGGGTTGTA	CNAG_00452	isovaleryl-CoA dehydrogenase 2	None	None	gi|226958412|ref|NP_002216.2|	isovaleryl-CoA dehydrogenase, mitochondrial isoform 1 precursor	KOG0141		Isovaleryl-CoA dehydrogenase
NC_006679.1_cdsid_XP_567305.1	CNJ00520	0.170053	0.00934474	0.00436526	1.38377	1.48944	1.41933	1.50649	1.29829	1.41514	1.4337	1.5467	1670.67	1252.33	0	2102	1419	0	2832	2133.33	0	3869.33	2499.33	0	3617	2236.67	0	3259	2082.67	0	NC_006679.1_cdsid_XP_567305.1	CNJ00520	NC_006679.1_cdsid_XP_567305.1	2153	88	NC_006679.1_cdsid_XP_567305.1	ACAAGAAGATTGTGACGCAAGAGTTGCAAGCCAAGTTGAGGCCTTG	CNAG_04613	ATP-dependent transporter	YFR009W	GCN20	gi|148612853|ref|NP_060828.2|	ATP-binding cassette sub-family F member 3	KOG0062		ATPase component of ABC transporters with duplicated ATPase domains/Translation elongation factor EF-3b
NC_006686.1_cdsid_XP_570261.1	CND02420	0.783359	0.0398079	0.0469573	1.93147	1.82614	2.14495	2.10782	1.45929	1.3836	2.19016	1.98699	1962.67	979.333	0	2163	1040	0	3627.33	2376.67	0	5527	3402.67	0	8672.67	3305.67	0	9341	3876.33	0	NC_006686.1_cdsid_XP_570261.1	CND02420	NC_006686.1_cdsid_XP_570261.1	2963	90.99	NC_006686.1_cdsid_XP_570261.1	ACTGGGTTGAGGGTCAAGGCTCCGGTGAGAGGATTGACAAGAAGGC	CNAG_01117	elongation factor 3	YNL014W	HEF3	0	0	KOG0062		ATPase component of ABC transporters with duplicated ATPase domains/Translation elongation factor EF-3b
NC_006670.1_cdsid_XP_566522.1	CNA00950	0.202302	0.0154444	0.00695029	3.43774	2.46074	3.99363	2.52018	2.48107	2.12301	3.83852	2.73902	4623.67	1204.33	0	2246.67	904.667	0	4350	1693.67	0	3453.33	1553.67	0	4357	982.333	0	2499.67	880	0	NC_006670.1_cdsid_XP_566522.1	CNA00950	NC_006670.1_cdsid_XP_566522.1	2917	90.47	NC_006670.1_cdsid_XP_566522.1	ACCGAATTCGTGACTGCCCTCTGTCCCGAAATCTGGCACGTTGAC	CNAG_00104	mRNA export factor elf1	YPL226W	NEW1	0	0	KOG0062		ATPase component of ABC transporters with duplicated ATPase domains/Translation elongation factor EF-3b
NC_006679.1_cdsid_XP_567424.1	CNJ00290	0.530936	0.0480189	0.0430123	0.122379	0.17306	0.0545695	0.101642	0.265235	0.328847	0.0473324	0.0886923	95	2155.67	0	166.667	1786.67	0	151.333	624.667	-16.6667	296	909.333	0	142	3018	0	224.667	2595.67	0	NC_006679.1_cdsid_XP_567424.1	CNJ00290	NC_006679.1_cdsid_XP_567424.1	2370	87.53	NC_006679.1_cdsid_XP_567424.1	TATCACATTTGTGAGCGAAAGCGACTGGAGTAACAGCGCCACTTG	CNAG_04587	conserved hypothetical protein	None	None	0	0	KOG1097	F	Adenine deaminase/adenosine deaminase
NC_006680.1_cdsid_XP_567713.1	CNK02400	0.036856	0.036117	0.43804	0.600491	1.04696	0.546196	1.01417	0.727476	0.98415	0.527801	1.14255	116	228	0	170.333	177.333	0	142.333	209	0	239.333	250.667	0	124.667	243.667	0	257.667	229.333	0	NC_006680.1_cdsid_XP_567713.1	CNK02400	NC_006680.1_cdsid_XP_567713.1	979	87.36	NC_006680.1_cdsid_XP_567713.1	CGACACAGCTTTGTCACTCCAGAGAATGAGCCACATTTCCTGGAA	CNAG_01900	conserved hypothetical protein	YJR142W	None	0	0	KOG4313		Thiamine pyrophosphokinase
NC_006687.1_cdsid_XP_570888.1	CNE03280	0.0187228	0.0200489	0.299423	0.640871	0.935344	0.590378	0.85666	0.725423	0.930973	0.606813	1.0184	782.667	1498.33	0	812	953.667	0	807	1146.67	0	1252.67	1346.67	0	745.333	1150	0	1025	1017	0	NC_006687.1_cdsid_XP_570888.1	CNE03280	NC_006687.1_cdsid_XP_570888.1	1549	86.22	NC_006687.1_cdsid_XP_570888.1	GGTCAGCAGCAAGGACAGAGTAGGGAACAACCATTCTTCTCAATC	CNAG_02213	EH domain binding protein epsin 2	YLR206W	ENT2	gi|156671217|ref|NP_683723.2|	epsin-2 isoform a	KOG2056		Equilibrative nucleoside transporter protein
NC_006686.1_cdsid_XP_570443.1	CND02340	0.167671	0.00509533	0.0278727	0.740606	0.802177	0.713704	0.750242	0.768987	0.855306	0.739127	0.800982	65	91.3333	0	106.333	145.333	0	196.333	272.333	0	290.333	360	0	346.333	471.667	0	364.667	468.333	0	NC_006686.1_cdsid_XP_570443.1	CND02340	NC_006686.1_cdsid_XP_570443.1	2365	88.5	NC_006686.1_cdsid_XP_570443.1	CATGATAGCGATGGAAGGGATTGCGAACTTTTGAGCTGGGAGGGT	CNAG_01108	allantoicase	YIR029W	DAL2	0	0	KOG4145		Allantoicase
NC_006686.1_cdsid_XP_570590.1	CND04340	0.133152	0.00832037	0.589138	0.801678	1.09424	0.771419	1.09701	0.806701	0.870796	0.826913	1.31492	1261	1734.33	0	1526	1410.67	0	1851.33	2258.33	0	1748.33	1937.33	0	1177.67	1295.33	0	1576.33	1159.33	0	NC_006686.1_cdsid_XP_570590.1	CND04340	NC_006686.1_cdsid_XP_570590.1	1725	86.17	NC_006686.1_cdsid_XP_570590.1	AGGGCTACGTATCAATTCTGTCTTCGGGAAATACGCCCAGAGATAC	CNAG_01314	vacuolar protein	YHR202W	None	0	0	KOG4419		5' nucleotidase
NC_006679.1_cdsid_XP_567275.1	CNJ00180	0.15034	0.0241192	0.0422933	0.877291	0.765398	0.864219	0.755879	0.9136	0.846373	0.854053	0.693943	11569.3	11617	0	9582.67	8844	0	12611.3	11363.3	0	13111.3	10583	0	13060	11668	0	11680	11085.3	0	NC_006679.1_cdsid_XP_567275.1	CNJ00180	NC_006679.1_cdsid_XP_567275.1	793	89.91	NC_006679.1_cdsid_XP_567275.1	CTTTGGTTTGCGCCCGAAGAGTTGTCCGAGTATGAGCCCATTGCT	CNAG_04577	nucleoside-diphosphate kinase	None	None	0	0	KOG0888		Nucleoside diphosphate kinase
NC_006681.1_cdsid_XP_568061.1	CNL05210	0.0509558	0.0494298	0.619074	0.926679	1.01346	0.931375	0.978837	0.952269	1.05568	0.896394	1.00585	1496.67	1694.33	0	1269.33	1327.33	0	1555.33	1640.67	0	2109.67	1913	0	1807.33	1781.33	0	1596.67	1546.33	0	NC_006681.1_cdsid_XP_568061.1	CNL05210	NC_006681.1_cdsid_XP_568061.1	1439	87.96	NC_006681.1_cdsid_XP_568061.1	CTGCTCAACCCAAGGCTAGCGGAAACTTTGATGACTTGTTGCTGT	CNAG_05100	ENTH domain-containing protein c	YJR125C	ENT3	gi|7661968|ref|NP_055481.1|	clathrin interactor 1	KOG2056		Equilibrative nucleoside transporter protein
NC_006692.1_cdsid_XP_572006.1	CNG03070	0.209618	0.0100858	0.123657	1.0825	1.33055	1.0896	1.58754	1.0653	1.09764	1.0926	1.30648	3105	2845.33	0	3718	2124.67	0	2971.67	2680.33	0	6090.67	4604.67	0	5030.33	3884.67	0	4925.67	3349	0	NC_006692.1_cdsid_XP_572006.1	CNG03070	NC_006692.1_cdsid_XP_572006.1	1387	87.08	NC_006692.1_cdsid_XP_572006.1	AAACCTTACGAGGAGGCCTTAAAGAACGTCAAGACTGCCGAGTTG	CNAG_03270	adenylosuccinate lyase	YLR359W	ADE13	gi|4557269|ref|NP_000017.1|	adenylosuccinate lyase isoform a	KOG2700		Adenylosuccinate lyase
NC_006685.1_cdsid_XP_569856.1	CNC06970	0.512557	0.0295233	0.0623068	1.18306	1.1441	1.25344	1.21037	1.15154	1.07276	1.14419	1.14918	376.667	353.667	0	508.333	447.667	0	764.667	692.667	0	668.667	635	0	840.667	685	0	960.667	872.667	0	NC_006685.1_cdsid_XP_569856.1	CNC06970	NC_006685.1_cdsid_XP_569856.1	1928	88	NC_006685.1_cdsid_XP_569856.1	CAGTGGGTGTCAGCTGGATTGTGTATGAGGAGTCGAAGAGGATGC	CNAG_01482	mitochondrial carrier protein	YNL083W	SAL1	gi|48476342|ref|NP_077008.2|	calcium-binding mitochondrial carrier protein SCaMC-3	KOG0036		Predicted mitochondrial carrier protein
NC_006681.1_cdsid_XP_568176.1	CNL06550	0.71464	0.00944034	0.271106	1.25252	1.20665	1.28249	0.944792	1.27693	1.31771	1.19815	1.35743	71.3333	52.3333	0	47	44.3333	0	59	46	0	78.3333	61.6667	0	76	68.3333	0	76.6667	67.3333	0	NC_006681.1_cdsid_XP_568176.1	CNL06550	NC_006681.1_cdsid_XP_568176.1	152	90.89	NC_006681.1_cdsid_XP_568176.1	TTGTCAGAAGGGTCGGCGCGAGTGTCTGTATGGTCAAGACGCACT	CNAG_04961	orotidine-5'-phosphate decarboxylase	YEL021W	URA3	0	0	KOG1377		Uridine 5'- monophosphate synthase/orotate phosphoribosyltransferase
NC_006687.1_cdsid_XP_570953.1	CNE02500	0.611056	0.0358253	0.0216873	1.47866	1.56295	1.58912	1.62553	1.2657	1.36641	1.58115	1.69689	4146	2566.67	0	3172	1861	0	3479	2618.67	0	3743.33	2512.33	0	3269.33	1822	0	2787.33	1649	0	NC_006687.1_cdsid_XP_570953.1	CNE02500	NC_006687.1_cdsid_XP_570953.1	1603	89.18	NC_006687.1_cdsid_XP_570953.1	GCAGTCCGTATCCTTGGAACATCTGTACCCGCCCTTAACAAGGCT	CNAG_02294	phosphoribosylaminoimidazole carboxylase	YOR128C	ADE2	0	0	KOG2835		Phosphoribosylamidoimidazole-succinocarboxamide synthase
NC_006685.1_cdsid_XP_569691.1	CNC03570	0.180744	0.0452657	0.0210218	1.53495	1.2497	1.72009	1.19378	1.26951	1.33039	1.61526	1.22493	34.6667	15	-33.3333	44	32	0	54	42	-33.3333	138.333	110	0	216	138	0	127.333	117	0	NC_006685.1_cdsid_XP_569691.1	CNC03570	NC_006685.1_cdsid_XP_569691.1	2794	86.79	NC_006685.1_cdsid_XP_569691.1	GCTATAGGTGGAACGGATAAGCAAGCACAGATGTCTGATACCGCA	CNAG_07524	AMP deaminase	YML035C	AMD1	0	0	KOG1096		Adenosine monophosphate deaminase
NC_006685.1_cdsid_XP_570010.1	CNC04630	0.161537	0.0242959	0.0122821	1.615	1.34456	1.59374	1.43221	1.41533	1.28378	1.83594	1.31768	819.333	535.333	0	558.667	417	0	502	383.667	0	631.333	489.667	0	892	487	0	523.667	409.667	0	NC_006685.1_cdsid_XP_570010.1	CNC04630	NC_006685.1_cdsid_XP_570010.1	518	87.67	NC_006685.1_cdsid_XP_570010.1	AACGACATGGCGCTGACAAATGGATTGAGATTGAAGCTGATGGGAC	CNAG_02847	thymidylate kinase	YJR057W	CDC8	gi|42544174|ref|NP_036277.2|	thymidylate kinase isoform 1	KOG3327		Thymidylate kinase/adenylate kinase
NC_006686.1_cdsid_XP_570103.1	CND05970	0.0881677	0.0308513	0.00417622	1.74424	1.26439	1.90179	1.23001	1.41945	1.29631	1.91146	1.26686	492	313.333	0	298.667	246.667	0	444.333	344	0	359.333	294	0	461.333	241	0	269.333	216	0	NC_006686.1_cdsid_XP_570103.1	CND05970	NC_006686.1_cdsid_XP_570103.1	633	88.38	NC_006686.1_cdsid_XP_570103.1	AAGGTTTGGCCGTCAAGCAAAGCAAGGTGCAAGAGATTCGACATG	CNAG_06816	FCY1	None	None	0	0	KOG1018		Cytosine deaminase FCY1 and related enzymes
NC_006683.1_cdsid_XP_568572.1	CNN00440	0.313034	0.0249104	0.0178105	1.74708	2.04775	2.06617	2.01639	1.61507	1.72464	1.56001	2.40224	1230	655.333	0	1033.33	513	0	1541.33	956.333	-16.6667	1201.67	702	0	2246.33	1279	0	3631.33	1511.33	0	NC_006683.1_cdsid_XP_568572.1	CNN00440	NC_006683.1_cdsid_XP_568572.1	2333	88.01	NC_006683.1_cdsid_XP_568572.1	AGGAGGCTTGGGTTATTGGTGAAGTTCAGGAGAAGAAGGGTGTCG	CNAG_06314	bifunctional purine biosynthetic protein ADE1	YGL234W	ADE5,7	gi|209869995|ref|NP_001129478.1|	trifunctional purine biosynthetic protein adenosine-3 isoform 1	KOG0237		Glycinamide ribonucleotide synthetase (GARS)/Aminoimidazole ribonucleotide synthetase (AIRS)
NC_006670.1_cdsid_XP_566910.1	CNA06790	0.547409	0.0161005	0.0285208	1.78243	1.96901	2.01424	2.30064	1.56124	1.56139	1.77182	2.04499	481.333	282.333	0	796.667	377.333	0	1221.67	805.333	0	1303.33	831.667	0	1952.67	977.667	0	2152.33	1014.67	0	NC_006670.1_cdsid_XP_566910.1	CNA06790	NC_006670.1_cdsid_XP_566910.1	1723	86.2	NC_006670.1_cdsid_XP_566910.1	CCAAGCGGAAGTATCATGGACAAGGAGTGTATTAAAGCTGCGGATG	CNAG_00700	bifunctional purine biosynthesis protein PURH	YMR120C	ADE17	gi|20127454|ref|NP_004035.2|	bifunctional purine biosynthesis protein PURH	KOG2555		AICAR transformylase/IMP cyclohydrolase/methylglyoxal synthase
NC_006679.1_cdsid_XP_567501.1	CNJ01230	0.0922848	0.0462791	0.0472067	1.88954	1.19779	1.99523	1.2945	1.4212	1.16384	2.2522	1.13504	2222	1173	0	1681	1316.33	0	2312.67	1613	0	2568	2107.67	0	4763.33	1874.67	0	2066	1846	0	NC_006679.1_cdsid_XP_567501.1	CNJ01230	NC_006679.1_cdsid_XP_567501.1	907	87.25	NC_006679.1_cdsid_XP_567501.1	GAGGGATACAAGCCATGGGGGAAAATCGACATGAAGATGTCTGCT	CNAG_04692	thymidylate synthase	YOR074C	CDC21	gi|4507751|ref|NP_001062.1|	thymidylate synthase	KOG0673		Thymidylate synthase
NC_006685.1_cdsid_XP_569398.1	CNC00250	0.0698633	0.018592	0.0894523	2.13836	1.41583	2.20858	1.70987	1.73754	1.18147	2.46895	1.35616	245	119	0	259	158.333	0	412.667	261.667	0	280.333	247.333	0	682.667	277	0	430.667	329.333	0	NC_006685.1_cdsid_XP_569398.1	CNC00250	NC_006685.1_cdsid_XP_569398.1	5493	87.55	NC_006685.1_cdsid_XP_569398.1	CAGGATATTACAAGACGGTGGTGTACGAGTAGTGCGAGTGGTGGG	CNAG_03063	conserved hypothetical protein	None	None	0	0	KOG1018		Cytosine deaminase FCY1 and related enzymes
NC_006687.1_cdsid_XP_570896.1	CNE03330	0.0573577	0.013639	0.00539651	2.43617	1.56229	2.60215	1.58497	1.96321	1.63657	2.74317	1.46534	3562	1427	0	1912.67	1222.67	0	3571.33	1774.67	0	3207.33	1870.33	0	5569.33	1799.33	0	2302	1594.67	0	NC_006687.1_cdsid_XP_570896.1	CNE03330	NC_006687.1_cdsid_XP_570896.1	2440	90.71	NC_006687.1_cdsid_XP_570896.1	AATGACTCAAGGTCCCGTGACAGAAGCCCTCAGCCTAGCGAGGAA	CNAG_02208	ribonucleoside-diphosphate reductase large chain	YIL066C	RNR3	gi|4506749|ref|NP_001024.1|	ribonucleoside-diphosphate reductase large subunit	KOG1112		Ribonucleotide reductase, alpha subunit
NC_006685.1_cdsid_XP_569730.1	CNC04700	0.369166	0.0480244	0.0237976	2.63506	1.95036	3.0374	2.08473	1.66029	1.57327	3.2075	2.19307	8486	2698.67	0	4469.67	1924	0	6535.67	3552.67	0	4795	2698.33	0	7404.33	2002.67	0	3920.33	1764.33	0	NC_006685.1_cdsid_XP_569730.1	CNC04700	NC_006685.1_cdsid_XP_569730.1	1620	88.76	NC_006685.1_cdsid_XP_569730.1	TCCCAACGACACTGTCGGCCTTCATAACTCTTGGTTCGGCTCATA	CNAG_02853	amidophosphoribosyltransferase	YMR300C	ADE4	gi|29570798|ref|NP_002694.3|	amidophosphoribosyltransferase proprotein	KOG0572		Glutamine phosphoribosylpyrophosphate amidotransferase
NC_006685.1_cdsid_XP_569392.1	CNC00220	0.423407	0.0391101	0.0182768	4.43719	3.10724	6.39755	3.80666	2.39363	2.27303	4.52039	3.24203	647	114.333	0	598.667	159	0	1215	524.333	0	606	283	0	1396.67	310	0	1426.67	455.667	0	NC_006685.1_cdsid_XP_569392.1	CNC00220	NC_006685.1_cdsid_XP_569392.1	1795	86.79	NC_006685.1_cdsid_XP_569392.1	CAGTCTGTGGAAGGTGTTAGAGTAAAGCATGAGGATGTGGTGGATGC	CNAG_07502	CTP synthase	YBL039C	URA7	gi|148491070|ref|NP_001896.2|	CTP synthase 1	KOG2387		CTP synthase (UTP-ammonia lyase)
NC_006693.1_cdsid_XP_572225.1	CNH00330	0.206721	0.0108068	0.00795649	2.21775	1.88173	2.45881	2.09977	1.87315	1.77351	2.32127	1.77192	396	182	0	271.667	136	0	346.667	199.333	0	357	211.333	0	348.667	152.333	0	243	146.667	0	NC_006693.1_cdsid_XP_572225.1	CNH00330	NC_006693.1_cdsid_XP_572225.1	924	86.79	NC_006693.1_cdsid_XP_572225.1	CACCAACTCTATTGATCAGACCAAGCGAGTCATTGCTTGCAACGG	CNAG_05365	ribose-phosphate pyrophosphokinase	None	None	0	0	KOG1448		Ribose-phosphate pyrophosphokinase
NC_006692.1_cdsid_XP_571972.1	CNG02440	0.291802	0.0162648	0.0312997	2.23612	1.85023	2.54032	2.23317	1.81118	1.53271	2.35686	1.78481	1302.67	558.667	0	980	459.667	0	1011.67	578.667	0	1300.33	845.333	0	2139	815	0	1141.67	670.667	0	NC_006692.1_cdsid_XP_571972.1	CNG02440	NC_006692.1_cdsid_XP_571972.1	898	89.47	NC_006692.1_cdsid_XP_571972.1	TTGGCCGAGGTGATCAGGAGAAGTCACTTTGGAGAGTCCGTGTCT	CNAG_03335	ribose-phosphate diphosphokinase	YHL011C	PRS3	gi|4506129|ref|NP_002756.1|	ribose-phosphate pyrophosphokinase 2 isoform 2	KOG1448		Ribose-phosphate pyrophosphokinase
NC_006682.1_cdsid_XP_568499.1	CNM02590	0.710534	0.0428035	0.036194	0.403796	0.442376	0.289067	0.325362	0.571781	0.575737	0.350539	0.426029	17	47	-33.3333	13.3333	32.6667	-16.6667	21	35	-33.3333	22.6667	38.6667	-16.6667	15.6667	46.3333	-16.6667	14.3333	46.3333	-16.6667	NC_006682.1_cdsid_XP_568499.1	CNM02590	NC_006682.1_cdsid_XP_568499.1	605	86.52	NC_006682.1_cdsid_XP_568499.1	CGGTAGACATGAAGAATAGCGAAGTAGTGAGAGCACATGCGTCCA	CNAG_04927	conserved hypothetical protein	None	None	0	0	KOG2702		Predicted panthothenate kinase/uridine kinase-related protein
NC_006682.1_cdsid_XP_568358.1	CNM00460	0.738873	0.00924102	0.00904524	1.5306	1.49909	1.60491	1.5611	1.40843	1.38574	1.57847	1.55045	390	278	0	311.667	206	0	434.333	339.667	0	338.667	259.333	0	329.667	210.333	0	305.333	200.667	0	NC_006682.1_cdsid_XP_568358.1	CNM00460	NC_006682.1_cdsid_XP_568358.1	1497	88.46	NC_006682.1_cdsid_XP_568358.1	CTTCCCTCCTACCTCTACTTTCGTTGAAGCCACCGTCGAGAGCAT	CNAG_06034	allantoin permease	None	None	0	0	KOG2466		Uridine permease/thiamine transporter/allantoin transport
NC_006683.1_cdsid_XP_568536.1	CNN00990	0.0419539	0.0128119	0.0180848	0.432348	0.637084	0.493087	0.713372	0.44818	0.620252	0.355776	0.577629	354.667	827.667	0	472	723.333	0	390	910.667	0	586.333	975.333	0	437	1171.67	0	613.667	1104.67	0	NC_006683.1_cdsid_XP_568536.1	CNN00990	NC_006683.1_cdsid_XP_568536.1	1307	89.64	NC_006683.1_cdsid_XP_568536.1	CCGATACGGACGAATGGTGGTTTGACGCACTTGAAAGGTGGTGGT	CNAG_06371	hydrolase	YDL238C	GUD1	gi|4758426|ref|NP_004284.1|	guanine deaminase	KOG3968		Atrazine chlorohydrolase/guanine deaminase
NC_006694.1_cdsid_XP_572857.1	CNI02350	0.594581	0.0438001	0.0309917	0.0861235	0.109666	0.0314727	0.0614071	0.196988	0.212948	0.0299098	0.0546427	67	2632	0	121.667	2143.33	0	299	1591.67	0	305.667	1473	0	82.3333	2745.67	0	124.333	2373	0	NC_006694.1_cdsid_XP_572857.1	CNI02350	NC_006694.1_cdsid_XP_572857.1	1588	88.42	NC_006694.1_cdsid_XP_572857.1	GAGAGACAGAAGCCATATGTGCTTGTGGAAGAAGCCCGTCAGCAG	CNAG_04314	NAD+ kinase	YEL041W	YEF1	gi|55743112|ref|NP_075394.3|	NAD kinase	KOG2178	G	Predicted sugar kinase
NC_006681.1_cdsid_XP_568064.1	CNL05250	0.839552	0.019083	0.0242314	0.103451	0.117712	0.0671976	0.0708117	0.179061	0.210703	0.0640937	0.0716229	7	78	-16.6667	8.33333	97.3333	0	28.6667	161.667	0	16	75	-16.6667	16	265.667	0	27.6667	432.667	0	NC_006681.1_cdsid_XP_568064.1	CNL05250	NC_006681.1_cdsid_XP_568064.1	1040	90.77	NC_006681.1_cdsid_XP_568064.1	ATGAGGAGGTTTTCGGGAAGCCAGGAGAAATGGAGGGCCGAGGTAA	CNAG_05097	cytoplasmic protein	YKL151C	None	gi|119709830|ref|NP_060680.2|	carbohydrate kinase domain-containing protein	KOG3974		Predicted sugar kinase
NC_006687.1_cdsid_XP_570692.1	CNE00040	0.962604	0.0292351	0.0224028	0.158517	0.149045	0.10542	0.140382	0.276908	0.227206	0.0932231	0.0795474	76	808.667	0	75.3333	560	0	108	417.667	0	75.6667	358	0	68	739	0	48.6667	668	0	NC_006687.1_cdsid_XP_570692.1	CNE00040	NC_006687.1_cdsid_XP_570692.1	1223	87.04	NC_006687.1_cdsid_XP_571048.1, NC_006687.1_cdsid_XP_570692.1	GAGGCGAGAGGTTGGCCAAATATAATCGCTTGCTCCAAATTGAGC	CNAG_06868	enolase 1	None	None	0	0	KOG2670		Enolase
NC_006670.1_cdsid_XP_566475.1	CNA00470	0.156909	0.032793	0.02162	0.176107	0.0672882	0.134732	0.0379429	0.300362	0.130408	0.0932277	0.033514	96.3333	808.667	0	41.3333	1132	0	339.667	1186.67	0	235.333	1843.67	0	422.667	4076.67	0	148.333	4605.33	0	NC_006670.1_cdsid_XP_566475.1	CNA00470	NC_006670.1_cdsid_XP_566475.1	973	86.26	NC_006670.1_cdsid_XP_566475.1	GTCTTCTTGGGCAGTAAGGAGGATGTCGAGGACTTGAAGAAGTTCT	CNAG_00057	fructose-bisphosphatase	YLR377C	FBP1	gi|189083692|ref|NP_001121100.1|	fructose-1,6-bisphosphatase 1	KOG1458		Fructose-1,6-bisphosphatase
NC_006679.1_cdsid_XP_567350.1	CNJ01750	0.0893778	0.0388142	0.0205141	0.193719	0.0489634	0.133306	0.0273826	0.342831	0.0982484	0.10502	0.0212591	959	7346.67	0	172	6504.67	0	1224.67	3511.33	0	464.333	4609	0	1288.67	10712.7	0	216	9801.33	0	NC_006679.1_cdsid_XP_567350.1	CNJ01750	NC_006679.1_cdsid_XP_567350.1	1301	89.29	NC_006679.1_cdsid_XP_567350.1	GCGGTAAGGGCCAGATCTGGATTGCTTTCTACGACAAGACTGCCA	CNAG_04744	mannose-6-phosphate isomerase	None	None	0	0	KOG2757		Mannose-6-phosphate isomerase
NC_006693.1_cdsid_XP_572508.1	CNH03390	0.60265	0.0456475	0.0258283	0.196623	0.232581	0.112193	0.172759	0.367178	0.358604	0.110499	0.166379	74.6667	740.333	0	97	583.333	0	200.333	603.667	0	178	527.333	0	98.6667	887	0	152.333	948	0	NC_006693.1_cdsid_XP_572508.1	CNH03390	NC_006693.1_cdsid_XP_572508.1	1848	86.85	NC_006693.1_cdsid_XP_572508.1	GGGCGTCTCATTCGTCAATGAACGTGCGTTCAGTGTTTTCTCTTTG	CNAG_05292	alpha,alpha-trehalose-phosphate synthase	YBR126C	TPS1	0	0	KOG1050		Trehalose-6-phosphate synthase component TPS1 and related subunits
NC_006684.1_cdsid_XP_568867.1	CNB02790	0.393862	0.0178271	0.0151911	0.23472	0.296717	0.179898	0.237607	0.336491	0.392573	0.18777	0.259971	1779.33	9629.67	0	1793	6644.33	0	2131	5923.67	0	2329.33	5282	0	1568.33	7379.33	0	1802.33	6454.67	0	NC_006684.1_cdsid_XP_568867.1	CNB02790	NC_006684.1_cdsid_XP_568867.1	2575	86.62	NC_006684.1_cdsid_XP_568867.1	GCCAGCCTCAAACTGGAATTAACTGCTCCGTATTCGAAATCGGTC	CNAG_03785	alpha,alpha-trehalase	YDR001C	NTH1	0	0	KOG0602		Neutral trehalase
NC_006693.1_cdsid_XP_572507.1	CNH03390	0.49911	0.0283853	0.0233884	0.238137	0.296129	0.185483	0.252474	0.36976	0.417133	0.159168	0.218779	19.3333	92	0	30.6667	114	0	40.6667	111	-16.6667	70	177	0	47.3333	303.333	0	61.6667	325.333	0	NC_006693.1_cdsid_XP_572507.1	CNH03390	NC_006693.1_cdsid_XP_572507.1	1899	87.54	NC_006693.1_cdsid_XP_572507.1, NC_006693.1_cdsid_XP_572508.1	TATGCAGAGGAGAAAGTCTTCACAGAGTGGAATTGCGACCGGTCT	CNAG_05292	alpha,alpha-trehalose-phosphate synthase	YBR126C	TPS1	0	0	KOG1050		Trehalose-6-phosphate synthase component TPS1 and related subunits
NC_006686.1_cdsid_XP_570467.1	CND02800	0.506878	0.03978	0.0173392	0.245823	0.297587	0.188947	0.281563	0.404502	0.390535	0.144021	0.220663	146.333	911.667	0	276	1068	0	382.667	991.333	0	596.667	1531	0	509.667	3202	0	806.667	3667.33	0	NC_006686.1_cdsid_XP_570467.1	CND02800	NC_006686.1_cdsid_XP_570467.1	2144	86.64	NC_006686.1_cdsid_XP_570467.1	CCAGACTGAAGAAGATCAAGGGATGGAATAAGGCTGTTGATAGGGCC	CNAG_01155	glycerol kinase	YHL032C	GUT1	gi|42794763|ref|NP_976325.1|	glycerol kinase isoform a	KOG2517		Ribulose kinase and related carbohydrate kinases
NC_006684.1_cdsid_XP_569183.1	CNB02610	0.683463	0.0139585	0.0162484	0.260592	0.235282	0.197578	0.182095	0.345264	0.331739	0.238933	0.192012	1355	6819.67	0	1136	5830	0	1881.67	5166.33	0	2100	5656.33	0	1844	6788.33	0	1145	5897	0	NC_006684.1_cdsid_XP_569183.1	CNB02610	NC_006684.1_cdsid_XP_569183.1	2828	88.92	NC_006684.1_cdsid_XP_569183.1	AATTGAGTATTCGAACCAAGGGCGTGTTTGCTACCACTGTGGGCC	CNAG_03765	trehalose-phosphatase	YDR074W	TPS2	0	0	KOG1050		Trehalose-6-phosphate synthase component TPS1 and related subunits
NC_006680.1_cdsid_XP_567865.1	CNK02660	0.358074	0.0257203	0.115705	0.282627	0.169878	0.41345	0.0173367	0.219249	0.381287	0.215183	0.11101	8.66667	16.6667	-50	1	15.6667	-50	3.33333	18	-50	9.66667	29.6667	0	20.3333	99.6667	0	6	78	0	NC_006680.1_cdsid_XP_567865.1	CNK02660	NC_006680.1_cdsid_XP_567865.1	1434	87.65	NC_006680.1_cdsid_XP_567865.1	GCAGAGACAACGTGTTGCTGTCGGCAAACCTCAATACATCAAGGA	CNAG_01925	conserved hypothetical protein	None	None	gi|6912666|ref|NP_036566.1|	sialin	KOG2533		Permease of the major facilitator superfamily
NC_006680.1_cdsid_XP_567775.1	CNK00060	0.869601	0.0474314	0.0107265	0.297783	0.293298	0.192077	0.259782	0.487735	0.373103	0.213538	0.247009	337.333	1894.33	0	441	1703	0	864.667	1774.67	0	543	1472	0	455.333	2012	0	413	1748.33	0	NC_006680.1_cdsid_XP_567775.1	CNK00060	NC_006680.1_cdsid_XP_567775.1	1456	88.91	NC_006680.1_cdsid_XP_567775.1	CCAGAGGAGCCATTCACAAAACTTGAGGTTACGACGGCCGGTTTG	CNAG_06924	beta-fructofuranosidase	YIL162W	SUC2	0	0	KOG0228		Beta-fructofuranosidase (invertase)
NC_006686.1_cdsid_XP_570357.1	CND00040	0.0377352	0.0445895	0.0163524	0.356614	0.0887763	0.281292	0.0555629	0.538451	0.152422	0.250099	0.0583442	3174.67	10784.3	0	610.333	10355.3	0	4282	7129	0	1129.67	6934.33	0	3317.33	11131.3	0	717.333	11893.3	0	NC_006686.1_cdsid_XP_570357.1	CND00040	NC_006686.1_cdsid_XP_570357.1	1968	86.12	NC_006686.1_cdsid_XP_570357.1	CCAAAACCTCGGTAGCTCTGATATCGCTCTCAAGGTGAAGCAAATG	CNAG_03040	transketolase	None	None	0	0	KOG0523		Transketolase
NC_006685.1_cdsid_XP_569534.1	CNC02450	0.196001	0.0126423	0.0357667	0.37304	0.214281	0.314508	0.127475	0.458822	0.361453	0.345791	0.153916	98	334.333	0	34.6667	252.667	0	72	159.667	0	43.6667	126	0	107.333	318	0	35.6667	267.667	0	NC_006685.1_cdsid_XP_569534.1	CNC02450	NC_006685.1_cdsid_XP_569534.1	1064	90.82	NC_006685.1_cdsid_XP_569534.1	AATTGATGCAGGTGCGCACGTCCGAGGGTACGCAGAAATCACCTG	CNAG_01742	water channel	YPR192W	AQY1	gi|4502181|ref|NP_001641.1|	aquaporin-4 isoform a	KOG0223		Aquaporin (major intrinsic protein family)
NC_006686.1_cdsid_XP_570300.1	CND00720	0.0683991	0.0469895	0.0100752	0.398223	0.178411	0.298539	0.154855	0.585572	0.244357	0.310556	0.136021	119.333	443	0	54.3333	371.333	0	86.6667	151.333	0	36	153.667	0	196	636	0	60.6667	495.667	0	NC_006686.1_cdsid_XP_570300.1	CND00720	NC_006686.1_cdsid_XP_570300.1	489	89.45	NC_006686.1_cdsid_XP_570300.1	AATCGAGTATACCGTCATTCGACCGGGGACCTTGACGACAGAGCC	CNAG_00932	conserved hypothetical protein	YMR090W	None	0	0	KOG1203		Predicted dehydrogenase
NC_006687.1_cdsid_XP_570701.1	CNE01130	0.0379518	0.00469758	0.00632664	0.418088	0.549196	0.370024	0.516722	0.433982	0.528152	0.450258	0.602715	1564.67	4333	0	1679	3148.67	0	1946	4296.33	0	2145.67	3786.33	0	1480.33	2845.33	0	1612.67	2691.67	0	NC_006687.1_cdsid_XP_570701.1	CNE01130	NC_006687.1_cdsid_XP_570701.1	1626	88.73	NC_006687.1_cdsid_XP_570701.1	TTCTACCGTCACTGACCTCGTTCGACAGGCTAGTGGGATGGTCTA	CNAG_02445	phosphoacetylglucosamine mutase	YEL058W	PCM1	gi|7661568|ref|NP_056414.1|	phosphoacetylglucosamine mutase	KOG2537		Phosphoglucomutase/phosphomannomutase
NC_006681.1_cdsid_XP_568180.1	CNL06590	0.704961	0.0443798	0.054078	0.421796	0.376745	0.350654	0.224357	0.597965	0.534016	0.316769	0.371863	19.6667	46	-16.6667	18.6667	72	0	39.3333	65.3333	-16.6667	49	95	0	46.6667	161	0	45.6667	145.667	0	NC_006681.1_cdsid_XP_568180.1	CNL06590	NC_006681.1_cdsid_XP_568180.1	1385	88.94	NC_006681.1_cdsid_XP_568180.1, NC_006681.1_cdsid_XP_568181.1	AGCGAAACAAGGCGCAAGGAGTGAATTGGCAGTCCAAGGATGTAC	CNAG_04947	high-affinity nicotinic acid transporter	None	None	gi|9966811|ref|NP_065079.1|	vesicular glutamate transporter 2	KOG2533		Permease of the major facilitator superfamily
NC_006684.1_cdsid_XP_569081.1	CNB00720	0.292102	0.0457469	0.0295666	0.448563	0.586975	0.370272	0.513065	0.62617	0.701206	0.349246	0.546655	1519.33	4223.33	0	1537.33	2966	0	2135.67	3304.33	0	1879.67	2559.33	0	1213	3028	0	1445.67	2680	0	NC_006684.1_cdsid_XP_569081.1	CNB00720	NC_006684.1_cdsid_XP_569081.1	1152	88.88	NC_006684.1_cdsid_XP_569081.1	CTTCAAGCCCATTCCTCCTGAACAGCTGCGTGTCACTTTGGACTG	CNAG_06730	CMGC/GSK protein kinase	YMR139W	RIM11	0	0	KOG0658		Glycogen synthase kinase-3
NC_006684.1_cdsid_XP_568853.1	CNB02660	0.478972	0.0411046	0.0323514	0.455367	0.530332	0.376523	0.445451	0.621562	0.660483	0.368017	0.485061	1775.67	4732.33	0	1852.33	3837.33	0	2327.67	3588.33	0	2571.33	3578.67	0	1946	4687	0	2164	4273.33	0	NC_006684.1_cdsid_XP_568853.1	CNB02660	NC_006684.1_cdsid_XP_568853.1	1409	88.15	NC_006684.1_cdsid_XP_568853.1	CATTAGATCGGCGATCAGACAGGTCAATCAAGTTCGTCCCTGGCG	CNAG_03769	hexokinase	YGL253W	HXK2	gi|4503951|ref|NP_000153.1|	glucokinase isoform 1	KOG1369		Hexokinase
NC_006670.1_cdsid_XP_567205.1	CNA05780	0.938067	0.0415781	0.0447505	0.499116	0.508814	0.45618	0.416983	0.650791	0.673959	0.390377	0.435499	69.6667	165	0	55	122.667	0	71	109.667	0	57.6667	89	0	44	121.667	0	42.3333	116	0	NC_006670.1_cdsid_XP_567205.1	CNA05780	NC_006670.1_cdsid_XP_567205.1	821	88.15	NC_006670.1_cdsid_XP_567205.1	GTTTCAACCTTGACCGGTTTGCCAGGTGTAATTCCAGGGTATGCC	CNAG_00595	conserved hypothetical protein	None	None	0	0	KOG2532		Permease of the major facilitator superfamily
NC_006694.1_cdsid_XP_572972.1	CNI00820	0.94815	0.0189565	0.00455532	0.504711	0.497043	0.44391	0.454888	0.605626	0.500391	0.464597	0.535849	2033.67	4554.67	0	2018.33	4011.33	0	2323.67	3671.33	0	2333.33	4250	0	2632.67	4967.33	0	2198	3958.33	0	NC_006694.1_cdsid_XP_572972.1	CNI00820	NC_006694.1_cdsid_XP_572972.1	584	86.25	NC_006694.1_cdsid_XP_572972.1	TGTTCACTTTCAGATCTGACGATGACTCGGACGACAGTATGGTCG	CNAG_04475	conserved hypothetical protein	None	None	0	0	KOG4754		Predicted phosphoglycerate mutase
NC_006692.1_cdsid_XP_571788.1	CNG01160	0.250275	0.0233935	0.0415724	0.510773	0.35579	0.448051	0.294185	0.62424	0.52651	0.460026	0.246676	895.333	2139.33	0	693.333	2413.67	0	1749.67	2750.33	0	1147	2108.67	0	1405	2659	0	614.333	2388	0	NC_006692.1_cdsid_XP_571788.1	CNG01160	NC_006692.1_cdsid_XP_571788.1	2553	90.37	NC_006692.1_cdsid_XP_571788.1	CGGCGCTTTGCAGAGAGTTTTGAGGTTTGTTTGGGGTCGAAGGCA	CNAG_03475	conserved hypothetical protein	None	None	0	0	KOG0799		Branching enzyme
NC_006694.1_cdsid_XP_572705.1	CNI02370	0.798764	0.0200167	0.0147727	0.560152	0.54198	0.530689	0.520012	0.654991	0.623361	0.494777	0.482568	726.667	1552	0	671.667	1310.67	0	751	1182.33	0	850.333	1360.33	0	815	1521	0	680	1439.33	0	NC_006694.1_cdsid_XP_572705.1	CNI02370	NC_006694.1_cdsid_XP_572705.1	1257	86.41	NC_006694.1_cdsid_XP_572705.1	GGAGGCGATTAAGGGATTAGAGATGTTTAGGGCCTATGTTGAGGCT	CNAG_04312	mannose-6-phosphate isomerase	YER003C	PMI40	gi|4505235|ref|NP_002426.1|	mannose-6-phosphate isomerase	KOG2757		Mannose-6-phosphate isomerase
NC_006681.1_cdsid_XP_568024.1	CNL04830	0.115399	0.0363048	0.209004	0.609084	0.835553	0.529267	0.674128	0.732431	0.947574	0.565555	0.884958	597.333	1230.67	0	530.667	830	0	665.333	938.667	0	1104	1165	0	554	932.333	0	681.333	784.667	0	NC_006681.1_cdsid_XP_568024.1	CNL04830	NC_006681.1_cdsid_XP_568024.1	2344	86.44	NC_006681.1_cdsid_XP_568024.1	GGTAATGTGGGGGATAAGGTCAGGCCAATCTTGAGTTTGGACATTG	CNAG_05139	UGT1	None	None	gi|5032211|ref|NP_005651.1|	UDP-galactose translocator isoform a	KOG2234		Predicted UDP-galactose transporter
NC_006685.1_cdsid_XP_569649.1	CNC04080	0.0238067	0.029205	0.0766787	0.681449	1.05809	0.662812	1.08704	0.770386	1.0605	0.611147	1.02673	30	38.6667	-16.6667	73.3333	63.3333	0	81.3333	106	0	99	98	0	80.3333	137.667	0	136.667	153.667	0	NC_006685.1_cdsid_XP_569649.1	CNC04080	NC_006685.1_cdsid_XP_569649.1	1037	87.18	NC_006685.1_cdsid_XP_569649.1	TCGTGTATGAAGATCTTCTAGACGATCTGAAGGCCAGAGGCGTGG	CNAG_02790	galactinol synthase	None	None	0	0	KOG1950		Glycosyl transferase, family 8 - glycogenin
NC_006691.1_cdsid_XP_571430.1	CNF04640	0.847568	0.0248099	0.0769098	0.693606	0.715537	0.61395	0.578817	0.734035	0.797488	0.732833	0.770305	340.333	677	0	248.667	437.667	0	367.333	539.667	0	351	469.667	0	307	422.333	0	277.667	381.333	0	NC_006691.1_cdsid_XP_571430.1	CNF04640	NC_006691.1_cdsid_XP_571430.1	1456	90.87	NC_006691.1_cdsid_XP_571430.1	ACCATGTTCTTCCGGGACCAACCAGCTCCAAATGAACACCCAGCA	CNAG_06553	conserved hypothetical protein	YGL208W	SIP2	0	0	KOG1616		Protein involved in Snf1 protein kinase complex assembly
NC_006680.1_cdsid_XP_567912.1	CNK03190	0.359571	0.0145823	0.126088	0.70774	0.80141	0.677302	0.951625	0.769014	0.717412	0.676904	0.735193	101	166	0	341.667	370	0	402	556.667	0	521.667	730.333	0	474.667	719	0	559	774.333	0	NC_006680.1_cdsid_XP_567912.1	CNK03190	NC_006680.1_cdsid_XP_567912.1	2380	86.56	NC_006680.1_cdsid_XP_567912.1	GGTAGGCTGGCAGTTGGAGATTGGGAAATTTGTAATCTTGTGGTCG	CNAG_01987	carbohydrate binding protein	YHR204W	MNL1	gi|163310725|ref|NP_079467.3|	ER degradation-enhancing alpha-mannosidase-like 3 precursor	KOG2429		Glycosyl hydrolase, family 47
NC_006685.1_cdsid_XP_569330.1	CNC00400	0.00105566	0.00670258	0.0212035	0.723032	1.27507	0.711148	1.18583	0.761203	1.31285	0.696745	1.32654	164.333	249.667	0	378.667	328.667	0	204	286	0	800.667	631.333	0	558.667	797.667	0	885	686	0	NC_006685.1_cdsid_XP_569330.1	CNC00400	NC_006685.1_cdsid_XP_569330.1	647	87.41	NC_006685.1_cdsid_XP_569330.1	GGGAGCGGGCGGTTAATGGGATGAAGAAGCTACTTGGGATAAATT	CNAG_03048	cytoplasmic protein	YDR248C	None	gi|299758445|ref|NP_001001551.2|	probable gluconokinase isoform 1	KOG3354		Gluconate kinase
NC_006692.1_cdsid_XP_571854.1	CNG01520	0.209909	0.0492929	0.448196	0.760289	0.921014	0.750621	0.93341	0.680636	0.761928	0.849609	1.0677	49	59.6667	0	83.3333	83	0	134.333	210.667	0	216.667	294.333	0	231.667	275.333	0	437.667	421	0	NC_006692.1_cdsid_XP_571854.1	CNG01520	NC_006692.1_cdsid_XP_571854.1	863	90.82	NC_006692.1_cdsid_XP_571854.1	TATGTTGGAGGCTGGCAAGGGATTGGGCAAGAGGTCAGGGGGTATA	CNAG_03434	general alpha-glucoside permease	None	None	0	0	KOG0637		Sucrose transporter and related proteins
NC_006694.1_cdsid_XP_572601.1	CNI03630	0.480835	0.0220467	0.0214767	0.772648	0.804503	0.748944	0.759316	0.833725	0.849974	0.735273	0.804217	162	232.667	0	249.667	331	0	647	810	0	661.333	805.333	0	804.667	1018.33	0	889.667	1125.67	0	NC_006694.1_cdsid_XP_572601.1	CNI03630	NC_006694.1_cdsid_XP_572601.1	1910	90.73	NC_006694.1_cdsid_XP_572601.1	AGAACGAGATGGAGCAAGGAAAGTTGACACCAAGGGCTGCAGGGG	CNAG_04221	fructose-2,6-bisphosphatase	YJL155C	FBP26	gi|64762406|ref|NP_006203.2|	6-phosphofructo-2-kinase/fructose-2,6-biphosphatase 2 isoform a	KOG0234		Fructose-6-phosphate 2-kinase/fructose-2,6-biphosphatase
NC_006670.1_cdsid_XP_566692.1	CNA03530	0.0552422	0.00454328	0.437735	0.78511	0.958915	0.786961	1.00818	0.806356	0.873493	0.762012	0.99507	5530.33	6698.33	0	5765.67	4728	0	6499.33	7146.33	0	6550.67	6099	0	4774.67	5234	0	5572.67	4705.33	0	NC_006670.1_cdsid_XP_566692.1	CNA03530	NC_006670.1_cdsid_XP_566692.1	621	86.32	NC_006670.1_cdsid_XP_566692.1	CGGTGCCACTGTCCTCTCTTCTCTCTACCTCGCTTTCTTCATTTA	CNAG_07356	succinate dehydrogenase	YKL141W	SDH3	gi|4506863|ref|NP_002992.1|	succinate dehydrogenase cytochrome b560 subunit, mitochondrial isoform 1 precursor	KOG0449		Succinate dehydrogenase, cytochrome b subunit
NC_006687.1_cdsid_XP_571145.1	CNE04550	0.607004	0.0337581	0.073599	0.817538	0.783301	0.762913	0.702516	0.870944	0.894209	0.818756	0.753178	1629.33	2222.67	0	1057	1544	0	1667	1918	0	1389.67	1517.67	0	1331	1441.33	0	1017.33	1302	0	NC_006687.1_cdsid_XP_571145.1	CNE04550	NC_006687.1_cdsid_XP_571145.1	1746	89.61	NC_006687.1_cdsid_XP_571145.1	CAACACCGAAGCCCATATCCTTCCCGTTTTCACGCCCGAATACGT	CNAG_02081	mannosyl-oligosaccharide 1,2-alpha-mannosidase	YJR131W	MNS1	gi|218749883|ref|NP_057303.2|	endoplasmic reticulum mannosyl-oligosaccharide 1,2-alpha-mannosidase	KOG2431		1, 2-alpha-mannosidase
NC_006684.1_cdsid_XP_568841.1	CNB01730	0.00216238	0.0237439	0.0167114	0.820025	1.31798	0.867658	1.29892	0.81331	1.24631	0.779107	1.40871	1833.67	2202.33	0	2250.33	1743.67	0	2458	2924.33	0	3004.33	2284.67	0	2183	2455.33	0	3088.33	2169.33	0	NC_006684.1_cdsid_XP_568841.1	CNB01730	NC_006684.1_cdsid_XP_568841.1	3093	86.1	NC_006684.1_cdsid_XP_568841.1	CGGTTCCAAGTATGCGCACAAGAAGGAGATTGAGATGATCAACGAG	CNAG_03674	oxoglutarate dehydrogenase	YIL125W	KGD1	gi|51873036|ref|NP_002532.2|	2-oxoglutarate dehydrogenase, mitochondrial isoform 1 precursor	KOG0450		2-oxoglutarate dehydrogenase, E1 subunit
NC_006685.1_cdsid_XP_570052.1	CNC06640	0.285026	0.0171669	0.92411	0.824792	1.00109	0.830303	1.12533	0.785904	0.773614	0.858169	1.10433	192.667	255	0	247.667	228.667	0	275.333	385.667	0	302.333	418.333	0	204	240.667	0	367.667	349	0	NC_006685.1_cdsid_XP_570052.1	CNC06640	NC_006685.1_cdsid_XP_570052.1	672	86.92	NC_006685.1_cdsid_XP_570052.1	GATCCCTGTTGTGGTCAAGGCTACCCAATTAAGAGCCGATTCGTA	CNAG_01518	phosphoglycerate mutase	YKL128C	PMU1	0	0	KOG4754		Predicted phosphoglycerate mutase
NC_006684.1_cdsid_XP_569228.1	CNB04050	0.0818817	0.0366366	0.0413553	0.827086	0.524821	0.778376	0.449902	0.885673	0.679862	0.817209	0.4447	22138.3	21510	0	13871.7	17776.3	0	24994.3	20831.3	0	20923.3	17684.7	0	20779.3	17585.3	0	14506.7	18520.3	0	NC_006684.1_cdsid_XP_569228.1	CNB04050	NC_006684.1_cdsid_XP_569228.1	1614	86	NC_006684.1_cdsid_XP_569228.1	GGGTCACGACTCTTCTACTACCGGTCTCATCCACTTTTACCAGAA	CNAG_03916	glucose-6-phosphate isomerase	YBR196C	PGI1	gi|18201905|ref|NP_000166.2|	glucose-6-phosphate isomerase isoform 2	KOG2446		Glucose-6-phosphate isomerase
NC_006694.1_cdsid_XP_572830.1	CNI02070	0.0243685	0.0487666	0.00562933	1.11578	1.27004	1.0712	1.22748	1.10876	1.3052	1.16736	1.27745	77.6667	72.3333	0	85.6667	65	0	99.6667	90.3333	0	129	104.333	0	88.3333	82.6667	0	99	90.3333	0	NC_006694.1_cdsid_XP_572830.1	CNI02070	NC_006694.1_cdsid_XP_572830.1	1453	86.4	NC_006694.1_cdsid_XP_572830.1	GGTCCCTCTGTCGTACAACTTGAGGCTGGCTTTAGATATCAGTTGT	CNAG_04343	nicotinamide mononucleotide permease	None	None	gi|9966811|ref|NP_065079.1|	vesicular glutamate transporter 2	KOG2533		Permease of the major facilitator superfamily
NC_006687.1_cdsid_XP_570951.1	CNE02480	0.231771	0.0285178	0.00845201	1.25003	1.3397	1.31773	1.38557	1.27304	1.36419	1.15931	1.26933	2172	1715.67	0	1643.67	1204.33	0	2144	1673.33	0	2138.67	1516	0	1811	1378.33	0	1592.67	1213.67	0	NC_006687.1_cdsid_XP_570951.1	CNE02480	NC_006687.1_cdsid_XP_570951.1	838	86.94	NC_006687.1_cdsid_XP_570951.1	CTACAGGATGCTCTGAAAACTTGTCTTGTGGCTTGTGGCATCTGC	CNAG_02296	ATP binding protein	YCR036W	RBK1	gi|11545855|ref|NP_071411.1|	ribokinase	KOG2855		Ribokinase
NC_006684.1_cdsid_XP_568919.1	CNB03450	0.399409	0.0412288	0.896845	1.30079	1.03002	1.21212	1.3959	1.44452	0.557987	1.24574	1.13617	10.3333	-2	-50	7.66667	-2.33333	-50	11.6667	11	-50	3.33333	6	-50	9	11.6667	-50	5.33333	12.6667	-16.6667	NC_006684.1_cdsid_XP_568919.1	CNB03450	NC_006684.1_cdsid_XP_568919.1	695	89.37	NC_006684.1_cdsid_XP_568919.1	ACGGAGCACTCTGGTCTATGTGGGTGCATTTCTGCGAGTTAACGC	CNAG_03855	pigm protein	YJR013W	GPI14	gi|21553315|ref|NP_660150.1|	GPI mannosyltransferase 1	KOG3893		Mannosyltransferase
NC_006684.1_cdsid_XP_568961.1	CNB04700	0.693525	0.0216581	0.0444481	1.30488	1.3523	1.29128	1.22157	1.22248	1.31249	1.40089	1.52285	3979.33	3019.33	0	2747.33	2145.33	0	3652	2821.33	0	3330.67	2372.33	0	3240	2047.33	0	2880	1890.67	0	NC_006684.1_cdsid_XP_568961.1	CNB04700	NC_006684.1_cdsid_XP_568961.1	519	89	NC_006684.1_cdsid_XP_568961.1	GATGGTCGGAGCAACCTCGCTGTTCATGTTCACCCTGGGTATACT	CNAG_03982	conserved hypothetical protein	None	None	0	0	KOG4135		Predicted phosphoglucosamine acetyltransferase
NC_006686.1_cdsid_XP_570661.1	CND06240	0.102956	0.0101753	0.0570433	1.3512	1.19469	1.39445	1.12122	1.27012	1.16463	1.38903	1.29823	92	66.3333	0	59.6667	49.3333	0	88.6667	70.6667	0	71	63	0	68.3333	52	0	61.3333	56	0	NC_006686.1_cdsid_XP_570661.1	CND06240	NC_006686.1_cdsid_XP_570661.1	933	89.38	NC_006686.1_cdsid_XP_570661.1	CTGGCCACTCATGGTTTTTGCAGCCTTGGTGGGAGTCATCATTCC	CNAG_07402	pantothenate transporter	None	None	gi|9966811|ref|NP_065079.1|	vesicular glutamate transporter 2	KOG2533		Permease of the major facilitator superfamily
NC_006681.1_cdsid_XP_567946.1	CNL03870	0.973386	0.029081	0.0321978	1.36693	1.36356	1.43353	1.5139	1.44369	1.32568	1.22359	1.2511	133.333	102.667	0	130.667	81.3333	0	126	88.6667	0	199.333	159.333	0	192.333	162	0	182.667	162.667	0	NC_006681.1_cdsid_XP_567946.1	CNL03870	NC_006681.1_cdsid_XP_567946.1	1804	87.84	NC_006693.1_cdsid_XP_572545.1, NC_006681.1_cdsid_XP_567946.1	TATGAGAGAAGGATTGAGTGGTGGAGAGAGCTGGAACGCAAAGCG	CNAG_05243	xylulokinase	YGR194C	XKS1	gi|18860918|ref|NP_005099.2|	xylulose kinase	KOG2531		Sugar (pentulose and hexulose) kinases
NC_006693.1_cdsid_XP_572524.1	CNH03620	0.887032	0.0469134	0.0290566	2.45588	2.52313	2.80843	2.98612	1.61075	1.80476	2.94847	2.77851	313.333	120	0	300.667	106.333	0	255.667	170	0	339	195	0	405.333	139.333	0	316.333	120.333	0	NC_006693.1_cdsid_XP_572524.1	CNH03620	NC_006693.1_cdsid_XP_572524.1	413	86.04	NC_006693.1_cdsid_XP_572524.1	GGAGGGAGACAAGTTTACAGGGTAGAATAGGGGTCTATGATGCCT	CNAG_05268	conserved hypothetical protein	None	None	gi|31542521|ref|NP_056469.2|	N-acetyltransferase 9	KOG4135		Predicted phosphoglucosamine acetyltransferase
NC_006685.1_cdsid_XP_570011.1	CNC04500	0.0851962	0.0129486	0.0164494	0.137718	0.278259	0.0959631	0.197249	0.20618	0.352765	0.111011	0.284764	109.667	1378.67	0	193.333	1028.67	0	177.333	940.667	0	312	889.667	0	97.3333	872.667	0	238.667	863	0	NC_006685.1_cdsid_XP_570011.1	CNC04500	NC_006685.1_cdsid_XP_570011.1	4591	90.56	NC_006685.1_cdsid_XP_570011.1	AGTCGAAGTCGTAGCGGCAGTGCTAGTGCTGTGACCAGTCCTGAA	CNAG_02834	UDP-glucose:sterol glucosyltransferase	YLR189C	ATG26	0	0	KOG1192		UDP-glucuronosyl and UDP-glucosyl transferase
NC_006687.1_cdsid_XP_571024.1	CNE04990	0.528595	0.0324325	0.058281	2.82833	2.34826	3.35734	3.30041	1.88902	1.63864	3.23862	2.10572	1005.33	332	0	911.667	300	0	1256.33	686	0	883.667	557.667	0	1276.33	381.333	0	714	351.667	0	NC_006687.1_cdsid_XP_571024.1	CNE04990	NC_006687.1_cdsid_XP_571024.1	990	87.2	NC_006687.1_cdsid_XP_571024.1	CAGTTTGAGCGGGTTGATCTTGTTCAAGACTACTGGGGGCAAGTA	CNAG_02036	CAS4p	None	None	0	0	KOG1441		Glucose-6-phosphate/phosphate and phosphoenolpyruvate/phosphate antiporter
NC_006692.1_cdsid_XP_572007.1	CNG02580	0.453009	0.0126513	0.0127614	1.19956	1.23267	1.22933	1.21133	1.21836	1.29122	1.151	1.19545	337.667	313.667	0	279.667	237.333	0	330.333	297.333	0	509.667	410	0	459.667	400.333	0	430.667	371.333	0	NC_006692.1_cdsid_XP_572007.1	CNG02580	NC_006692.1_cdsid_XP_572007.1	1241	87.29	NC_006692.1_cdsid_XP_572007.1	CCAACAAAACGCTCACCAAGAACGCGACGAACCAAGTTCTTCTCTA	CNAG_03320	mannose-1-phosphate guanylyltransferase	None	None	gi|31881779|ref|NP_037467.2|	mannose-1-phosphate guanyltransferase alpha	KOG1460		GDP-mannose pyrophosphorylase
NC_006692.1_cdsid_XP_571782.1	CNG01130	0.269295	0.0165262	0.102001	0.717933	0.810009	0.670384	0.829862	0.706036	0.698874	0.777379	0.901293	96	159.333	0	101	117.333	0	125.667	188.333	0	109.667	168.333	0	132	174.333	0	115	145.333	0	NC_006692.1_cdsid_XP_571782.1	CNG01130	NC_006692.1_cdsid_XP_571782.1	3316	89.22	NC_006692.1_cdsid_XP_571782.1	GAAAGAAGAGGACCAATGTTCTTTGCGCTGCATGAGGCGGGGATG	CNAG_03480	conserved hypothetical protein	None	None	0	0	KOG1021		Acetylglucosaminyltransferase EXT1/exostosin 1
NC_006693.1_cdsid_XP_572482.1	CNH03130	0.827309	0.0312991	0.0256844	1.19157	1.17956	1.22779	1.19109	1.11754	1.12024	1.22938	1.22735	340.667	317.333	0	273	236.333	0	288	280.333	0	285.333	267.667	0	270.667	222.667	0	240.333	199.667	0	NC_006693.1_cdsid_XP_572482.1	CNH03130	NC_006693.1_cdsid_XP_572482.1	1047	86.81	NC_006693.1_cdsid_XP_572482.1, NC_006681.1_cdsid_XP_568199.1	CCGCACTGGCAATCCTGTATACTTCGATGACAATGGAGAGCCTAT	CNAG_05320	oxidoreductase family protein	None	None	0	0	KOG2741		Dimeric dihydrodiol dehydrogenase
NC_006691.1_cdsid_XP_571626.1	CNF04890	0.0152656	0.031124	0.117623	1.2111	0.852621	1.15988	0.75871	1.17845	0.937659	1.29498	0.861496	589	564	0	326.667	446.667	0	611	542.333	0	427	474.333	0	608.333	475	0	370.667	443	0	NC_006691.1_cdsid_XP_571626.1	CNF04890	NC_006691.1_cdsid_XP_571626.1	1051	87.74	NC_006691.1_cdsid_XP_571626.1	GGTAAACCCGTTTTGTTTGGCGAGGATGGCGAACCTATCTTGGAT	CNAG_06530	conserved hypothetical protein	None	None	0	0	KOG2741		Dimeric dihydrodiol dehydrogenase
NC_006687.1_cdsid_XP_570816.1	CNE00860	0.0763214	0.0245757	0.317149	1.82011	1.20267	2.09139	1.19795	1.5141	1.46649	1.85485	0.943556	887	447	0	409.333	354.333	0	537.333	381.333	0	459.667	336.667	0	1041.67	527.333	0	394.333	430	0	NC_006687.1_cdsid_XP_570816.1	CNE00860	NC_006687.1_cdsid_XP_570816.1	1014	87.98	NC_006687.1_cdsid_XP_570816.1	GGTGGCTGTTGAGTTTGACGACGAAGGAGAGCCTATCATGCCTTA	CNAG_07626	NAD-binding Rossmann fold oxidoreductase family protein	None	None	0	0	KOG2741		Dimeric dihydrodiol dehydrogenase
NC_006687.1_cdsid_XP_571206.1	CNE03050	0.416132	0.0142307	0.0304774	1.35762	1.46388	1.32523	1.39745	1.2909	1.33198	1.45674	1.66222	1529.33	1236.67	0	1307.33	971.667	0	1284.67	1004.67	0	1999.33	1455.33	0	1783	1084	0	1839	1069.33	0	NC_006687.1_cdsid_XP_571206.1	CNE03050	NC_006687.1_cdsid_XP_571206.1	887	86.26	NC_006687.1_cdsid_XP_571206.1	GTCCGAGTCAACAACAGCCAGGAAAGCAAATCGAATACTTCCTCTG	CNAG_02236	serine/threonine-protein phosphatase 2A catalytic subunit beta isoform	YNR032W	PPG1	0	0	KOG0372		Serine/threonine specific protein phosphatase involved in glycogen accumulation, PP2A-related
NC_006687.1_cdsid_XP_571169.1	CNE00980	0.908495	0.0420981	0.0120445	0.304127	0.29927	0.25138	0.25199	0.470795	0.384874	0.190207	0.260946	223.333	1075.67	0	176.333	721.333	0	268.667	624	0	211.333	587	0	141	735.667	0	155	624	0	NC_006687.1_cdsid_XP_571169.1	CNE00980	NC_006687.1_cdsid_XP_571169.1	543	89.99	NC_006687.1_cdsid_XP_571169.1	CTTTAAGCAGCAGTGCGACAGGTATTTCACCATCACCCACCGCGG	CNAG_02460	coproporphyrinogen oxidase	YDR044W	HEM13	gi|41393599|ref|NP_000088.3|	coproporphyrinogen-III oxidase, mitochondrial precursor	KOG1518	H	Coproporphyrinogen III oxidase CPO/HEM13
NC_006682.1_cdsid_XP_568373.1	CNM00180	0.839842	0.034045	0.0255675	0.414298	0.430981	0.28893	0.321395	0.439268	0.46137	0.514694	0.510177	35.3333	117	0	32	92.3333	0	43	98.6667	-16.6667	60	136.333	0	61	129.333	0	53.3333	124	0	NC_006682.1_cdsid_XP_568373.1	CNM00180	NC_006682.1_cdsid_XP_568373.1	1634	86.54	NC_006682.1_cdsid_XP_568373.1	CCGAAGAGCTTGTGAAAGAGACAAAGGGTCGTAACTGGGAGGATA	CNAG_06009	cyclohydrolase	None	None	0	0	KOG1284		Bifunctional GTP cyclohydrolase II/3,4-dihydroxy-2butanone-4-phosphate synthase
NC_006685.1_cdsid_XP_569762.1	CNC04810	0.0338588	0.0146782	0.345813	0.749877	0.942998	0.791899	0.865207	0.701318	1.02864	0.756414	0.935153	33	35.6667	-16.6667	41.3333	42	0	44.3333	63	-16.6667	88	89.6667	0	105.667	142.333	0	133.667	165	0	NC_006685.1_cdsid_XP_569762.1	CNC04810	NC_006685.1_cdsid_XP_569762.1	1506	86.38	NC_006685.1_cdsid_XP_569762.1, NC_006685.1_cdsid_XP_569761.1	GGCTTGGATCAAGAATGTGGGAGAATTAGACGAGAATGGAAGCCC	CNAG_02866	pantothenate kinase	YDR531W	None	0	0	KOG2201		Pantothenate kinase PanK and related proteins
NC_006685.1_cdsid_XP_569876.1	CNC06150	0.0792673	0.0192501	0.20847	0.79149	1.3408	0.799737	1.7286	0.831743	1.04196	0.742989	1.25185	107	149	0	290	174.333	0	283.333	375	0	283.667	287.667	0	343.333	465.667	0	659.667	544.667	0	NC_006685.1_cdsid_XP_569876.1	CNC06150	NC_006685.1_cdsid_XP_569876.1	577	86.12	NC_006685.1_cdsid_XP_569876.1	GGCAAGTATGTTTTGGGAAGTGTGGAGAGAATAGAGGGGATTGTGG	CNAG_03004	riboflavin synthase	YBR256C	RIB5	0	0	KOG3310		Riboflavin synthase alpha chain
NC_006684.1_cdsid_XP_569047.1	CNB01600	0.0171505	0.013312	0.67312	0.822122	1.02052	0.802122	1.09317	0.804087	0.957379	0.860159	1.01102	99	136	0	251.333	238.333	0	276.333	378	0	345	387	0	330	386.667	0	364.667	375.333	0	NC_006684.1_cdsid_XP_569047.1	CNB01600	NC_006684.1_cdsid_XP_569047.1	1114	90.52	NC_006684.1_cdsid_XP_569047.1	ATGGGGGAAGAGTGGGATGATGAGCATTGGAGGGATCTGGGCAAC	CNAG_03660	lipoyltransferase	YJL046W	AIM22	gi|21729880|ref|NP_660198.1|	lipoyltransferase 1, mitochondrial precursor	KOG3159		Lipoate-protein ligase A
NC_006687.1_cdsid_XP_571167.1	CNE00900	0.921357	0.0364477	0.239872	0.855353	0.853312	0.856698	1.01289	0.900282	0.835875	0.809078	0.711173	234	308.667	0	327.333	329	0	442.667	522.333	0	298.333	379.333	0	396.333	490.333	0	325.667	472.667	0	NC_006687.1_cdsid_XP_571167.1	CNE00900	NC_006687.1_cdsid_XP_571167.1	1156	86.48	NC_006687.1_cdsid_XP_571167.1	GGAGTTGGAGAAGATTTGAAGAGAGAGTTACAAGTGTGGGTCGGCT	CNAG_02469	cytoplasmic protein	YNR029C	None	gi|126722884|ref|NP_060961.3|	COBW domain-containing protein 1 isoform 1	KOG2743		Cobalamin synthesis protein
NC_006683.1_cdsid_XP_568556.1	CNN00350	0.0731139	0.0241605	0.00898755	0.855676	0.779509	0.849717	0.814791	0.895172	0.772527	0.822139	0.75121	1600.33	1965.67	0	1134.33	1429.33	0	1440	1615.33	0	1419.67	1778.67	0	1680.67	1813	0	1321.67	1697.33	0	NC_006683.1_cdsid_XP_568556.1	CNN00350	NC_006683.1_cdsid_XP_568556.1	2061	89.1	NC_006683.1_cdsid_XP_568556.1	GTTGGGCAAAGACTATGTTGGGTCCGGTCCCACTGGTTGTCTCTA	CNAG_06300	glutamate-cysteine ligase	YJL101C	GSH1	gi|4557625|ref|NP_001489.1|	glutamate--cysteine ligase catalytic subunit	KOG3754		Gamma-glutamylcysteine synthetase
NC_006681.1_cdsid_XP_567977.1	CNL04250	0.26699	0.0148205	0.184259	1.05191	1.25453	1.03922	1.41442	1.06096	1.0012	1.05553	1.34797	156.333	161.667	0	245	180.333	0	273.333	279.333	0	466.333	481	0	523.667	496.667	0	641.667	496	0	NC_006681.1_cdsid_XP_567977.1	CNL04250	NC_006681.1_cdsid_XP_567977.1	1101	86.73	NC_006681.1_cdsid_XP_567977.1	ACGAGAGTTAAGAGTGGTGCAGGAAAGAGCACTAATTCAGGATGGC	CNAG_05200	bud site selection protein 16	YEL029C	BUD16	gi|4505701|ref|NP_003672.1|	pyridoxal kinase	KOG2599		Pyridoxal/pyridoxine/pyridoxamine kinase
NC_006687.1_cdsid_XP_570768.1	CNE00560	0.0579812	0.0183982	0.00837484	1.30382	1.52954	1.39715	1.63091	1.27622	1.42502	1.23808	1.53271	93.6667	67.6667	0	193.667	125.667	0	334	286.667	0	375.333	279.333	0	294	239	0	457.667	309.667	0	NC_006687.1_cdsid_XP_570768.1	CNE00560	NC_006687.1_cdsid_XP_570768.1	645	87.99	NC_006687.1_cdsid_XP_570768.1	TATCAGTGTGGAAGGGTTGGCAGAGTATGTGTTGAAGGAGGGCAA	CNAG_02506	3,4 dihydroxy-2-butanone-4-phosphate synthase	YDR487C	RIB3	0	0	KOG1284		Bifunctional GTP cyclohydrolase II/3,4-dihydroxy-2butanone-4-phosphate synthase
NC_006684.1_cdsid_XP_568749.1	CNB00030	0.816808	0.0348874	0.00742224	1.44392	1.4682	1.56714	1.55072	1.25236	1.38255	1.51226	1.47134	4537.33	2834.33	0	4267.33	2437.67	0	5262	3817.33	0	4385	2821.67	0	6208	3446	0	5236.33	3160	0	NC_006684.1_cdsid_XP_568749.1	CNB00030	NC_006684.1_cdsid_XP_568749.1	1098	87.04	NC_006684.1_cdsid_XP_568749.1	GGGGTGGTTCTTGGAGTGTGTGCACAAGTATTCGGAGAGGAAATA	CNAG_06799	uroporphyrinogen decarboxylase	YDR047W	HEM12	gi|71051616|ref|NP_000365.3|	uroporphyrinogen decarboxylase	KOG2872		Uroporphyrinogen decarboxylase
NC_006681.1_cdsid_XP_568017.1	CNL04740	0.193269	0.0218952	0.0412054	1.77383	1.46063	2.07929	1.41445	1.67231	1.68043	1.5699	1.28699	70	30	-16.6667	80.6667	53.6667	0	121	72.6667	0	138.667	87	0	146	95	0	131.333	115	0	NC_006681.1_cdsid_XP_568017.1	CNL04740	NC_006681.1_cdsid_XP_568017.1	1408	86.06	NC_006681.1_cdsid_XP_568017.1	GAACAGGAGAAGGTGGAGATGGAAGTACCAGTGGAAGGTAGATCA	CNAG_05149	protoheme IX farnesyltransferase	YPL172C	COX10	gi|17921982|ref|NP_001294.2|	protoheme IX farnesyltransferase, mitochondrial precursor	KOG1380		Heme A farnesyltransferase
NC_006686.1_cdsid_XP_570337.1	CND00240	0.907531	0.0460764	0.0496336	1.94522	1.89734	2.06313	1.9649	1.44349	1.41735	2.32903	2.30977	9681	4450.67	0	7333.67	3136.33	0	7841.67	4845	0	8515	4873	0	8773.67	3144.33	0	7959.67	2922	0	NC_006686.1_cdsid_XP_570337.1	CND00240	NC_006686.1_cdsid_XP_570337.1	1075	90.13	NC_006686.1_cdsid_XP_570337.1	TGCTCTTTTGCCAACCAGGTTTTGGCTCAGATCGCCCTTTGGACT	CNAG_00886	adenosylhomocysteinase	YER043C	SAH1	gi|9951915|ref|NP_000678.1|	adenosylhomocysteinase isoform 1	KOG1370		S-adenosylhomocysteine hydrolase
NC_006693.1_cdsid_XP_572569.1	CNH02620	0.415602	0.0432533	0.235434	1.99616	1.59437	2.27229	2.38211	1.46636	1.05134	2.24983	1.34966	888.333	418.333	0	910	415.667	0	1256	876	0	729	718	0	1488	624.667	0	928.333	713.667	0	NC_006693.1_cdsid_XP_572569.1	CNH02620	NC_006693.1_cdsid_XP_572569.1	1536	90.92	NC_006693.1_cdsid_XP_572569.1	TTCCGGGAGATTGGCGGTTGTGTGTGGGAGTTTGTACCTTGTGGC	CNAG_05621	dihydrofolate synthase	YMR113W	FOL3	0	0	KOG2525		Folylpolyglutamate synthase
NC_006679.1_cdsid_XP_567403.1	CNJ03230	0.590279	0.00649841	0.00208384	2.22246	2.12074	2.51169	2.26068	2.03568	2.0121	2.12001	2.08943	1100.67	458.667	0	949	447.333	0	1329.33	673.333	0	1158.33	587.333	0	1358.33	595.333	0	1191.33	595.333	0	NC_006679.1_cdsid_XP_567403.1	CNJ03230	NC_006679.1_cdsid_XP_567403.1	1017	86.34	NC_006679.1_cdsid_XP_567403.1	GAGAGCAAGGAGATTTGGTGAAGCTATTGGCGCTATGATGGAGTG	CNAG_04899	cytoplasmic protein	None	None	0	0	KOG2743		Cobalamin synthesis protein
NC_006685.1_cdsid_XP_569768.1	CNC04840	0.666507	0.038612	0.0258759	2.92294	2.53826	3.41654	3.07702	1.84905	1.86388	3.50322	2.67389	1340.33	416	0	1034	365.667	0	1194	666.333	0	947.333	526	0	1647	431	0	1060	404	0	NC_006685.1_cdsid_XP_569768.1	CNC04840	NC_006685.1_cdsid_XP_569768.1	1422	88.77	NC_006685.1_cdsid_XP_569768.1	TGCTGGTAGTTTGCATCTGGTTGGAGGTGTTATGGAAGTTGCCGG	CNAG_02870	tetrahydrofolylpolyglutamate synthase	YOR241W	MET7	gi|66932984|ref|NP_004948.4|	folylpolyglutamate synthase, mitochondrial isoform a precursor	KOG2525		Folylpolyglutamate synthase
NC_006691.1_cdsid_XP_571443.1	CNF03710	0.864073	0.0333134	0.0211982	3.77665	3.49487	4.35679	4.01509	2.2281	2.3627	4.74506	4.10682	8518.33	1907	0	6509	1443.33	0	7081.33	2884.67	0	7288	2623.67	0	8569.67	1579	0	6051.67	1423.67	0	NC_006691.1_cdsid_XP_571443.1	CNF03710	NC_006691.1_cdsid_XP_571443.1	1027	89.82	NC_006691.1_cdsid_XP_571443.1	ATCACCATGCTCCAGCGAAACTTGTTGAGGTTGTGCGAGTACCGC	CNAG_06645	methylenetetrahydrofolate dehydrogenase	YKR080W	MTD1	gi|94721354|ref|NP_006627.2|	bifunctional methylenetetrahydrofolate dehydrogenase/cyclohydrolase, mitochondrial precursor	KOG0089		Methylenetetrahydrofolate dehydrogenase/methylenetetrahydrofolate cyclohydrolase
NC_006694.1_cdsid_XP_572612.1	CNI04030	0.0340371	0.0270485	0.162834	0.72044	0.922816	0.7005	0.855014	0.798723	0.948744	0.662097	0.964689	122.667	189	0	189.333	230.667	0	265.333	364	0	359.667	408	0	301.333	458.667	0	462	494.667	0	NC_006694.1_cdsid_XP_572612.1	CNI04030	NC_006694.1_cdsid_XP_572612.1	1633	89.87	NC_006694.1_cdsid_XP_572612.1	GAATTTGGAAGAGCGCGTGCGGAAGATAAACTGAAGCCGGCTGGA	CNAG_04264	ubiquinone biosynthesis monooxygenase	YGR255C	COQ6	gi|32967305|ref|NP_872282.1|	ubiquinone biosynthesis monooxygenase COQ6 isoform a	KOG3855		Monooxygenase involved in coenzyme Q (ubiquinone) biosynthesis
NC_006693.1_cdsid_XP_572260.1	CNH00670	0.170391	0.0334918	0.371637	0.806861	1.33859	0.839158	1.54032	0.742728	0.831363	0.838697	1.64408	5698.67	6473.33	0	7935.67	4176	0	5945	7118	0	7765.33	7344.67	0	4549.67	4560.33	0	7288.33	3716.67	0	NC_006693.1_cdsid_XP_572260.1	CNH00670	NC_006693.1_cdsid_XP_572260.1	1161	88.18	NC_006693.1_cdsid_XP_572260.1	GTCAATTTACAACGCCGTCACCGTCGACTCTGTCAAGGCTCTCTG	CNAG_05398	phosphoserine transaminase	YOR184W	SER1	gi|17402893|ref|NP_478059.1|	phosphoserine aminotransferase isoform 1	KOG2790		Phosphoserine aminotransferase
NC_006692.1_cdsid_XP_571729.1	CNG00130	0.0457401	0.0162477	0.015108	1.13969	1.39524	1.1752	1.36486	1.13478	1.31305	1.10909	1.50782	1496.33	1357	0	1620.67	1206	0	1845	1634	0	1968.67	1453.67	0	1736.33	1379.33	0	1959	1266.33	0	NC_006692.1_cdsid_XP_571729.1	CNG00130	NC_006692.1_cdsid_XP_571729.1	1608	87.29	NC_006692.1_cdsid_XP_571729.1	CGCGAAGCTCACTAAAATTTGGCAGGAGTGTGTCAGACTCGAGTC	CNAG_03592	phosphomethylpyrimidine kinase	YOL055C	THI20	0	0	KOG2598		Phosphomethylpyrimidine kinase
NC_006670.1_cdsid_XP_567191.1	CNA08120	0.835261	0.0181477	0.0141647	0.0982613	0.105041	0.0754976	0.0824141	0.165453	0.167028	0.0538332	0.0656811	238.333	3491.33	0	337.667	4239.33	0	616.667	3742.67	0	781.667	4506.67	0	486.333	7851	0	496.333	7664.33	0	NC_006670.1_cdsid_XP_567191.1	CNA08120	NC_006670.1_cdsid_XP_567191.1	1265	86.54	NC_006670.1_cdsid_XP_567191.1	CAGACCAGAATGTCCCAGTCAGGAGTCAACTGTGTATAGCCAAGT	CNAG_00834	phosphatidylserine decarboxylase	None	None	0	0	KOG2419	I	Phosphatidylserine decarboxylase
NC_006687.1_cdsid_XP_570950.1	CNE02470	0.0955911	0.0220701	0.0203944	0.150757	0.382031	0.0769325	0.429424	0.194163	0.434734	0.181175	0.281934	3	15.6667	-50	13.3333	24.6667	-16.6667	10	49.3333	-16.6667	43.3333	103	0	22.6667	131.667	0	35	148	0	NC_006687.1_cdsid_XP_570950.1	CNE02470	NC_006687.1_cdsid_XP_570950.1	3919	87.71	NC_006687.1_cdsid_XP_570950.1	GTCACTAGTCAAATGAGACGGCCGATGGATTACGAGTATGCGCCT	CNAG_02298	vacuolar membrane protein	YPL006W	NCR1	0	0	KOG1933		Cholesterol transport protein (Niemann-Pick C disease protein)
NC_006682.1_cdsid_XP_568327.1	CNM00740	0.158919	0.0284771	0.03065	0.17554	0.332726	0.1125	0.224902	0.297724	0.456932	0.116396	0.316345	114.667	1208.33	0	179.667	829.333	0	189	702.667	0	264.333	618	0	90	778.333	0	202.333	666.667	0	NC_006682.1_cdsid_XP_568327.1	CNM00740	NC_006682.1_cdsid_XP_568327.1	2627	86.09	NC_006682.1_cdsid_XP_568327.1	CAGAAGCCGAATCTTCGACGTCTCTACTTGCGAAAATGGATTACGC	CNAG_06065	inositol polyphosphate-5-phosphatase F	None	None	0	0	KOG1890		Phosphoinositide phosphatase SAC1
NC_006679.1_cdsid_XP_567496.1	CNJ01180	0.844619	0.030387	0.0252615	0.214391	0.227201	0.135735	0.150342	0.347992	0.346242	0.159448	0.185019	706.333	5418	0	617	4158.67	0	693	2000	0	1304.33	3596.67	0	1117.33	6208.33	0	872.667	4759.67	0	NC_006679.1_cdsid_XP_567496.1	CNJ01180	NC_006679.1_cdsid_XP_567496.1	1691	90.38	NC_006679.1_cdsid_XP_567496.1	ACCGATCGACCGGAAAGCTCAACAAGGTCACCAAGGCTGATGTCG	CNAG_04687	stearoyl-CoA 9-desaturase	YGL055W	OLE1	0	0	KOG1600		Fatty acid desaturase
NC_006686.1_cdsid_XP_570262.1	CND01740	0.838432	0.0129997	0.0131611	0.223969	0.21236	0.200069	0.1815	0.303905	0.294146	0.167934	0.161435	51	282.667	0	47.6667	254.667	0	84.3333	294.667	0	69.6667	253	0	59	359.333	0	44.3333	307	0	NC_006686.1_cdsid_XP_570262.1	CND01740	NC_006686.1_cdsid_XP_570262.1	810	87.2	NC_006686.1_cdsid_XP_570262.1	GGTGAATCATCGTCCACAGGTAGCTAGTAAACCCGAGTCGAAGGA	CNAG_01044	ceramidase	YBR183W	YPC1	gi|170932467|ref|NP_060837.3|	alkaline ceramidase 3	KOG2329		Alkaline ceramidase
NC_006687.1_cdsid_XP_570753.1	CNE01480	0.0280833	0.0306354	0.0128763	0.301963	0.0663498	0.234872	0.0382462	0.447802	0.111641	0.223215	0.0491618	971	4310.33	0	108.667	3103.33	0	1112.67	2497.33	0	252	2326	0	770.667	3040	0	138.333	2882.33	0	NC_006687.1_cdsid_XP_570753.1	CNE01480	NC_006687.1_cdsid_XP_570753.1	2336	87.39	NC_006687.1_cdsid_XP_570753.1, NC_006687.1_cdsid_XP_570754.1	GCGATTGGCTTTCCGTCAATCCTTACACCTTGGCGCTATATGTCT	CNAG_02407	phospholipase D	None	None	gi|4505873|ref|NP_002653.1|	phospholipase D1 isoform a	KOG1329		Phospholipase D1
NC_006687.1_cdsid_XP_570754.1	CNE01480	0.028916	0.0308713	0.0132994	0.304427	0.0675956	0.235114	0.039139	0.451249	0.114592	0.226919	0.0490552	1015	4501	0	127	3432	0	1243	2746	0	287.667	2550.33	0	817.333	3187.33	0	148.333	3071.33	0	NC_006687.1_cdsid_XP_570754.1	CNE01480	NC_006687.1_cdsid_XP_570754.1	2282	87.39	NC_006687.1_cdsid_XP_570753.1, NC_006687.1_cdsid_XP_570754.1	GCGATTGGCTTTCCGTCAATCCTTACACCTTGGCGCTATATGTCT	CNAG_02407	phospholipase D	None	None	gi|4505873|ref|NP_002653.1|	phospholipase D1 isoform a	KOG1329		Phospholipase D1
NC_006691.1_cdsid_XP_571234.1	CNF00540	0.247797	0.0464465	0.0266196	0.347906	0.51389	0.238337	0.413979	0.534547	0.611523	0.270832	0.51617	332.333	1454	0	467.667	1131.33	0	657	1267.67	0	647.333	1078.33	0	309.333	1171.67	0	554	1104	0	NC_006691.1_cdsid_XP_571234.1	CNF00540	NC_006691.1_cdsid_XP_571234.1	1154	86.53	NC_006691.1_cdsid_XP_571234.1, NC_006691.1_cdsid_XP_571235.1	CATCCTATCGTTTCTGTCGTTGGAAAGCCCATTCATGTCGAACGG	CNAG_05921	diacylglycerol O-acyltransferase	YOR245C	DGA1	gi|37537527|ref|NP_079374.2|	2-acylglycerol O-acyltransferase 2	KOG0831		Acyl-CoA:diacylglycerol acyltransferase (DGAT)
NC_006691.1_cdsid_XP_571235.1	CNF00540	0.240085	0.0447184	0.0296815	0.353401	0.52445	0.242092	0.423256	0.533532	0.632821	0.284578	0.517274	337.333	1455	0	514	1203	0	702.667	1356.67	0	674.667	1083.33	0	319	1150	0	559.333	1114.33	0	NC_006691.1_cdsid_XP_571235.1	CNF00540	NC_006691.1_cdsid_XP_571235.1	1165	86.53	NC_006691.1_cdsid_XP_571235.1, NC_006691.1_cdsid_XP_571234.1	CATCCTATCGTTTCTGTCGTTGGAAAGCCCATTCATGTCGAACGG	CNAG_05921	diacylglycerol O-acyltransferase	YOR245C	DGA1	gi|37537527|ref|NP_079374.2|	2-acylglycerol O-acyltransferase 2	KOG0831		Acyl-CoA:diacylglycerol acyltransferase (DGAT)
NC_006694.1_cdsid_XP_572653.1	CNI02880	0.353846	0.0307618	0.0062017	0.403502	0.486245	0.329597	0.460312	0.548426	0.543376	0.332484	0.455047	962.667	3057.67	0	1104.67	2434.33	0	1471.67	2652	0	1314.67	2344	0	1120	2966.67	0	1150	2529.67	0	NC_006694.1_cdsid_XP_572653.1	CNI02880	NC_006694.1_cdsid_XP_572653.1	3705	89.26	NC_006694.1_cdsid_XP_572653.1	GGACGCTGCGGGAATTGAGCACATTTTTGCCAGTGATGAGGCATA	CNAG_04151	oxysterol-binding protein	YAR042W	SWH1	gi|4505531|ref|NP_002547.1|	oxysterol-binding protein 1	KOG1737		Oxysterol-binding protein
NC_006670.1_cdsid_XP_566825.1	CNA05200	0.999697	0.0331394	0.00922201	0.424829	0.416332	0.320643	0.374136	0.563215	0.489858	0.39063	0.385002	74.6667	256.667	0	89.3333	253.333	0	147.333	280	0	99.3333	219.667	0	103.667	274	0	83.3333	250	0	NC_006670.1_cdsid_XP_566825.1	CNA05200	NC_006670.1_cdsid_XP_566825.1	1735	87.12	NC_006670.1_cdsid_XP_566825.1	AGCATTGAGGATGACGCGTTGAGGTGGGGTATTACCAAGAAGAAG	CNAG_00537	carnitine acetyltransferase	YML042W	CAT2	gi|21618331|ref|NP_000746.2|	carnitine O-acetyltransferase precursor	KOG3717		Carnitine O-acyltransferase CRAT
NC_006670.1_cdsid_XP_567215.1	CNA06280	0.147652	0.0402858	0.0257222	0.444807	0.665794	0.371172	0.592685	0.609877	0.747835	0.353372	0.656863	568.333	1733.33	0	758.333	1310	0	809	1357	0	1134.33	1515.67	0	561.333	1481	0	786.667	1226	0	NC_006670.1_cdsid_XP_567215.1	CNA06280	NC_006670.1_cdsid_XP_567215.1	997	89.43	NC_006670.1_cdsid_XP_567215.1	ATCGTTTCCGAGTGGATTGATGCTAGGATCAGCCAGCCCAGCAAG	CNAG_00648	esterase/lipase	YKL094W	YJU3	gi|6005786|ref|NP_009214.1|	monoglyceride lipase isoform 1	KOG1455		Lysophospholipase
NC_006670.1_cdsid_XP_566767.1	CNA04100	0.143614	0.049334	0.071379	0.48816	0.747668	0.407417	0.636773	0.667654	0.850953	0.38941	0.755278	1429.33	3656	0	1647	2582	0	1938	2845.33	0	2311	2592	0	1181	2683	0	1721.67	2307.33	0	NC_006670.1_cdsid_XP_566767.1	CNA04100	NC_006670.1_cdsid_XP_566767.1	1200	87.47	NC_006670.1_cdsid_XP_566767.1	CGAGCGTATCGTCCGAGGCTACAGAGATGGTTTCTTCGATTCCAA	CNAG_00424	choline-phosphate cytidylyltransferase	YGR202C	PCT1	0	0	KOG2804		Phosphorylcholine transferase/cholinephosphate cytidylyltransferase
NC_006681.1_cdsid_XP_568109.1	CNL05760	0.0543043	0.0386656	0.216884	0.522099	0.924169	0.481115	0.842481	0.664294	0.971517	0.420888	0.958508	162.667	379.333	0	295.333	356.333	0	292	485.333	0	441	471.667	0	177	422	0	340.333	372.667	0	NC_006681.1_cdsid_XP_568109.1	CNL05760	NC_006681.1_cdsid_XP_568109.1	2127	87.39	NC_006681.1_cdsid_XP_568109.1	CGAGAAGACGTCTACGCAGCGGTTCAAGCATAATATTGCGCAAGT	CNAG_05042	carnitine acetyltransferase	None	None	0	0	KOG3717		Carnitine O-acyltransferase CRAT
NC_006694.1_cdsid_XP_572754.1	CNI00710	0.286567	0.0466873	0.0290012	0.553723	0.426872	0.437921	0.323722	0.699875	0.547981	0.523374	0.408912	447.667	1065	0	338	1134.67	0	714.667	1054	0	574	1076.33	0	706.333	1270.33	0	490.667	1233.67	0	NC_006694.1_cdsid_XP_572754.1	CNI00710	NC_006694.1_cdsid_XP_572754.1	1966	86.11	NC_006694.1_cdsid_XP_572754.1; NC_006694.1_cdsid_XP_572753.1 (-28.62 -815.80 -305.3 87.71 gagtggacacctgaaagtggtttcttgactgctgctcagaag)	GAGTGGACACCTGAAAGTGGTTTCTTGACTGCTGCTCAGAGTAAG	CNAG_04485	long-chain-fatty-acid-CoA-ligase	YOR317W	FAA1	gi|42794754|ref|NP_976251.1|	long-chain-fatty-acid--CoA ligase 3	KOG1180		Acyl-CoA synthetase
NC_006694.1_cdsid_XP_572597.1	CNI03700	0.0656503	0.0461687	0.230911	0.574522	0.931141	0.549933	0.908947	0.713159	0.87453	0.460474	1.00994	201	413.667	0	287.333	319	0	278.667	432.333	0	302	366.667	0	167.667	368	0	314.667	329.333	0	NC_006694.1_cdsid_XP_572597.1	CNI03700	NC_006694.1_cdsid_XP_572597.1	850	87.62	NC_006694.1_cdsid_XP_572597.1	CGAAATTGGTTGCAGCCGACTAAGGAAATGCCATTCCCTGCTTTG	CNAG_04229	phytanoyl-CoA dioxygenase family protein	None	None	gi|154937350|ref|NP_001094346.1|	phytanoyl-CoA dioxygenase domain-containing protein 1 isoform a	KOG3290		Peroxisomal phytanoyl-CoA hydroxylase
NC_006670.1_cdsid_XP_567082.1	CNA00640	0.665701	0.0233134	0.0106734	0.590929	0.560738	0.531636	0.494965	0.691791	0.595911	0.549361	0.591337	940.333	1904	0	788.333	1653.33	0	1476.67	2140.33	0	1202.67	1955	0	1245	1999.33	0	1163.67	1897.67	0	NC_006670.1_cdsid_XP_567082.1	CNA00640	NC_006670.1_cdsid_XP_567082.1	1528	87.79	NC_006670.1_cdsid_XP_567082.1	GATGCTGGTGTATCTACCATCTTTGTCGGCTTGGGAGAAGACCCT	CNAG_00074	integral to plasma membrane protein	YOR161C	PNS1	gi|194239631|ref|NP_689910.2|	choline transporter-like protein 5 isoform A	KOG1362		Choline transporter-like protein
NC_006685.1_cdsid_XP_569624.1	CNC03860	0.125597	0.0308284	0.23164	0.599322	0.828476	0.519464	0.649361	0.711331	0.869824	0.56717	0.966243	131.333	271.667	0	126.667	206	0	181.667	273	0	169.667	205.667	0	93	167	0	128	152.667	0	NC_006685.1_cdsid_XP_569624.1	CNC03860	NC_006685.1_cdsid_XP_569624.1	1986	87.5	NC_006685.1_cdsid_XP_569624.1	CCACACCATGGTTCTTGAATATGATGGACAAGGCGGGTACACGTT	CNAG_02764	adrenoleukodystrophy protein	YKL188C	PXA2	gi|9945308|ref|NP_005155.1|	ATP-binding cassette sub-family D member 2	KOG0064		Peroxisomal long-chain acyl-CoA transporter, ABC superfamily
NC_006686.1_cdsid_XP_570450.1	CND02520	0.23966	0.0188694	0.0173892	0.618864	0.697272	0.703326	0.633159	0.563835	0.714597	0.589431	0.74406	71.3333	104	0	79.6667	117	0	75	134.333	0	83	122	0	75.3333	135.667	0	91.6667	137.667	0	NC_006686.1_cdsid_XP_570450.1	CND02520	NC_006686.1_cdsid_XP_570450.1	2099	86.68	NC_006686.1_cdsid_XP_570450.1	GGGAACAGGAGGATACCGAGGGTATATTCAACAAGAACTGTGCCA	CNAG_01129	lanosterol synthase	YHR072W	ERG7	gi|47933395|ref|NP_002331.3|	lanosterol synthase isoform 1	KOG0497		Oxidosqualene-lanosterol cyclase and related proteins
NC_006686.1_cdsid_XP_570424.1	CND00990	0.0456639	0.0178974	0.0252035	0.701286	0.842171	0.706386	0.813733	0.756932	0.889481	0.640539	0.823298	769.333	1226.33	0	699.333	852	0	762.333	1039.33	0	997	1117	0	694.667	993.667	0	693.667	865.333	0	NC_006686.1_cdsid_XP_570424.1	CND00990	NC_006686.1_cdsid_XP_570424.1	1852	86.98	NC_006686.1_cdsid_XP_570424.1	GCTGTAGTCACTTCCTTGACCCAGCCTGAGCAAATTGAGCTTTTG	CNAG_00970	phosphatidate cytidylyltransferase	YBR029C	CDS1	gi|20143480|ref|NP_003809.1|	phosphatidate cytidylyltransferase 2	KOG1440		CDP-diacylglycerol synthase
NC_006684.1_cdsid_XP_568877.1	CNB02990	0.619165	0.0476656	0.0234531	0.703034	0.6621	0.618227	0.588129	0.814796	0.736428	0.676079	0.661743	1302.67	2208.33	0	855	1509	0	1397.33	1722.33	0	1112	1511.67	0	1138.67	1514.33	0	926.333	1360.33	0	NC_006684.1_cdsid_XP_568877.1	CNB02990	NC_006684.1_cdsid_XP_568877.1	895	87.14	NC_006684.1_cdsid_XP_568877.1, NC_006684.1_cdsid_XP_568878.1	GGGCTTGGGACTGTAGTTCTTCTTGCGTTTTGTATTTGGTTTGCGG	CNAG_03806	acyltransferase	YBR042C	CST26	gi|42558246|ref|NP_872357.2|	lysocardiolipin acyltransferase 1 isoform 1	KOG1505		Lysophosphatidic acid acyltransferase LPAAT and related acyltransferases
NC_006684.1_cdsid_XP_568868.1	CNB02800	0.00768101	0.000479863	0.000647138	0.727772	0.672774	0.721527	0.659295	0.737845	0.680294	0.723944	0.678732	366	620.667	0	361.667	579	0	738.667	1033.33	0	527.667	788	0	652	845.333	0	573.667	858.667	0	NC_006684.1_cdsid_XP_568868.1	CNB02800	NC_006684.1_cdsid_XP_568868.1	1121	90.36	NC_006684.1_cdsid_XP_568868.1	CGCTTAGGCTGTTCGACCGACTCCCGAACGAGGACAAGGAGATTGA	CNAG_03786	lysophospholipase	None	None	0	0	KOG1455		Lysophospholipase
NC_006693.1_cdsid_XP_572243.1	CNH00510	0.135732	0.00473584	0.333687	0.745559	0.911645	0.76951	1.00639	0.749444	0.778284	0.717722	0.950258	367.333	587.333	0	429.667	446.333	0	560.333	785	0	508	649.333	0	415.333	577	0	485	530	0	NC_006693.1_cdsid_XP_572243.1	CNH00510	NC_006693.1_cdsid_XP_572243.1	973	90.61	NC_006693.1_cdsid_XP_572243.1	TGGAAGGCTAGCAAGATCCTTGTTGGTGTCGACCTCGCCGAGAGA	CNAG_05384	CDP-diacylglycerol-inositol 3-phosphatidyltransferase	YPR113W	PIS1	gi|5453906|ref|NP_006310.1|	CDP-diacylglycerol--inositol 3-phosphatidyltransferase	KOG3240		Phosphatidylinositol synthase
NC_006680.1_cdsid_XP_567619.1	CNK00550	0.922772	0.00428018	0.115993	0.760134	0.775661	0.765018	0.897837	0.780921	0.640126	0.734464	0.789019	52.3333	63.3333	0	44	43.3333	0	57.3333	74	0	42	65.6667	0	39.3333	56.3333	0	32.3333	52.6667	0	NC_006680.1_cdsid_XP_567619.1	CNK00550	NC_006680.1_cdsid_XP_567619.1	71	88.29	NC_006680.1_cdsid_XP_567619.1	GTACAACAAATGCTGGGCATGCTAACTGGTTTTTCGTGCTCGCGA	CNAG_02562	acyl-Coenzyme A dehydrogenase	None	None	gi|4557231|ref|NP_000007.1|	medium-chain specific acyl-CoA dehydrogenase, mitochondrial isoform a precursor	KOG0140		Medium-chain acyl-CoA dehydrogenase
NC_006686.1_cdsid_XP_570170.1	CND03430	0.0661955	0.0457967	0.0599407	0.769023	0.956732	0.722697	0.935621	0.86229	0.97154	0.72208	0.963036	534.667	774.667	0	487.667	566.667	0	425	525	0	652.667	689.333	0	461.333	648.667	0	538	582.333	0	NC_006686.1_cdsid_XP_570170.1	CND03430	NC_006686.1_cdsid_XP_570170.1	626	86.68	NC_006686.1_cdsid_XP_570170.1	CCCAGCTGCACTTTGTCAAAACCTACTGGCCAGAGTTTGGATTATC	CNAG_01221	prenyltransferase	YBR002C	RER2	gi|45580738|ref|NP_995583.1|	dehydrodolichyl diphosphate synthase isoform b	KOG1602		Cis-prenyltransferase
NC_006692.1_cdsid_XP_571850.1	CNG00990	0.103008	0.0383015	0.0298059	0.780531	0.907481	0.759768	0.877413	0.857824	0.915949	0.723999	0.929082	140.667	198.667	0	114	132.667	0	132.333	161.667	0	136.667	161.667	0	110.667	155.667	0	116.667	143	0	NC_006692.1_cdsid_XP_571850.1	CNG00990	NC_006692.1_cdsid_XP_571850.1	1046	86.17	NC_006692.1_cdsid_XP_571850.1	GAGGTTATTCTCACGCCCACTCCATGATTCTCAAAGTCCACGAAC	CNAG_03493	platelet-activating factor acetylhydrolase	None	None	gi|270133071|ref|NP_001161829.1|	platelet-activating factor acetylhydrolase precursor	KOG3847		Phospholipase A2 (platelet-activating factor acetylhydrolase in humans)
NC_006686.1_cdsid_XP_570593.1	CND04170	0.11288	0.0314368	0.46628	0.884547	0.970531	0.875023	0.966161	0.855794	0.914091	0.922823	1.03134	164.667	202	0	125	134.667	0	144.667	180	0	153	179.667	0	122.667	135.333	0	120.667	132.667	0	NC_006686.1_cdsid_XP_570593.1	CND04170	NC_006686.1_cdsid_XP_570593.1	341	88.76	NC_006686.1_cdsid_XP_570593.1	CTCTCCTTCAGGCCAGCTTTACCCGGAGTACGACTATCCAAACCC	CNAG_01297	conserved hypothetical protein	None	None	gi|167860114|ref|NP_001108104.1|	jmjC domain-containing protein 7	KOG2508		Predicted phospholipase
NC_006682.1_cdsid_XP_568458.1	CNM01420	0.764199	0.0368731	0.167796	0.904303	0.888228	0.938456	0.871741	0.897751	0.984511	0.8767	0.808431	4935.33	5070	0	5249.67	4997.67	0	7991	7783.33	0	9161	7189.67	0	9154	8626.33	0	9156.67	8367.67	0	NC_006682.1_cdsid_XP_568458.1	CNM01420	NC_006682.1_cdsid_XP_568458.1	240	87.36	NC_006682.1_cdsid_XP_568458.1	CGTTGAGCTTTTGACTGAGATGCTCAAGAAGTCCGATGACGAGGC	CNAG_06140	long-chain fatty acid transporter	YGR037C	ACB1	gi|295842534|ref|NP_001171514.1|	acyl-CoA-binding protein isoform 6	KOG0817		Acyl-CoA-binding protein
NC_006682.1_cdsid_XP_568493.1	CNM00870	0.102143	0.0226014	0.036365	1.08906	1.23492	1.09299	1.25044	1.06284	1.14137	1.11135	1.31297	1004.67	1044.67	0	938	747.333	0	828.333	804.667	0	1107	966.333	0	947.667	784.333	0	905.667	713.667	0	NC_006682.1_cdsid_XP_568493.1	CNM00870	NC_006682.1_cdsid_XP_568493.1	768	86.46	NC_006682.1_cdsid_XP_568493.1	CGATATTCAAAAGCATGACTGGCAACTCGCACCCAAGATCTGGTAC	CNAG_06078	conserved hypothetical protein	None	None	gi|124517691|ref|NP_689629.2|	phytoene synthase-like precursor	KOG4411		Phytoene/squalene synthetase
NC_006691.1_cdsid_XP_571591.1	CNF02430	0.190227	0.00801157	0.0264251	1.22584	1.16369	1.1826	1.20592	1.25678	1.10841	1.23814	1.17673	610	565.667	0	511.667	453.333	0	433.333	377.333	0	562	508.333	0	667	552.667	0	536.333	473	0	NC_006691.1_cdsid_XP_571591.1	CNF02430	NC_006691.1_cdsid_XP_571591.1	667	86.87	NC_006691.1_cdsid_XP_571591.1	CCTCAGGAGATTGAAGATCTCAAGTCGTGGTTAATGGAGGCGCTC	CNAG_05730	acyl-protein thioesterase-1	YLR118C	None	gi|9966764|ref|NP_009191.1|	acyl-protein thioesterase 2	KOG2112		Lysophospholipase
NC_006685.1_cdsid_XP_569782.1	CNC05660	0.387296	0.0477389	0.0468696	1.24532	1.35797	1.27632	1.34603	1.12928	1.20491	1.33037	1.52296	1424.67	1205.67	0	2117.67	1598	0	4203.67	3453	0	3910	2912.67	0	3436.33	2290	0	3982.33	2485.33	0	NC_006685.1_cdsid_XP_569782.1	CNC05660	NC_006685.1_cdsid_XP_569782.1	1489	87.57	NC_006685.1_cdsid_XP_569782.1, NC_006685.1_cdsid_XP_569783.1	GGTGTCATTGTCGGTATGTTGGCATTAATGGCTGCTATGGGAGGT	CNAG_07510	farnesyl-diphosphate farnesyltransferase	YHR190W	ERG9	gi|67089147|ref|NP_004453.3|	squalene synthase	KOG1459		Squalene synthetase
NC_006691.1_cdsid_XP_571616.1	CNF04740	0.141959	0.0183565	0.0959352	1.26935	1.14082	1.3399	1.21945	1.19684	1.05067	1.27131	1.15235	66.6667	45.6667	0	113	86.3333	0	232.333	207.667	0	199.667	199.333	0	431.667	342.333	0	465	414.667	0	NC_006691.1_cdsid_XP_571616.1	CNF04740	NC_006691.1_cdsid_XP_571616.1	1248	88.56	NC_006691.1_cdsid_XP_571616.1	GGATGAGAACGGCAAGTGGGTGCAGAATGGGAAGAAGACGCAATA	CNAG_06543	diacylglycerol cholinephosphotransferase	YNL130C	CPT1	gi|5174415|ref|NP_006081.1|	choline/ethanolaminephosphotransferase 1	KOG2877		sn-1,2-diacylglycerol ethanolamine- and cholinephosphotranferases
NC_006684.1_cdsid_XP_569044.1	CNB05650	0.0673811	0.0251237	0.0302345	1.33427	2.49461	1.37332	2.02421	1.41381	3.32924	1.21568	2.13038	16.6667	10	-50	15.6667	6.66667	-50	16.3333	14	-50	14	6	-33.3333	8	10.3333	-50	12	14	-50	NC_006684.1_cdsid_XP_569044.1	CNB05650	NC_006684.1_cdsid_XP_569044.1	2970	88.6	NC_006684.1_cdsid_XP_569044.1	CGCCCAGAACGATAATCTGATTCTCCCAATGTTTGGATGGGCGGT	CNAG_04083	dolichol kinase	YMR013C	SEC59	0	0	KOG2468		Dolichol kinase
NC_006670.1_cdsid_XP_566658.1	CNA03320	0.0189045	0.0390769	0.159292	1.34284	0.838767	1.43857	0.774379	1.18966	0.983406	1.40029	0.758516	329	259	0	293	386.667	0	599.333	527	0	436.667	462.667	0	688.667	504.333	0	386	523.667	0	NC_006670.1_cdsid_XP_566658.1	CNA03320	NC_006670.1_cdsid_XP_566658.1	769	87.4	NC_006670.1_cdsid_XP_566658.1	CTGGATACGGATGACAGACAAGAAGGGCTGAAGGCTTTTGCAGAG	CNAG_00371	enoyl-CoA hydratase	None	None	gi|4502327|ref|NP_001689.1|	methylglutaconyl-CoA hydratase, mitochondrial precursor	KOG1679		Enoyl-CoA hydratase
NC_006691.1_cdsid_XP_571450.1	CNF04830	0.21999	0.00700972	0.199826	1.36273	1.17664	1.43442	1.28599	1.32904	1.25255	1.32474	0.991375	22	12.6667	-50	33	21	-16.6667	77.6667	59	0	84.6667	70.6667	0	117.333	93	0	170	188	0	NC_006691.1_cdsid_XP_571450.1	CNF04830	NC_006691.1_cdsid_XP_571450.1	3807	90.32	NC_006691.1_cdsid_XP_571450.1	ACCGTTGAGGGAGAGTGTGTTGATTAATGGTCCGGGGGCGAAGTG	CNAG_06534	hydroxymethylglutaryl-CoA reductase	YLR450W	HMG2	gi|4557643|ref|NP_000850.1|	3-hydroxy-3-methylglutaryl-Coenzyme A reductase isoform 1	KOG2480		3-hydroxy-3-methylglutaryl-CoA (HMG-CoA) reductase
NC_006681.1_cdsid_XP_568247.1	CNL04950	0.264738	0.000488991	0.0247501	1.46524	1.67193	1.48176	1.43481	1.44111	1.68055	1.47285	1.90044	2411.67	1696.33	0	1762.33	1245.33	0	2194	1520.33	0	2877.33	1634.67	0	2101.33	1264	0	2260.33	1173	0	NC_006681.1_cdsid_XP_568247.1	CNL04950	NC_006681.1_cdsid_XP_568247.1	1014	90.71	NC_006681.1_cdsid_XP_568247.1	GACTGGCGTGCGAGATTTGCCTGAAGGGTTCAACACTGGCGTAGT	CNAG_05125	diphosphomevalonate decarboxylase	YNR043W	MVD1	gi|4505289|ref|NP_002452.1|	diphosphomevalonate decarboxylase	KOG2833		Mevalonate pyrophosphate decarboxylase
NC_006682.1_cdsid_XP_568251.1	CNM02520	0.349176	0.0117408	0.0705264	1.47202	1.33814	1.50393	1.32813	1.35423	1.15833	1.5579	1.52795	90.3333	59.6667	0	72	51	0	86	64.3333	0	82.6667	74.6667	0	91	63.3333	0	70.6667	55	0	NC_006682.1_cdsid_XP_568251.1	CNM02520	NC_006682.1_cdsid_XP_568251.1	1964	89.25	NC_006682.1_cdsid_XP_568251.1	CCAAGGTCTGTTATTTGAGGAGCGGATCGGGAACTCTTGCCCTCG	CNAG_06251	ser/Thr protein phosphatase family protein	None	None	gi|56117840|ref|NP_000534.3|	sphingomyelin phosphodiesterase isoform 1 precursor	KOG3770		Acid sphingomyelinase and PHM5 phosphate metabolism protein
NC_006670.1_cdsid_XP_567209.1	CNA06150	0.0686695	0.0168771	0.0428658	1.48583	1.22923	1.39538	1.13377	1.41953	1.2352	1.64258	1.31873	985.667	772.667	0	545	523.333	0	797	589	0	734	609.333	0	884.333	527.667	0	594	469.333	0	NC_006670.1_cdsid_XP_567209.1	CNA06150	NC_006670.1_cdsid_XP_567209.1	3752	89.62	NC_006670.1_cdsid_XP_567209.1	CCAACACTGCAACGGCGCCGTATTTCCCTCATGTAGGACCTCATC	CNAG_00635	cytoplasmic protein	YLL032C	None	0	0	KOG2208		Vigilin
NC_006694.1_cdsid_XP_572766.1	CNI00350	0.943036	0.0453164	0.0446141	1.53013	1.51458	1.72279	1.76324	1.26919	1.29634	1.59842	1.48416	213	132.667	0	224.333	134.333	0	268.333	226	0	171	142.667	0	275	174	0	319.333	221.333	0	NC_006694.1_cdsid_XP_572766.1	CNI00350	NC_006694.1_cdsid_XP_572766.1	1062	87.44	NC_006694.1_cdsid_XP_572766.1	GGAGAAGAAGGCTTTTCTGGAATATTGGGCGAGAGGTGGCAGAAG	CNAG_04522	conserved hypothetical protein	None	None	0	0	KOG4666		Predicted phosphate acyltransferase, contains PlsC domain
NC_006691.1_cdsid_XP_571613.1	CNF04660	0.98082	0.0252945	0.290833	1.75658	2.01096	1.55754	1.01887	2.08152	3.62934	1.63069	1.38467	13.3333	-10.3333	-50	3.66667	-3	-50	5.33333	-3	-50	17	7	-33.3333	14.6667	13.6667	-50	19.6667	21.3333	-33.3333	NC_006691.1_cdsid_XP_571613.1	CNF04660	NC_006691.1_cdsid_XP_571613.1	2265	88.22	NC_006691.1_cdsid_XP_571613.1	GCAGAATCAGATTCCTCAGTCGAGAAGAAGGAAGGCGTTGGTGGG	CNAG_06551	carnitine O-acetyltransferase	YAR035W	YAT1	0	0	KOG3719		Carnitine O-acyltransferase CPT2/YAT1
NC_006685.1_cdsid_XP_569714.1	CNC04600	0.886327	0.0317582	0.0399422	1.88924	1.84619	2.11352	2.29809	1.48633	1.51427	2.06787	1.72621	159	82.6667	0	197.333	90	0	260.333	187.333	0	161	114	0	400.667	194	0	516.333	308.333	0	NC_006685.1_cdsid_XP_569714.1	CNC04600	NC_006685.1_cdsid_XP_569714.1	1540	89.59	NC_006685.1_cdsid_XP_569714.1	CTGAAGCACTTGGACGAGTATGCGACGCAGGTAGGGGAAGAGACT	CNAG_02844	CDP-diacylglycerol-glycerol-3-phosphate 3-phosphatidyltransferase	YCL004W	PGS1	gi|84508631|ref|NP_077733.3|	CDP-diacylglycerol--glycerol-3-phosphate 3-phosphatidyltransferase, mitochondrial precursor	KOG3964		Phosphatidylglycerolphosphate synthase
NC_006686.1_cdsid_XP_570538.1	CND05920	0.0323791	0.0111828	0.0115318	2.09031	1.32176	2.15844	1.34558	1.78838	1.37473	2.32411	1.24496	620.667	353.333	0	387.333	294.333	0	553.667	336	0	512.667	389	0	909	401.333	0	488	403	0	NC_006686.1_cdsid_XP_570538.1	CND05920	NC_006686.1_cdsid_XP_570538.1	4510	87.41	NC_006686.1_cdsid_XP_570538.1	CGAGGGCATCTAGGTTCTTGGAAGCAGAAGACCTTGCGAACAATT	CNAG_06812	SPO14	YKR031C	SPO14	0	0	KOG1329		Phospholipase D1
NC_006681.1_cdsid_XP_568113.1	CNL05800	0.20291	0.0126368	0.421451	2.22933	1.39527	1.84778	1.87494	2.44306	1.53479	2.39715	0.77608	15	-2	-50	18	8.66667	-50	23.3333	11	-33.3333	20	15	-33.3333	24	13	-33.3333	21.6667	38	-33.3333	NC_006681.1_cdsid_XP_568113.1	CNL05800	NC_006681.1_cdsid_XP_568113.1	420	87.28	NC_006681.1_cdsid_XP_568113.1	GTTGGTGAGCGTGTTGGATGCCGTGTTGGATAATTATTCGTCGAGT	CNAG_05037	conserved hypothetical protein	None	None	0	0	KOG1014		17 beta-hydroxysteroid dehydrogenase type 3, HSD17B3
NC_006685.1_cdsid_XP_569644.1	CNC03230	0.341961	0.0471777	0.000926854	2.60247	1.93057	2.24886	1.85432	3.70157	1.97472	1.85699	1.96269	16.6667	-3	-50	14	6.33333	-50	21.3333	7.66667	-50	16.3333	11.3333	-50	23	15.3333	-50	14	15.6667	-33.3333	NC_006685.1_cdsid_XP_569644.1	CNC03230	NC_006685.1_cdsid_XP_569644.1	1499	89.96	NC_006685.1_cdsid_XP_569644.1	TTGCGCCGTACAAGCTCCCAAAGTTGCTCAAGCTTTACGAGGGTG	CNAG_01836	long-chain acyl-CoA synthetase	None	None	gi|187761345|ref|NP_001120686.1|	acyl-CoA synthetase family member 3, mitochondrial precursor	KOG1176		Acyl-CoA synthetase
NC_006682.1_cdsid_XP_568333.1	CNM00710	0.615202	0.0082673	0.0679366	3.5379	3.16632	4.10616	2.67963	3.70738	4.99202	2.80016	1.82732	22.3333	0.666667	-50	14.3333	3.66667	-50	22.6667	8	-33.3333	12	2.66667	-50	14.3333	8.33333	-50	8.33333	12	-50	NC_006682.1_cdsid_XP_568333.1	CNM00710	NC_006682.1_cdsid_XP_568333.1	620	90.53	NC_006682.1_cdsid_XP_568333.1	AAAGCGCTGCTGAAAGATTGGCTGCAGTCGTTGTTGCTCTGGCTG	CNAG_06062	predicted protein	None	None	0	0	KOG4338		Predicted lipoprotein
NC_006670.1_cdsid_XP_566516.1	CNA00890	0.298253	0.0146556	0.0238811	0.194904	0.280412	0.155194	0.268583	0.281007	0.384691	0.148511	0.187961	94.3333	684	0	187.333	721.333	0	199.333	778.667	0	229	640.667	0	157	1063.33	0	209	1150.67	0	NC_006670.1_cdsid_XP_566516.1	CNA00890	NC_006670.1_cdsid_XP_566516.1	942	87.27	NC_006670.1_cdsid_XP_566516.1	GGGATGTGGTGAGAGTATGGTTAGGAAATGGGTTGGTTGGGTCTG	CNAG_00098	palmitoyl-protein thioesterase	None	None	gi|4506031|ref|NP_000301.1|	palmitoyl-protein thioesterase 1 isoform 1 precursor	KOG2541		Palmitoyl protein thioesterase
NC_006681.1_cdsid_XP_568102.1	CNL05680	0.0883025	0.040094	0.0593709	2.07955	1.24806	2.40089	1.38425	1.51962	1.2129	2.31812	1.14702	89	34	-16.6667	61	40	-16.6667	104	69	-16.6667	117	101.667	0	243.333	108.333	0	103.667	102.667	0	NC_006681.1_cdsid_XP_568102.1	CNL05680	NC_006681.1_cdsid_XP_568102.1	1371	86.73	NC_006681.1_cdsid_XP_568102.1	CGTGGCCACTTTATTGCCGGATCTTGTCGATAGAACGGATTTAGAGG	CNAG_07806	conserved hypothetical protein	None	None	0	0	KOG0059		Lipid exporter ABCA1 and related proteins, ABC superfamily
NC_006686.1_cdsid_XP_570205.1	CND02910	0.0616136	0.0385983	0.151895	0.880085	1.1779	0.83912	1.09586	0.917882	1.08948	0.883254	1.34835	298.333	412.667	0	281	260.667	0	259	306.667	0	364	358.333	0	225.667	258.667	0	315.667	242	0	NC_006686.1_cdsid_XP_570205.1	CND02910	NC_006686.1_cdsid_XP_570205.1	1601	86.35	NC_006686.1_cdsid_XP_570205.1	CGTTCCATGTCGAGGTACATACTCGAGTTGCCAATCTTCTTAGCCT	CNAG_01165	D-erythro-sphingosine kinase	YOR171C	LCB4	gi|21361699|ref|NP_064511.2|	sphingosine kinase 2	KOG1116		Sphingosine kinase, involved in sphingolipid metabolism
NC_006691.1_cdsid_XP_571372.1	CNF02970	0.0513831	0.0379492	0.765969	1.21343	0.984483	1.1574	0.892762	1.17494	1.07913	1.30794	0.981556	876	824	0	596.667	712	0	905.333	795.333	0	698.333	666.333	0	887	634.333	0	558.333	591.667	0	NC_006691.1_cdsid_XP_571372.1	CNF02970	NC_006691.1_cdsid_XP_571372.1	2435	86.9	NC_006691.1_cdsid_XP_571372.1	GGACTGGAATGGGCTTAGCAAATCAACCACCGTCTGAAAATGGAG	CNAG_05677	phospholipase	YOR022C	None	0	0	KOG2308		Phosphatidic acid-preferring phospholipase A1, contains DDHD domain
NC_006692.1_cdsid_XP_571738.1	CNG00400	0.471876	0.022534	0.062811	0.146945	0.10136	0.140483	0.017761	0.22302	0.194394	0.0773324	0.0919245	-0.333333	2.66667	-50	-2.33333	13	-50	5.33333	31.6667	-50	4.66667	34.3333	-50	4	70	0	6	91.3333	0	NC_006692.1_cdsid_XP_571738.1	CNG00400	NC_006692.1_cdsid_XP_571738.1	2600	86.85	NC_006692.1_cdsid_XP_571738.1	CGAAGGGAGGTGTGAAAGCGTACGAGCTGAAGGATATTGTCAAGT	CNAG_03563	aspartate-tRNA ligase	None	None	0	0	KOG0556	J	Aspartyl-tRNA synthetase
NC_006684.1_cdsid_XP_568964.1	CNB04740	0.108091	0.0386881	0.0102881	0.330041	0.612354	0.258629	0.62355	0.49755	0.658466	0.233942	0.555046	962.333	3873	0	1826.67	2846	0	1849	3613.33	0	1939.33	2813.33	0	914.667	3459.33	0	1769.67	3186.33	0	NC_006684.1_cdsid_XP_568964.1	CNB04740	NC_006684.1_cdsid_XP_568964.1	2696	86.18	NC_006684.1_cdsid_XP_568964.1	GAAATGGAGAAACTATTGCTGCTGGTATGGTCATGGAGCTTCTCGG	CNAG_03987	eRFS	YKR084C	HBS1	gi|223555963|ref|NP_001138630.1|	HBS1-like protein isoform 2	KOG0458		Elongation factor 1 alpha
NC_006692.1_cdsid_XP_571960.1	CNG02350	0.509973	0.0369124	0.0241308	0.365054	0.293181	0.284922	0.218085	0.528804	0.417816	0.281438	0.243643	1554	5467	0	846.333	3943.67	0	1754	3249.33	0	1527.67	3492.33	0	1482.33	4665.67	0	994.333	4122.33	0	NC_006692.1_cdsid_XP_571960.1	CNG02350	NC_006692.1_cdsid_XP_571960.1	4970	88.28	NC_006692.1_cdsid_XP_571960.1	GCCCACCTGTTTTGGTTGTGTATGCTTGTAATCCGTACGCGACGTA	CNAG_03345	SSD1 protein	YDR293C	SSD1	0	0	KOG2102		Exosomal 3'-5' exoribonuclease complex, subunit Rrp44/Dis3
NC_006680.1_cdsid_XP_567650.1	CNK00870	0.0608625	0.00850355	0.068513	0.690153	0.830313	0.688076	0.803195	0.732464	0.916532	0.64992	0.771211	70.6667	105.333	0	56.3333	66	0	52.6667	72.3333	0	75	85.6667	0	60	100.333	0	63.3333	97.6667	0	NC_006680.1_cdsid_XP_567650.1	CNK00870	NC_006680.1_cdsid_XP_567650.1	305	87.76	NC_006680.1_cdsid_XP_567650.1	TCCCTGGAGAGGGTACTATCATTGAGATTGAGTGCATTGCCCAGG	CNAG_02601	conserved hypothetical protein	None	None	0	0	KOG2317		Putative translation initiation inhibitor UK114/IBM1
NC_006680.1_cdsid_XP_567791.1	CNK01030	0.111053	0.0157017	0.006305	0.863272	0.911931	0.8686	0.903571	0.88803	0.925255	0.833186	0.906968	962.667	1249.67	0	945.667	1074	0	1120.67	1266	0	1384.33	1467	0	1295.67	1390	0	1095	1170	0	NC_006680.1_cdsid_XP_567791.1	CNK01030	NC_006680.1_cdsid_XP_567791.1	1701	88.33	NC_006680.1_cdsid_XP_567791.1	ACGAAGAGGAGAAGAGTTCGTCAGGGAACAGGATCTTGCCCGTAG	CNAG_07563	glutamyl-tRNA synthetase	YOL033W	MSE1	gi|134288884|ref|NP_001077083.1|	probable glutamyl-tRNA synthetase, mitochondrial precursor	KOG1149		Glutamyl-tRNA synthetase (mitochondrial)
NC_006686.1_cdsid_XP_570549.1	CND06220	0.887621	0.00572615	0.095154	1.11887	1.12781	1.10349	1.06208	1.11672	1.10734	1.13639	1.21401	38481.3	24400	0	33219.7	15665	0	40303.7	25099.3	0	38388	17797.3	0	38192.3	21053	0	40024	15576.7	0	NC_006686.1_cdsid_XP_570549.1	CND06220	NC_006686.1_cdsid_XP_570549.1	2281	89.92	NC_006686.1_cdsid_XP_570549.1	TCCTTCGGTTTCAACGCTGATCTCCGAGCTGCTACTGGTGGTCAG	CNAG_06840	translation elongation factor 2	YOR133W	EFT1	gi|4503483|ref|NP_001952.1|	elongation factor 2	KOG0469		Elongation factor 2
NC_006685.1_cdsid_XP_569893.1	CNC06360	0.0409687	0.00344653	0.0385067	1.14204	1.07742	1.12427	1.06723	1.15074	1.05573	1.15112	1.10931	6039.33	5148.33	0	4865.67	3890	0	6190.67	4825.67	0	6784.33	5263.67	0	6541.67	4748.67	0	4893	3839.33	0	NC_006685.1_cdsid_XP_569893.1	CNC06360	NC_006685.1_cdsid_XP_569893.1	1143	86.22	NC_006685.1_cdsid_XP_569893.1	CTCTACTCAAATCGACGAAATGCCTATGAACGTTGCGGAGCTCAC	CNAG_01548	DEAD box polypeptide 48	YDR021W	FAL1	gi|7661920|ref|NP_055555.1|	eukaryotic initiation factor 4A-III	KOG0328		Predicted ATP-dependent RNA helicase FAL1, involved in rRNA maturation, DEAD-box superfamily
NC_006670.1_cdsid_XP_566991.1	CNA06500	0.116083	0.0230168	0.0353016	1.14723	1.35889	1.18818	1.38651	1.10439	1.2119	1.14911	1.47826	15650.7	11109.3	0	15159.7	7276.33	0	26343.7	17772	0	23651	11791.3	0	23335.3	14202	0	29431	10894	0	NC_006670.1_cdsid_XP_566991.1	CNA06500	NC_006670.1_cdsid_XP_566991.1	330	87.89	NC_006670.1_cdsid_XP_566991.1	CTCTCCTGCTTTCCGAGTCGAGATTGGTGACCAGGTTACTGTTGG	CNAG_00672	ribosomal protein S11	YDR025W	RPS11A	gi|4506681|ref|NP_001006.1|	40S ribosomal protein S11	KOG1728		40S ribosomal protein S11
NC_006691.1_cdsid_XP_571539.1	CNF02150	0.144476	0.000507499	0.0360757	1.15092	1.29888	1.14877	1.25504	1.14594	1.21125	1.15803	1.43036	45704.7	26934.3	0	41625.7	15850.7	0	38917	23810	0	53923.7	20776	0	36870	20158.3	0	41030	13845.3	0	NC_006691.1_cdsid_XP_571539.1	CNF02150	NC_006691.1_cdsid_XP_571539.1	162	91.51	NC_006691.1_cdsid_XP_571539.1	CATCGCTGAGGGTTCTTCCAAGCTCGCTTCCGTTCCCTCTGGTGG	CNAG_05762	ribosomal protein P2	YDR382W	RPP2B	gi|4506671|ref|NP_000995.1|	60S acidic ribosomal protein P2	KOG3449		60S acidic ribosomal protein P2
NC_006670.1_cdsid_XP_567206.1	CNA06200	0.190572	0.00104128	0.0515122	1.15503	1.31215	1.16541	1.31012	1.15231	1.16997	1.14737	1.45637	23227.3	15535.7	0	22851.7	10166.3	0	30121.3	19126.3	0	29235	14085.7	0	28784.3	16786	0	33165.3	11916	0	NC_006670.1_cdsid_XP_567206.1	CNA06200	NC_006670.1_cdsid_XP_567206.1	647	86.53	NC_006670.1_cdsid_XP_567206.1	GGACCTTTGCTACTAGGCTTTCCAACATTTTCGTCATTGGTGAGGG	CNAG_00640	40s ribosomal protein	YJR145C	RPS4A	gi|4506725|ref|NP_000998.1|	40S ribosomal protein S4, X isoform X isoform	KOG0378		40S ribosomal protein S4
NC_006692.1_cdsid_XP_572078.1	CNG03720	0.38306	0.0363529	0.0729997	1.17599	1.28634	1.18127	1.41884	1.10946	1.11811	1.23724	1.32208	24173.7	15848	0	27247.7	10732	0	22000.7	15203.3	0	31625.3	15453.3	0	31786.3	16959.3	0	32119	12639.3	0	NC_006692.1_cdsid_XP_572078.1	CNG03720	NC_006692.1_cdsid_XP_572078.1	573	89.5	NC_006692.1_cdsid_XP_572078.1	GTTGGAGTTCTACCACCACAAGCTCCAGATCCGAAAGGCCAAGCA	CNAG_03198	40S ribosomal protein S8	YER102W	RPS8B	gi|4506743|ref|NP_001003.1|	40S ribosomal protein S8	KOG3283		40S ribosomal protein S8
NC_006670.1_cdsid_XP_566981.1	CNA06360	0.270923	0.0244476	0.0700482	1.18673	1.36722	1.19314	1.34206	1.12825	1.17762	1.23879	1.58198	21108.3	14081	0	20987.7	9388.67	0	21581.3	14728.3	0	25630.7	12781	0	17196	10399	0	21898.3	8472.67	0	NC_006670.1_cdsid_XP_566981.1	CNA06360	NC_006670.1_cdsid_XP_566981.1	535	86.79	NC_006670.1_cdsid_XP_566981.1	CAACTCGGCAAGTTCGGTATTATCTGTCTTGAGGACCTCGTCCAC	CNAG_00656	60s ribosomal protein l7	YGL076C	RPL7A	gi|15431301|ref|NP_000962.2|	60S ribosomal protein L7	KOG3184		60S ribosomal protein L7
NC_006679.1_cdsid_XP_567298.1	CNJ00430	0.10544	0.0104336	0.0522496	1.19803	1.78887	1.19489	1.77541	1.23809	1.38594	1.16111	2.20527	960.333	893	0	1271.33	729	0	1324.33	1073	0	1469.33	1064	0	980	780	0	1514.33	693	0	NC_006679.1_cdsid_XP_567298.1	CNJ00430	NC_006679.1_cdsid_XP_567298.1	1619	86.64	NC_006679.1_cdsid_XP_567298.1	GCGGGAACCCTGATGTGGATATCGCGTATCAGTACTTGAGTTTCT	CNAG_04604	tryptophan-tRNA ligase	YOL097C	WRS1	gi|47419916|ref|NP_776049.1|	tryptophanyl-tRNA synthetase, cytoplasmic isoform a	KOG2145		Cytoplasmic tryptophanyl-tRNA synthetase
NC_006691.1_cdsid_XP_571691.1	CNF04150	0.612241	0.0295032	0.060364	1.19899	1.24574	1.25457	1.33991	1.12728	1.11393	1.21512	1.28339	14027	9690.33	0	15853.3	7729	0	16118	11516.7	0	21055.3	11676.7	0	19838.3	11862.3	0	19857	9449.33	0	NC_006691.1_cdsid_XP_571691.1	CNF04150	NC_006691.1_cdsid_XP_571691.1	705	89.61	NC_006691.1_cdsid_XP_571691.1	TCTTACTCCTTACGACGAGCACTCTTCCTGGTTGGCTATCGCCGC	CNAG_06605	ribosomal protein S2	YGL123W	RPS2	gi|15055539|ref|NP_002943.2|	40S ribosomal protein S2	KOG0877		40S ribosomal protein S2/30S ribosomal protein S5
NC_006693.1_cdsid_XP_572552.1	CNH01170	0.33602	0.0421806	0.0759594	1.19973	1.36244	1.28831	1.60923	1.13123	1.26647	1.17965	1.21163	2000.67	1619.33	0	2439.67	1532	0	3027.33	2575.33	0	4070.33	2876.33	0	3966.33	2968.33	0	3922.33	3008.33	0	NC_006693.1_cdsid_XP_572552.1	CNH01170	NC_006693.1_cdsid_XP_572552.1	315	87.95	NC_006693.1_cdsid_XP_572552.1	CTATGGAGAGTTGAAGGACTTCCAGCTTGTGGAGAACCAGGAGGC	CNAG_05455	eukaryotic translation initiation factor 1A	YMR260C	TIF11	gi|4503499|ref|NP_001403.1|	eukaryotic translation initiation factor 1A, X-chromosomal	KOG3403		Translation initiation factor 1A (eIF-1A)
NC_006686.1_cdsid_XP_570222.1	CND02780	0.341847	0.0460627	0.0672693	1.22083	1.3635	1.27783	1.48966	1.11609	1.14815	1.26856	1.45268	13771.7	9392.67	0	13678.7	6373	0	21069.3	14578	0	22715.7	12002	0	21720	12270	0	25040	9940	0	NC_006686.1_cdsid_XP_570222.1	CND02780	NC_006686.1_cdsid_XP_570222.1	548	89.98	NC_006686.1_cdsid_XP_570222.1	TGCGTCTCCAGAGGAAGCGACACCTCCGATCTCTCAAGAAGAGGA	CNAG_01152	40s ribosomal protein s6-b	YPL090C	RPS6A	gi|17158044|ref|NP_001001.2|	40S ribosomal protein S6	KOG1646		40S ribosomal protein S6
NC_006681.1_cdsid_XP_568209.1	CNL03960	0.285902	0.00375287	0.0646172	1.23641	1.42769	1.21024	1.2353	1.26584	1.35766	1.23316	1.6901	24622	15737	0	24121.7	11092.3	0	24503	14744.3	0	36837	14571.3	0	27077.3	14999.7	0	29314.7	9726.67	0	NC_006681.1_cdsid_XP_568209.1	CNL03960	NC_006681.1_cdsid_XP_568209.1	460	90.35	NC_006681.1_cdsid_XP_568209.1	AAGACTGTCTCTTCCCGATGCAGGGCTACCGTCGGTATCATCGCTG	CNAG_05232	ribosomal protein L8	YIL018W	RPL2B	gi|4506663|ref|NP_000964.1|	60S ribosomal protein L8	KOG2309		60s ribosomal protein L2/L8
NC_006686.1_cdsid_XP_570208.1	CND02170	0.174611	0.0309939	0.0131576	1.2435	1.13904	1.31686	1.14122	1.26036	1.16754	1.15328	1.10835	131	110.333	0	166	153.667	0	226.333	192.333	0	150.667	139.667	0	392	342.667	0	336.333	321	0	NC_006686.1_cdsid_XP_570208.1	CND02170	NC_006686.1_cdsid_XP_570208.1	2835	88.84	NC_006686.1_cdsid_XP_570208.1	ACCGGCGATGGGACAGAGTTTAGCTAGGGATTTGGTCCTGAAGAC	CNAG_01091	116 kda u5 small nuclear ribonucleoprotein component	None	None	gi|217272892|ref|NP_004238.3|	116 kDa U5 small nuclear ribonucleoprotein component isoform a	KOG0468		U5 snRNP-specific protein
NC_006685.1_cdsid_XP_569829.1	CNC06990	0.040478	0.0195367	0.00714795	1.25133	1.46372	1.3136	1.48998	1.17855	1.37304	1.26183	1.52815	21657.7	13180	0	16947.7	7400	0	16573.7	11317.7	0	21548.3	9933.67	0	20930.7	11969	0	22094.3	8772.67	0	NC_006685.1_cdsid_XP_569829.1	CNC06990	NC_006685.1_cdsid_XP_569829.1	445	87.48	NC_006685.1_cdsid_XP_569829.1	CACGACATCATTGTTGCTATCCAAGAGGGCGAGATTGTCGTTCCC	CNAG_01480	60S ribosomal protein L12	YEL054C	RPL12A	gi|4506597|ref|NP_000967.1|	60S ribosomal protein L12	KOG0886		40S ribosomal protein S2
NC_006686.1_cdsid_XP_570671.1	CND03460	0.197751	0.0350344	0.033007	1.25941	1.44156	1.34325	1.5416	1.15669	1.25452	1.27828	1.52856	18490.3	11371.7	0	18226.3	7563.33	0	19308.3	13102.3	0	30345.7	13625	0	27769.3	14817.3	0	30361	10814.3	0	NC_006686.1_cdsid_XP_570671.1	CND03460	NC_006686.1_cdsid_XP_570671.1	523	86.14	NC_006686.1_cdsid_XP_570671.1	CGTGGTAGGAGAAAGTCCAGGGGTTTCAAGATCAAGTCTACTCACA	CNAG_01224	ribosomal protein L18.e	YOL120C	RPL18A	gi|4506607|ref|NP_000970.1|	60S ribosomal protein L18	KOG1714		60s ribosomal protein L18
NC_006679.1_cdsid_XP_567391.1	CNJ03120	0.0968099	0.0185141	0.0253342	1.26933	1.65262	1.34075	1.85574	1.19696	1.41087	1.27026	1.69127	4616.33	3362.67	0	5961	2770.33	0	2845.67	2314	0	6874.33	4045	0	10154	6682.33	0	10707.7	5021.67	0	NC_006679.1_cdsid_XP_567391.1	CNJ03120	NC_006679.1_cdsid_XP_567391.1	399	86.62	NC_006679.1_cdsid_XP_567391.1	GGAAGCTTGGTTCGAGTCTGGATATCTGGGGATGAGGGATGTATG	CNAG_04884	ribosomal protein L41	YNL162W	RPL42A	gi|10445223|ref|NP_066357.1|	60S ribosomal protein L36a	KOG3464		60S ribosomal protein L44
NC_006692.1_cdsid_XP_571832.1	CNG01390	0.28081	0.0338464	0.0214022	1.28085	1.40083	1.32635	1.48956	1.16571	1.26693	1.35048	1.44598	1782	1417	0	1506.67	1041	0	1824	1572	0	1804.33	1378.33	0	1792	1166.67	0	1664.67	1113.33	0	NC_006692.1_cdsid_XP_571832.1	CNG01390	NC_006692.1_cdsid_XP_571832.1	1323	89.08	NC_006692.1_cdsid_XP_571832.1	CCCGCCTTCGTTGATTACCGCCGTTTGCACAGAGATTGGTTTCAT	CNAG_03448	eukaryotic initiation factor	YGR083C	GCD2	gi|78000156|ref|NP_056451.3|	translation initiation factor eIF-2B subunit delta isoform 3	KOG1467		Translation initiation factor 2B, delta subunit (eIF-2Bdelta/GCD2)
NC_006687.1_cdsid_XP_571019.1	CNE03920	0.36373	0.0481959	0.0476972	1.28096	1.4243	1.32077	1.49386	1.14536	1.21229	1.37677	1.56675	36558	19950.3	0	37637.7	12807	0	38433.3	23575	0	46627.7	18823.7	0	32878.7	15833.3	0	38240.3	12293.7	0	NC_006687.1_cdsid_XP_571019.1	CNE03920	NC_006687.1_cdsid_XP_571019.1	555	86.65	NC_006687.1_cdsid_XP_571019.1	GGACCAGGTTATGCAGAACGTCATGCTTGCCATCAACTTCTTGATC	CNAG_02144	60s ribosomal protein l1-a	YPL220W	RPL1A	gi|15431288|ref|NP_009035.3|	60S ribosomal protein L10a	KOG1570		60S ribosomal protein L10A
NC_006682.1_cdsid_XP_568473.1	CNM01750	0.617167	0.0266526	0.410796	1.30187	1.20885	1.34494	0.876753	1.36912	1.23276	1.19155	1.51704	76.6667	54.6667	0	62.3333	67	0	124.667	92.6667	0	130.667	112	0	117.333	102	0	154.333	116.667	0	NC_006682.1_cdsid_XP_568473.1	CNM01750	NC_006682.1_cdsid_XP_568473.1	4246	89.7	NC_006682.1_cdsid_XP_568473.1	GAGATCAAGCTGATATTGCCGCCCGAACCCATAAGTGCGAAGGGG	CNAG_06174	other/PEK/GCN2 protein kinase	YDR283C	GCN2	0	0	KOG1035		eIF-2alpha kinase GCN2
NC_006670.1_cdsid_XP_566460.1	CNA00250	0.142706	0.00952987	0.0235282	1.32451	1.59575	1.37036	1.74315	1.25341	1.37743	1.34976	1.66666	8088.33	5589	0	10412.7	4610.33	0	12286.7	8298	0	12337.7	6697	0	13821.7	8110.33	0	17498	6995.67	0	NC_006670.1_cdsid_XP_566460.1	CNA00250	NC_006670.1_cdsid_XP_566460.1	531	86.26	NC_006670.1_cdsid_XP_566460.1	CGGTGTCTACATTTCTGAGCGTACGGTCGTTGTTAAGGACGAGTA	CNAG_00034	60s ribosomal protein l9	YNL067W	RPL9B	gi|15431303|ref|NP_000652.2|	60S ribosomal protein L9	KOG3255		60S ribosomal protein L9
NC_006684.1_cdsid_XP_568980.1	CNB04880	0.233864	0.0150118	0.0275841	1.34909	1.52433	1.33817	1.52066	1.26838	1.34035	1.44073	1.71198	42172.3	22072.3	0	37483.7	12584.7	0	43533.7	23814.7	0	56209.7	19630.7	0	46409.3	19805.7	0	47727.3	13151.7	0	NC_006684.1_cdsid_XP_568980.1	CNB04880	NC_006684.1_cdsid_XP_568980.1	735	89.7	NC_006684.1_cdsid_XP_568980.1	TAAGAGCGGTGAATTCGTCGAGCCCGAGATCCTCGAGTCCGTCTA	CNAG_04004	40s ribosomal protein s3ae-a	YLR441C	RPS1A	gi|4506723|ref|NP_000997.1|	40S ribosomal protein S3a	KOG1628		40S ribosomal protein S3A
NC_006685.1_cdsid_XP_569733.1	CNC05360	0.33075	0.0229356	0.0526248	1.35474	1.58805	1.48303	1.90533	1.28325	1.31317	1.29793	1.54564	3805.33	2541.67	0	5396	2479.67	0	7729.33	5359.67	0	8958	5456.67	0	11536.7	7294.67	0	18309.3	7672	0	NC_006685.1_cdsid_XP_569733.1	CNC05360	NC_006685.1_cdsid_XP_569733.1	815	90.37	NC_006685.1_cdsid_XP_569733.1	AGACTTTCAAGCTCACCAAGGAGCAGAAGCAGGAGCGTGTCCAGG	CNAG_02928	60s ribosomal protein l5-b	YPL131W	RPL5	gi|14591909|ref|NP_000960.2|	60S ribosomal protein L5	KOG0875		60S ribosomal protein L5
NC_006684.1_cdsid_XP_568985.1	CNB04930	0.518752	0.047115	0.0709873	1.35596	1.50231	1.54115	1.80009	1.23599	1.48207	1.29073	1.22478	6038	3784.67	0	8157	3708.33	0	11723.7	8074	0	13299.7	6637.33	0	14033	8539	0	20272	9959.67	0	NC_006684.1_cdsid_XP_568985.1	CNB04930	NC_006684.1_cdsid_XP_568985.1	234	87.6	NC_006684.1_cdsid_XP_568985.1	CGTCCGATCTACCATTAGGCGATTGAGGGAGGTTGCTGAGGTTTA	CNAG_04011	60s ribosomal protein l37a	YPR043W	RPL43A	gi|4506643|ref|NP_000989.1|	60S ribosomal protein L37a	KOG0402		60S ribosomal protein L37
NC_006686.1_cdsid_XP_570241.1	CND02660	0.714832	0.043022	0.0161115	1.36791	1.40878	1.51769	1.50985	1.20766	1.29828	1.37837	1.41822	176	125.667	0	198.333	138.667	0	259.667	229.667	0	333.667	273	0	305	223	0	307.333	222.333	0	NC_006686.1_cdsid_XP_570241.1	CND02660	NC_006686.1_cdsid_XP_570241.1	696	86.34	NC_006686.1_cdsid_XP_570241.1	CGTGGAAGAAAAGGCAATCAAGGAGAAATTGCGAGAGTACCTGTCC	CNAG_01141	3'-5'-exoribonuclease	YOL142W	RRP40	gi|50511943|ref|NP_057126.2|	exosome complex exonuclease RRP40 isoform 1	KOG1004		Exosomal 3'-5' exoribonuclease complex subunit Rrp40
NC_006679.1_cdsid_XP_567554.1	CNJ02640	0.797989	0.0413737	0.0202975	1.38515	1.35092	1.51528	1.37087	1.20994	1.24252	1.43022	1.43937	913.333	644	0	786.667	594	0	1113.67	944.667	0	1181.33	947.667	0	1476	944	0	1196	844.333	0	NC_006679.1_cdsid_XP_567554.1	CNJ02640	NC_006679.1_cdsid_XP_567554.1	762	89.97	NC_006679.1_cdsid_XP_567554.1	GGCTTTGGTCGAAGGAGCCGGAGAACGAGGTATAGCAGCTGCATA	CNAG_04839	conserved hypothetical protein	None	None	gi|17402904|ref|NP_478126.1|	exosome complex exonuclease MTR3	KOG1068		Exosomal 3'-5' exoribonuclease complex, subunit Rrp41 and related exoribonucleases
NC_006686.1_cdsid_XP_570616.1	CND04400	0.380794	0.011478	0.0160913	1.39537	1.48921	1.29724	1.63961	1.44866	1.38514	1.44021	1.44287	42	27.6667	-16.6667	67.6667	37.6667	0	88.6667	62	0	178.667	139.333	0	221	157	0	212	159	0	NC_006686.1_cdsid_XP_570616.1	CND04400	NC_006686.1_cdsid_XP_570616.1	755	89.58	NC_006686.1_cdsid_XP_570616.1	GTCTGAACCTTCCTAGATCGGGCAAGCACATACATGCCGGCGAAC	CNAG_01320	50S ribosomal protein L17	YJL063C	MRPL8	0	0	KOG3280		Mitochondrial/chloroplast ribosomal protein L17
NC_006693.1_cdsid_XP_572226.1	CNH00340	0.81941	0.0346439	0.0834501	1.39998	1.36771	1.57841	1.62711	1.27967	1.28417	1.34187	1.19185	73.6667	43	0	142.667	85	0	179.667	149.667	0	360.333	297.667	0	364.333	268.667	0	316	275.667	0	NC_006693.1_cdsid_XP_572226.1	CNH00340	NC_006693.1_cdsid_XP_572226.1	1799	86.49	NC_006693.1_cdsid_XP_572226.1	CCGCGGGCGAAATTCTCGAGAAGACTCAGCTCAAGAAAATTGAATC	CNAG_05366	eukaryotic translation initiation factor 2A	YGR054W	None	gi|54873624|ref|NP_114414.2|	eukaryotic translation initiation factor 2A	KOG2315		Predicted translation initiation factor related to eIF-3a
NC_006670.1_cdsid_XP_566934.1	CNA04940	0.690561	0.0201467	0.00352437	1.40445	1.43653	1.51194	1.43676	1.27997	1.38287	1.42143	1.48996	935.333	665.333	0	970.667	670	0	1333.67	1046	0	984	724	0	1136	747.333	0	1136	788.667	0	NC_006670.1_cdsid_XP_566934.1	CNA04940	NC_006670.1_cdsid_XP_566934.1	1216	87.09	NC_006670.1_cdsid_XP_566934.1	TCAGATGAGTTGTTCATGGAGAGTTTTATTGCGAGCCAGGGGAACC	CNAG_00512	mitochondrial carrier protein	None	None	gi|4758118|ref|NP_004623.1|	28S ribosomal protein S29, mitochondrial	KOG3928		Mitochondrial ribosome small subunit component, mediator of apoptosis DAP3
NC_006685.1_cdsid_XP_569508.1	CNC01630	0.0100726	0.00350324	0.00402887	1.41712	1.82806	1.40364	1.90104	1.37418	1.69084	1.47355	1.89231	883.667	673.667	0	895.667	495.667	0	645	491	0	1476.67	873.333	0	1222	784.667	0	1206.67	667.333	0	NC_006685.1_cdsid_XP_569508.1	CNC01630	NC_006685.1_cdsid_XP_569508.1	849	86.07	NC_006685.1_cdsid_XP_569508.1	CGCGAGGACATTGGTTAGTGGGTTTAGAATACCATTCCACAGGAG	CNAG_01650	60s ribosomal protein l7	YDR237W	MRPL7	0	0	KOG0398		Mitochondrial/chloroplast ribosomal protein L5/L7
NC_006686.1_cdsid_XP_570419.1	CND04940	0.833677	0.0410296	0.0222367	1.41963	1.38783	1.50325	1.51293	1.22308	1.27581	1.53255	1.37475	258	188.333	0	298	204	0	346.333	312	0	447	373.333	0	565	368.333	0	446.667	335.667	0	NC_006686.1_cdsid_XP_570419.1	CND04940	NC_006686.1_cdsid_XP_570419.1	820	89.64	NC_006686.1_cdsid_XP_570419.1	CAGGAATGGTCGGAAGCGCTGCAAATGTCCAAAACGGCCTCAAAG	CNAG_01381	conserved hypothetical protein	YGR095C	RRP46	gi|47174864|ref|NP_064543.3|	exosome complex exonuclease RRP46	KOG1069		Exosomal 3'-5' exoribonuclease complex, subunit Rrp46
NC_006684.1_cdsid_XP_568948.1	CNB04540	0.380947	0.0172092	0.00324235	1.42714	1.34725	1.54536	1.39237	1.31328	1.31647	1.42277	1.3329	1233.33	905.333	0	983.333	702.667	0	1111.67	871.667	0	1032	791.667	0	1643.33	1039.67	0	1404.67	1011.33	0	NC_006684.1_cdsid_XP_568948.1	CNB04540	NC_006684.1_cdsid_XP_568948.1	714	88.31	NC_006684.1_cdsid_XP_568948.1	TGACGGACAGTTGGCGTTGGCAAAGAAGGAGTTTGAAAAGCCTTG	CNAG_03965	conserved hypothetical protein	None	None	gi|20270317|ref|NP_620132.1|	ribosome-recycling factor, mitochondrial isoform 1 precursor	KOG4759		Ribosome recycling factor
NC_006694.1_cdsid_XP_572918.1	CNI04340	0.179261	0.034191	0.0417766	1.44637	2.04112	1.58246	2.40584	1.25819	1.4982	1.49845	2.21931	2394.67	1575.33	0	2722.33	1151.33	0	2258	1770.67	0	3767.67	2325.33	0	2308.67	1363.67	0	2719.33	1242.67	0	NC_006694.1_cdsid_XP_572918.1	CNI04340	NC_006694.1_cdsid_XP_572918.1	511	86.79	NC_006694.1_cdsid_XP_572918.1	CACTCTATCGGTCTTATGTGGTACCTCCTCTGCCGAGAAGTTCTCC	CNAG_04114	40S ribosomal protein S0	YLR048W	RPS0B	gi|9845502|ref|NP_002286.2|	40S ribosomal protein SA	KOG0830		40S ribosomal protein SA (P40)/Laminin receptor 1
NC_006686.1_cdsid_XP_570404.1	CND01650	0.297183	0.0499993	0.0496199	1.45298	1.78349	1.57511	2.03869	1.21678	1.35406	1.56706	1.95772	2069	1377.33	0	2032	1011.33	0	2079.33	1699.67	0	2056	1471.67	0	1775.33	1013	0	1823.33	896.333	0	NC_006686.1_cdsid_XP_570404.1	CND01650	NC_006686.1_cdsid_XP_570404.1	455	86.41	NC_006686.1_cdsid_XP_570404.1	GCGTCGTATATGCGAAATCAGAAGCTGGTAATCCCTTATTGCCGG	CNAG_01033	exosome 3'->5 exonuclease subunit ski4	YNL232W	CSL4	0	0	KOG3409		Exosomal 3'-5' exoribonuclease complex, subunit ski4 (Csl4)
NC_006691.1_cdsid_XP_571306.1	CNF01680	0.319064	0.0497639	0.0301145	1.46194	1.70233	1.65766	1.8421	1.23435	1.40184	1.49381	1.86305	2702.67	1700	0	2481.33	1368	0	3072.67	2404.33	0	3001.33	2042	0	2875.33	1675.67	0	2727.33	1480.33	0	NC_006691.1_cdsid_XP_571306.1	CNF01680	NC_006691.1_cdsid_XP_571306.1	888	90.53	NC_006691.1_cdsid_XP_571306.1	TCCTGACGGTCTGGATGCTGGTCGTGTCAGAGGGTTGTTAGAGCA	CNAG_05811	conserved hypothetical protein	None	None	0	0	KOG1612		Exosomal 3'-5' exoribonuclease complex, subunit Rrp42
NC_006687.1_cdsid_XP_570976.1	CNE02690	0.240524	0.0074625	0.0172097	1.47676	1.68075	1.56124	1.4623	1.47995	1.82748	1.38908	1.75246	1094	777.667	0	1139.67	792	0	1269.67	876.667	0	2600.67	1369.67	0	1906.67	1207.33	0	1863.33	1028.33	0	NC_006687.1_cdsid_XP_570976.1	CNE02690	NC_006687.1_cdsid_XP_570976.1	801	90.52	NC_006687.1_cdsid_XP_570976.1	TGAAGAAGAGTGGCTGCCCAAGGGTGTCGTGTCTTTGCCTACACC	CNAG_07637	LSU ribosomal protein L3P	YGR220C	MRPL9	gi|6005862|ref|NP_009139.1|	39S ribosomal protein L3, mitochondrial	KOG3141		Mitochondrial/chloroplast ribosomal protein L3
NC_006681.1_cdsid_XP_568006.1	CNL04620	0.752209	0.0157783	0.0660729	1.47725	1.43319	1.55442	1.69524	1.33551	1.22486	1.54183	1.37948	2461	1650	0	1924.33	1150.67	0	2475	1820	0	1943.67	1538.33	0	2202	1267.67	0	1620.33	1136	0	NC_006681.1_cdsid_XP_568006.1	CNL04620	NC_006681.1_cdsid_XP_568006.1	2955	86.75	NC_006681.1_cdsid_XP_568006.1	GGAGGGGTGGCCCAATCCTCGTATTACTTTGACGTTAGCAGAATA	CNAG_05163	exoribonuclease II	YMR287C	DSS1	0	0	KOG2102		Exosomal 3'-5' exoribonuclease complex, subunit Rrp44/Dis3
NC_006670.1_cdsid_XP_566821.1	CNA05170	0.790017	0.0468025	0.033785	1.48147	1.53115	1.60255	1.61951	1.23705	1.30036	1.60481	1.67358	1391.33	964.667	0	1544.67	983.667	0	1873	1521.67	0	2102.67	1562.67	0	2580.33	1403.33	0	2140	1266	0	NC_006670.1_cdsid_XP_566821.1	CNA05170	NC_006670.1_cdsid_XP_566821.1	688	86.45	NC_006670.1_cdsid_XP_566821.1	GAGATTGTTGATGGTCTGCAGGGTTTAGAGATGAAGGATGCTGCC	CNAG_00535	mitochondrial ribosomal protein subunit L16	YBL038W	MRPL16	gi|8923448|ref|NP_060310.1|	39S ribosomal protein L16, mitochondrial precursor	KOG3422		Mitochondrial ribosomal protein L16
NC_006692.1_cdsid_XP_572132.1	CNG04020	0.081357	0.0220796	0.00415938	1.48806	1.78054	1.49312	1.73298	1.33316	1.69523	1.6379	1.91341	2331.67	1625.67	0	1760.67	1034.67	0	1847.67	1392.67	0	2355	1344.67	0	2544.67	1362	0	2115	1066.67	0	NC_006692.1_cdsid_XP_572132.1	CNG04020	NC_006692.1_cdsid_XP_572132.1	393	90.23	NC_006692.1_cdsid_XP_572132.1	AATAGTGAGGGTTGCGAGGAAGAAGCGATTCGGCAAGGGTCCTCC	CNAG_03165	conserved hypothetical protein	None	None	0	0	KOG4844		Mitochondrial ribosomal protein S27
NC_006679.1_cdsid_XP_567320.1	CNJ01410	0.353061	0.0184932	0.0121664	1.49066	1.62064	1.64408	1.74112	1.36277	1.45704	1.46514	1.66375	347.667	239.333	0	445.333	262	0	530.667	415.333	0	626.333	433.667	0	1067	668	0	938.333	575	0	NC_006679.1_cdsid_XP_567320.1	CNJ01410	NC_006679.1_cdsid_XP_567320.1	958	87.91	NC_006679.1_cdsid_XP_567320.1	ACGGTCAAGGAAATTATGAAGCGACGAAAGGAGAGAGAAGCCGCT	CNAG_04709	conserved hypothetical protein	None	None	0	0	KOG4089		Predicted mitochondrial ribosomal protein L23
NC_006694.1_cdsid_XP_572932.1	CNI03980	0.383813	0.0261275	0.0274733	1.50487	1.68806	1.54446	1.77935	1.31879	1.41061	1.65137	1.87422	1893.67	1294.67	0	1891.33	1078.67	0	1517.67	1152	0	3152	2122.33	0	3605	1934.33	0	3119.67	1665.67	0	NC_006694.1_cdsid_XP_572932.1	CNI03980	NC_006694.1_cdsid_XP_572932.1	1510	89.42	NC_006694.1_cdsid_XP_572932.1	TGTTCCAATGGTCGTATCGGTGAGAAGGCGCAAGTCAAGGACTGC	CNAG_04260	translation initiation factor	None	None	gi|9966779|ref|NP_065098.1|	translation initiation factor eIF-2B subunit gamma isoform 1	KOG1462		Translation initiation factor 2B, gamma subunit (eIF-2Bgamma/GCD1)
NC_006685.1_cdsid_XP_569612.1	CNC03760	0.758605	0.0400056	0.00571072	1.51058	1.54995	1.47837	1.48263	1.3079	1.5147	1.74547	1.65251	52886.3	24114.3	0	46458.3	14844	0	51437.3	26586	0	59887.7	18493.7	0	49006	17439.3	0	44545	12963	0	NC_006685.1_cdsid_XP_569612.1	CNC03760	NC_006685.1_cdsid_XP_569612.1	351	89.87	NC_006685.1_cdsid_XP_569612.1	CCGAAAGGTCGTTGGCTGCTCTTGCGTTGTCATCACCAACTACGG	CNAG_02754	40S ribosomal protein S12	YOR369C	RPS12	gi|14277700|ref|NP_001007.2|	40S ribosomal protein S12	KOG3406		40S ribosomal protein S12
NC_006687.1_cdsid_XP_571127.1	CNE00740	0.723023	0.0331493	0.0522225	1.51676	1.6083	1.72915	1.94451	1.3263	1.33097	1.49482	1.54942	1336	873.667	0	2337.33	1221.33	0	2808.67	2073.67	0	4523.33	2993.67	0	4741	2778.33	0	4923.67	2881.67	0	NC_006687.1_cdsid_XP_571127.1	CNE00740	NC_006687.1_cdsid_XP_571127.1	893	87.13	NC_006687.1_cdsid_XP_571127.1	CAATCAAGACTGGTTTCCAGGCGCAAATTGGAAAGAGGATCAAGGC	CNAG_02486	translation initiation factor	YPL237W	SUI3	gi|29826335|ref|NP_003899.2|	eukaryotic translation initiation factor 2 subunit 2	KOG2768		Translation initiation factor 2, beta subunit (eIF-2beta)
NC_006670.1_cdsid_XP_566913.1	CNA06820	0.490779	0.0443996	0.0418097	1.52212	1.70872	1.52906	1.71494	1.28476	1.38369	1.75255	2.02751	41604.3	19383	0	39186.3	11725	0	38000.7	21021	0	44851.7	16407.3	0	45440.7	16408.3	0	45164.7	11068.7	0	NC_006670.1_cdsid_XP_566913.1	CNA06820	NC_006670.1_cdsid_XP_566913.1	322	87.94	NC_006670.1_cdsid_XP_566913.1	GTTGAGGGTGTCACCAGCTTCAAGGGTCTTCAAACCGTTGTTGTT	CNAG_00703	prcdna87	YDL075W	RPL31A	gi|4506633|ref|NP_000984.1|	60S ribosomal protein L31 isoform 1	KOG0893		60S ribosomal protein L31
NC_006687.1_cdsid_XP_571022.1	CNE04980	0.242798	0.0143319	0.00658056	1.55511	1.71703	1.70221	1.85143	1.41631	1.70941	1.54681	1.59026	114.667	69.6667	0	104.667	52.6667	0	123.333	88.3333	-16.6667	169.333	106	0	293	192	0	318.333	204.667	0	NC_006687.1_cdsid_XP_571022.1	CNE04980	NC_006687.1_cdsid_XP_571022.1	687	90.88	NC_006687.1_cdsid_XP_571022.1	AAAGCAGTTCAAGAGGGATTTGGGGAGAGTGAAGAGCGCAGGCGC	CNAG_02037	50S ribosomal protein L22	None	None	0	0	KOG1711		Mitochondrial/chloroplast ribosomal protein L22
NC_006685.1_cdsid_XP_569802.1	CNC05820	0.298296	0.0242084	0.0185589	1.55592	1.7769	1.7669	2.02586	1.39753	1.54318	1.50334	1.76164	651.667	429.667	0	689	366.667	0	750.667	564	0	775	506.333	0	658.667	443.667	0	705	417.333	0	NC_006685.1_cdsid_XP_569802.1	CNC05820	NC_006685.1_cdsid_XP_569802.1	1398	87.39	NC_006685.1_cdsid_XP_569802.1	CGTTATCAGGGTGAATGCGCTCGTACAAAAGAACGTCATCGCAGT	CNAG_02973	tRNA-intron endonuclease	YLR105C	SEN2	gi|223972632|ref|NP_001138864.1|	tRNA-splicing endonuclease subunit Sen2 isoform 1	KOG4685		tRNA splicing endonuclease SEN2
NC_006686.1_cdsid_XP_570601.1	CND04600	0.212999	0.00741424	0.0176205	1.57063	1.86186	1.6952	2.07055	1.5043	1.57416	1.5124	1.94088	87.3333	49.6667	0	161.333	75.6667	0	247.667	176.333	0	391.333	263.667	0	619.333	409.333	0	1115.67	596.667	0	NC_006686.1_cdsid_XP_570601.1	CND04600	NC_006686.1_cdsid_XP_570601.1	831	88.94	NC_006686.1_cdsid_XP_570601.1	TGCTGGTCAGGAGGGAAGGCGATTGAGATTAAAAGAGGCCGAGAG	CNAG_01345	mitochondrial ribosomal protein subunit S2	YHL004W	MRP4	gi|7705805|ref|NP_057118.1|	28S ribosomal protein S2, mitochondrial	KOG0832		Mitochondrial/chloroplast ribosomal protein S2
NC_006684.1_cdsid_XP_568814.1	CNB01420	0.594887	0.0362021	0.0307571	1.59045	1.48272	1.74313	1.63498	1.32071	1.29127	1.7075	1.52191	5899.33	3282	0	5804.67	3045	0	6047.67	4124.33	0	8209.33	5150	0	8300.33	4071	0	6873	3795.67	0	NC_006684.1_cdsid_XP_568814.1	CNB01420	NC_006684.1_cdsid_XP_568814.1	1567	88.51	NC_006684.1_cdsid_XP_568814.1	GTGAGGTTGTACAAGGTTCCTGACGACACTTTCGAAGCTGGTGCG	CNAG_03641	eukaryotic translation initiation factor 3 subunit 7	None	None	gi|4503523|ref|NP_003744.1|	eukaryotic translation initiation factor 3 subunit D	KOG2479		Translation initiation factor 3, subunit d (eIF-3d)
NC_006685.1_cdsid_XP_569913.1	CNC06600	0.22507	0.0147609	0.00430218	1.592	1.76195	1.77573	1.87575	1.48098	1.64907	1.5193	1.76103	91.3333	50	0	149.333	76	0	239.333	173	0	252.333	160.333	0	311	206.667	0	518.667	303.667	0	NC_006685.1_cdsid_XP_569913.1	CNC06600	NC_006685.1_cdsid_XP_569913.1	1359	89.61	NC_006685.1_cdsid_XP_569913.1	CGAGGAAGTGAATGTGTTGCAGCAAGAGGTGCAGAAGAGGGTGGT	CNAG_01522	phenylalanyl-tRNA synthetase	YPR047W	MSF1	gi|5729820|ref|NP_006558.1|	phenylalanyl-tRNA synthetase, mitochondrial precursor	KOG2783		Phenylalanyl-tRNA synthetase
NC_006685.1_cdsid_XP_569485.1	CNC02150	0.719545	0.016232	0.0107755	1.60443	1.65437	1.62542	1.75324	1.42906	1.48645	1.75882	1.72344	108.333	68.3333	0	142	76.6667	0	196.333	146.667	0	199.667	143.667	0	332.667	191	0	336.333	200	0	NC_006685.1_cdsid_XP_569485.1	CNC02150	NC_006685.1_cdsid_XP_569485.1	1109	87.45	NC_006685.1_cdsid_XP_569485.1	ACGTGGACAAGGACAAGAGCAAGAAAGTCAGAAAGAATGCCGAAGC	CNAG_01709	translation initiation factor	YPR041W	TIF5	gi|37537716|ref|NP_892116.2|	eukaryotic translation initiation factor 5	KOG2767		Translation initiation factor 5 (eIF-5)
NC_006681.1_cdsid_XP_568136.1	CNL06080	0.508392	0.047179	0.0246861	1.60714	1.45794	1.92248	1.63104	1.34136	1.33614	1.55757	1.40664	190	108	0	151.667	93.6667	0	207.667	165.333	0	188	150.667	0	173	113.333	0	132	105	0	NC_006681.1_cdsid_XP_568136.1	CNL06080	NC_006681.1_cdsid_XP_568136.1	667	86.22	NC_006681.1_cdsid_XP_568136.1	CATAGTGCTAAGCTCAAGCCGTTATTGATTCAGGCCATTGAGGAGG	CNAG_05007	eukaryotic translation initiation factor 2B subunit 2	YLR291C	GCD7	gi|7657058|ref|NP_055054.1|	translation initiation factor eIF-2B subunit beta	KOG1465		Translation initiation factor 2B, beta subunit (eIF-2Bbeta/GCD7)
NC_006684.1_cdsid_XP_568863.1	CNB02740	0.881864	0.017758	0.0162483	1.6127	1.58924	1.77773	1.75191	1.42697	1.42657	1.6334	1.58924	2256	1327.33	0	3017	1679.33	0	4318	2834.33	0	5131	3111.67	0	5295	2811.33	0	4712	2724.33	0	NC_006684.1_cdsid_XP_568863.1	CNB02740	NC_006684.1_cdsid_XP_568863.1	1176	90.05	NC_006684.1_cdsid_XP_568863.1	TGCGGAAGCTGTTGACGTGGCTAGGGAAGAAGCTCTCAAGGCATA	CNAG_03779	ribosomal protein L4	YML025C	YML6	0	0	KOG1624		Mitochondrial/chloroplast ribosomal protein L4
NC_006686.1_cdsid_XP_570286.1	CND01480	0.711911	0.0425739	0.0402203	1.61784	1.72197	1.71817	1.94029	1.31413	1.36786	1.82123	1.85775	4232	2428.67	0	4555.33	2088.67	0	5078.67	3534.33	0	5854	3611	0	6258	2916	0	6272.67	2946.33	0	NC_006686.1_cdsid_XP_570286.1	CND01480	NC_006686.1_cdsid_XP_570286.1	1377	86.02	NC_006686.1_cdsid_XP_570286.1	GGTTAGGAGCGGAGGTACATTGTGTGAAGTAGTGGATCCTGAGTA	CNAG_01018	eukaryotic translation initiation factor 2 gamma	YER025W	GCD11	gi|4503507|ref|NP_001406.1|	eukaryotic translation initiation factor 2 subunit 3	KOG0466		Translation initiation factor 2, gamma subunit (eIF-2gamma; GTPase)
NC_006692.1_cdsid_XP_572024.1	CNG03160	0.398905	0.0302841	0.0371426	1.63405	1.9122	1.83148	2.11654	1.37322	1.46564	1.69745	2.15443	1879	1092.67	0	2185.33	1046.33	0	1864	1363.33	0	2786.33	1815.33	0	2581	1334	0	3086	1439.67	0	NC_006692.1_cdsid_XP_572024.1	CNG03160	NC_006692.1_cdsid_XP_572024.1	631	88.45	NC_006692.1_cdsid_XP_572024.1	TGGAGAAAGCCGGAGCCTTATCGTGGAAAAGGTATCTTTGTGGGC	CNAG_03260	ribosomal protein L6	YHR147C	MRPL6	0	0	KOG3254		Mitochondrial/chloroplast ribosomal protein L6
NC_006686.1_cdsid_XP_570588.1	CND04250	0.884591	0.0422654	0.0452248	1.63823	1.60076	1.97529	1.90909	1.53852	1.3475	1.40087	1.5457	306.667	172	0	419.667	222	0	567	392.667	0	610	455.333	0	910	609	0	964.333	642.667	0	NC_006686.1_cdsid_XP_570588.1	CND04250	NC_006686.1_cdsid_XP_570588.1	2112	86.65	NC_006686.1_cdsid_XP_570588.1	CGCGAAGAGCTTGAAAACTGAGTTGGCTGATTTACGAAAGAGGCTG	CNAG_01305	methionyl-tRNA synthetase	YGR264C	MES1	gi|14043022|ref|NP_004981.2|	methionyl-tRNA synthetase, cytoplasmic	KOG1247		Methionyl-tRNA synthetase
NC_006683.1_cdsid_XP_568667.1	CNN01910	0.80324	0.0218935	0.00771871	1.64178	1.67544	1.75835	1.7499	1.40902	1.52683	1.75796	1.7496	7236	3953.33	0	6881.33	3307.67	0	7938.67	5018.67	0	8246.33	4418.67	0	7755.67	3682.67	0	6883	3339	0	NC_006683.1_cdsid_XP_568667.1	CNN01910	NC_006683.1_cdsid_XP_568667.1	454	88.38	NC_006683.1_cdsid_XP_568667.1	ACGATGGATTTGAATGGTGTTGCTGGAAGGATCTCTGCGAGGTCC	CNAG_06471	ribosomal protein S12	YNR036C	None	gi|16950591|ref|NP_203527.1|	28S ribosomal protein S12, mitochondrial precursor	KOG1750		Mitochondrial/chloroplast ribosomal protein S12
NC_006684.1_cdsid_XP_568880.1	CNB03010	0.670852	0.031755	0.0255472	1.64417	1.74471	1.75416	1.86233	1.36582	1.44902	1.81253	1.92276	5156.67	2874	0	4348.33	2084	0	4905.67	3306	0	4581.33	2801.67	0	4689	2291	0	4138	2079.67	0	NC_006684.1_cdsid_XP_568880.1	CNB03010	NC_006684.1_cdsid_XP_568880.1	310	87.82	NC_006684.1_cdsid_XP_568880.1	AAGGCGGTCTCCGGTATGCTTCCAAAGAACACTTTCCGTGATAGA	CNAG_03810	mitochondrial ribosomal protein L23	YOR150W	MRPL23	gi|14165270|ref|NP_054797.2|	39S ribosomal protein L13, mitochondrial	KOG3203		Mitochondrial/chloroplast ribosomal protein L13
NC_006685.1_cdsid_XP_569988.1	CNC02880	0.397167	0.0243546	0.009905	1.65823	1.82367	1.93027	2.02027	1.53686	1.64202	1.50755	1.80872	730.667	428	0	878.333	467	0	1013.33	680.667	0	1190.33	729	0	1111.67	680.667	0	1158.33	671	0	NC_006685.1_cdsid_XP_569988.1	CNC02880	NC_006685.1_cdsid_XP_569988.1	754	86.44	NC_006685.1_cdsid_XP_569988.1	CCTGTCAGTTGGCTACCGGAAGAACTCAGAGAAAGAGTTTCCAAGA	CNAG_01797	conserved hypothetical protein	YDR175C	RSM24	0	0	KOG3933		Mitochondrial ribosomal protein S28
NC_006681.1_cdsid_XP_568137.1	CNL06080	0.407951	0.0438687	0.00817768	1.67234	1.46974	1.932	1.47528	1.34044	1.37855	1.74457	1.55538	419	247.333	0	316	219	0	464.667	378	0	437.333	341.333	0	471.333	272.333	0	401	272.667	0	NC_006681.1_cdsid_XP_568137.1	CNL06080	NC_006681.1_cdsid_XP_568137.1	1236	86.63	NC_006681.1_cdsid_XP_568137.1, NC_006681.1_cdsid_XP_568136.1	CCCACCATCTTACATCTACCGCTTGATCAAAGAGGCGTACGATGA	CNAG_05007	eukaryotic translation initiation factor 2B subunit 2	YLR291C	GCD7	gi|7657058|ref|NP_055054.1|	translation initiation factor eIF-2B subunit beta	KOG1465		Translation initiation factor 2B, beta subunit (eIF-2Bbeta/GCD7)
NC_006679.1_cdsid_XP_567400.1	CNJ03200	0.646663	0.00926584	0.00505683	1.68089	1.73432	1.8382	1.77568	1.54715	1.60357	1.65734	1.8237	899.333	509	0	944	537.333	0	1355.33	889.667	0	1710	1059.67	0	1048.33	585.333	0	1695	892	0	NC_006679.1_cdsid_XP_567400.1	CNJ03200	NC_006679.1_cdsid_XP_567400.1	1387	86.46	NC_006679.1_cdsid_XP_567400.1	GCCATCGTCAGAGCGGGTAACAAAAGGCAGATCATCTTGTATGTTG	CNAG_04896	tyrosine-tRNA ligase	YPL097W	MSY1	gi|94681057|ref|NP_001035526.1|	tyrosyl-tRNA synthetase, mitochondrial precursor	KOG2623		Tyrosyl-tRNA synthetase
NC_006670.1_cdsid_XP_566803.1	CNA05090	0.702323	0.0106867	0.0106298	1.69253	1.75068	1.63768	1.73764	1.87572	1.93259	1.56419	1.58182	53.6667	28.6667	0	126	67.3333	0	407.333	238	0	293	157	0	417.667	266.667	0	831.333	534.333	0	NC_006670.1_cdsid_XP_566803.1	CNA05090	NC_006670.1_cdsid_XP_566803.1	2192	86.27	NC_006670.1_cdsid_XP_566803.1	GTTATGTGGACGTTTTGGAGAGTATGGACAGTGAGAGTGGGGAAGA	CNAG_00527	translation initiation factor eIF-2B epsilon subunit	YDR211W	GCD6	gi|83267879|ref|NP_003898.2|	translation initiation factor eIF-2B subunit epsilon	KOG1461		Translation initiation factor 2B, epsilon subunit (eIF-2Bepsilon/GCD6)
NC_006687.1_cdsid_XP_570766.1	CNE00550	0.420016	0.00873292	0.000933215	1.69457	1.60548	1.79646	1.64915	1.53297	1.59774	1.75428	1.56955	2037.33	1198	0	1480.33	930	0	1733.33	1135.33	0	2307	1396.67	0	2674.67	1333	0	1953.67	1205.33	0	NC_006687.1_cdsid_XP_570766.1	CNE00550	NC_006687.1_cdsid_XP_570766.1	989	89.26	NC_006687.1_cdsid_XP_570766.1	ATGCGAGGCGGAGGAAGATGGGTCTCAGCGAGTTCCCTAGTATAC	CNAG_02507	conserved hypothetical protein	None	None	gi|4503515|ref|NP_003747.1|	eukaryotic translation initiation factor 3 subunit H	KOG1560		Translation initiation factor 3, subunit h (eIF-3h)
NC_006685.1_cdsid_XP_569725.1	CNC05320	0.674335	0.049502	0.0288223	1.7256	1.85356	2.00116	2.20462	1.33705	1.53159	1.8386	1.82447	1574	871.333	0	1426.33	659.333	0	1417.33	1061.67	0	1695.67	1096.67	0	1901.67	927.333	0	1582	836	0	NC_006685.1_cdsid_XP_569725.1	CNC05320	NC_006685.1_cdsid_XP_569725.1	304	88.68	NC_006685.1_cdsid_XP_569725.1	GCTGCGGTTTTGTTGAACAACAAGGGTGAAATGTTGGGCACAAGGA	CNAG_02923	mitochondrial 60s ribosomal protein l38	YKL170W	MRPL38	0	0	KOG0901		60S ribosomal protein L14/L17/L23
NC_006682.1_cdsid_XP_568335.1	CNM00700	0.476939	0.0205911	0.024673	1.7363	1.58917	1.94986	1.78678	1.48633	1.38675	1.77271	1.59399	1619.67	911	0	1990.33	1129	0	2924.33	1927.67	0	5602	3434.33	0	6641.67	3148.33	0	5148.67	2908.67	0	NC_006682.1_cdsid_XP_568335.1	CNM00700	NC_006682.1_cdsid_XP_568335.1	1341	90.28	NC_006682.1_cdsid_XP_568335.1	AGGAAACAAGGGAGGACGAGGAAGGCCAAGGACTCAGGAAGTTGC	CNAG_06061	eukaryotic translation initiation factor 3 subunit 6	None	None	gi|4503521|ref|NP_001559.1|	eukaryotic translation initiation factor 3 subunit E	KOG2758		Translation initiation factor 3, subunit e (eIF-3e)
NC_006686.1_cdsid_XP_570662.1	CND00800	0.247118	0.00945841	0.000379479	1.74579	1.59244	1.93503	1.59433	1.61696	1.56656	1.68537	1.61641	490.667	305.333	0	414	264.667	0	756	489.667	0	464.333	319	0	557.667	331.667	0	524.667	333.667	0	NC_006686.1_cdsid_XP_570662.1	CND00800	NC_006686.1_cdsid_XP_570662.1	2879	86.09	NC_006686.1_cdsid_XP_570662.1	CATCTGGTGAGGTCGTTGTAGCGGTGTTTGACAAGATCATGGTAG	CNAG_00940	mitotic control protein dis3	YOL021C	DIS3	gi|190014623|ref|NP_055768.3|	exosome complex exonuclease RRP44 isoform a	KOG2102		Exosomal 3'-5' exoribonuclease complex, subunit Rrp44/Dis3
NC_006681.1_cdsid_XP_568051.1	CNL05120	0.657987	0.023913	0.0243304	1.75454	1.87515	2.04105	2.22548	1.51037	1.58697	1.71221	1.81299	1021.67	528	0	1291.67	582.333	0	1303.67	880	0	1510	954.667	0	1865	972.667	0	1873.33	999.333	0	NC_006681.1_cdsid_XP_568051.1	CNL05120	NC_006681.1_cdsid_XP_568051.1	363	86.38	NC_006681.1_cdsid_XP_568051.1	GGCGGATATTGCGCATTTGAGAATGGTTGGAACATATAGAGGTCGG	CNAG_05110	30s ribosomal protein s13	YNL081C	SWS2	0	0	KOG3311		Ribosomal protein S18
NC_006681.1_cdsid_XP_568140.1	CNL06110	0.552867	0.0371926	0.0369902	1.79181	1.61874	1.96288	1.63746	1.41144	1.35224	2.00111	1.86652	633.333	388.333	0	431.667	270	0	680.333	504.333	0	537	410.667	0	537.333	270.667	0	486	272	0	NC_006681.1_cdsid_XP_568140.1	CNL06110	NC_006681.1_cdsid_XP_568140.1	1752	87.48	NC_006681.1_cdsid_XP_568140.1	GCCTGTAGATGCTCTCGCTATGATTGTACACAAATTCGCTGCGCA	CNAG_05004	GTP-Binding protein lepA	YLR289W	GUF1	gi|157426893|ref|NP_068746.2|	GTP-binding protein GUF1 homolog	KOG0462		Elongation factor-type GTP-binding protein
NC_006685.1_cdsid_XP_569555.1	CNC01870	0.731492	0.0110992	0.0110755	1.79896	1.74143	1.93642	1.7893	1.58546	1.54999	1.875	1.88501	3445.67	1834	0	3277.33	1754.33	0	4401.67	2608	0	4027	2377.67	0	4487.33	2121.33	0	3707	1935.33	0	NC_006685.1_cdsid_XP_569555.1	CNC01870	NC_006685.1_cdsid_XP_569555.1	1597	86.67	NC_006685.1_cdsid_XP_569555.1	CAGCTAAGCAGTGTGGCTAAAGACGAGGAAGCTGTCAATGAAAGC	CNAG_01676	eukaryotic translation initiation factor 3 62 kda subunit	YNL062C	GCD10	gi|19923475|ref|NP_057023.2|	tRNA (adenine-N(1)-)-methyltransferase non-catalytic subunit TRM6	KOG1416		tRNA(1-methyladenosine) methyltransferase, subunit GCD10
NC_006670.1_cdsid_XP_567018.1	CNA07010	0.519838	0.0388583	0.0172788	1.82543	1.63653	2.28096	1.44941	1.62765	1.81454	1.56767	1.64562	47	16.3333	-33.3333	52.3333	31.6667	0	66	40.3333	-16.6667	145.667	84.6667	0	294.333	190.333	0	553.667	345.667	0	NC_006670.1_cdsid_XP_567018.1	CNA07010	NC_006670.1_cdsid_XP_567018.1	414	90.47	NC_006670.1_cdsid_XP_567018.1	TGCGAGGGATAGGGAAGACAAGTTGCCGAGAGATGAGAGGGCTGTG	CNAG_00722	ribosomal protein L27	YNL005C	MRP7	0	0	KOG4600		Mitochondrial ribosomal protein MRP7 (L2)
NC_006694.1_cdsid_XP_572692.1	CNI02560	0.921503	0.042442	0.00347093	1.85654	1.85497	2.35676	1.98798	1.58287	1.81623	1.63	1.76068	465.333	225.333	0	536	280	0	962	628.667	0	1248.33	691.333	0	1530	862	0	1350	774.333	0	NC_006694.1_cdsid_XP_572692.1	CNI02560	NC_006694.1_cdsid_XP_572692.1	937	87.8	NC_006694.1_cdsid_XP_572692.1	GAGGCGGAAAAGTTTGTGGATGAGGTCGAAGTCAAGGATGGCAAG	CNAG_04292	conserved hypothetical protein	YLR439W	MRPL4	0	0	KOG3331		Mitochondrial/chloroplast ribosomal protein L4/L29
NC_006670.1_cdsid_XP_566680.1	CNA03460	0.136667	0.0291372	0.0819883	1.86568	1.39075	2.04947	1.67428	1.49002	1.25612	2.05754	1.24185	270.333	142	0	195.667	123.667	0	262	188	0	300.333	251	0	489.333	238.667	0	232.333	192.667	0	NC_006670.1_cdsid_XP_566680.1	CNA03460	NC_006670.1_cdsid_XP_566680.1	1492	86.48	NC_006670.1_cdsid_XP_566680.1	CAGCATACTAAGACAAGAGCGCACAAGCATAACGCCAACCCTATC	CNAG_00358	tRNA isopentenyltransferase	YOR274W	MOD5	gi|31581534|ref|NP_060116.2|	tRNA dimethylallyltransferase, mitochondrial precursor	KOG1384		tRNA delta(2)-isopentenylpyrophosphate transferase
NC_006685.1_cdsid_XP_569797.1	CNC05030	0.802404	0.0249903	0.00338911	1.88311	1.81051	2.25907	1.9088	1.77923	1.69561	1.61103	1.82713	592.667	325.667	0	636.333	355	0	645	383	0	696.333	411.667	0	1701.33	955.667	0	3101	1697.67	0	NC_006685.1_cdsid_XP_569797.1	CNC05030	NC_006685.1_cdsid_XP_569797.1	1201	88.08	NC_006685.1_cdsid_XP_569797.1	GAAGAAGAGAGGTCATTCGAAGGTGTGGAATGGGGAGGCAAGGAG	CNAG_02890	conserved hypothetical protein	None	None	gi|12597661|ref|NP_075066.1|	39S ribosomal protein L44, mitochondrial precursor	KOG3769		Ribonuclease III domain proteins
NC_006687.1_cdsid_XP_570844.1	CNE01020	0.437264	0.048298	0.00383715	1.91494	1.62936	2.49649	1.56522	1.63132	1.59512	1.61701	1.72773	644	319.333	0	806.667	544	0	1111.67	703.333	0	1752	1085.33	0	2891	1549	0	3076	1780	0	NC_006687.1_cdsid_XP_570844.1	CNE01020	NC_006687.1_cdsid_XP_570844.1	2609	88.27	NC_006687.1_cdsid_XP_570844.1	TCAATCAAGGATTGGGAACAACTATGGGGAGAAGAGTGACGGCGC	CNAG_07628	translation initiation factor eIF3c	YMR309C	NIP1	gi|153791492|ref|NP_001093131.1|	eukaryotic translation initiation factor 3 subunit C	KOG1076		Translation initiation factor 3, subunit c (eIF-3c)
NC_006694.1_cdsid_XP_573017.1	CNI03760	0.707975	0.0167718	0.0171493	1.92897	2.03445	2.20903	2.29487	1.64503	1.68363	1.93285	2.12486	512.667	276.333	0	563	254.333	0	500.333	332.667	0	900.667	553.667	0	1115	535	0	902.667	435.667	0	NC_006694.1_cdsid_XP_573017.1	CNI03760	NC_006694.1_cdsid_XP_573017.1	339	88.88	NC_006694.1_cdsid_XP_573017.1	GATCAAGCATTTGAAGAATTTGACATTGGAAGCTGCGCCGGGGGC	CNAG_04235	conserved hypothetical protein	YPR100W	MRPL51	0	0	KOG3445		Mitochondrial/chloroplast ribosomal protein 36a
NC_006680.1_cdsid_XP_567824.1	CNK01460	0.359588	0.0274095	0.00979366	1.948	1.67151	2.02575	1.70254	1.55699	1.51331	2.26126	1.79869	7643.33	3627.67	0	7827	3771.33	0	11888.3	6584.67	0	11813	5975.67	0	13055	4842.67	0	12319.7	5256.67	0	NC_006680.1_cdsid_XP_567824.1	CNK01460	NC_006680.1_cdsid_XP_567824.1	818	89.87	NC_006680.1_cdsid_XP_567824.1	ACGATTCATTGATCTTGGAGGTCGCCTGGTCACAGCCTCGAGGAG	CNAG_02657	eukaryotic translation initiation factor 3	YDR429C	TIF35	gi|49472822|ref|NP_003746.2|	eukaryotic translation initiation factor 3 subunit G	KOG0122		Translation initiation factor 3, subunit g (eIF-3g)
NC_006694.1_cdsid_XP_572636.1	CNI03170	0.679224	0.00427071	0.00463006	1.96433	2.02435	2.02193	2.13444	1.79711	1.83558	2.07395	2.10303	2526.67	1302.33	0	1898	908.667	0	1936.33	1082.33	0	2657.67	1391	0	2593.33	1110.67	0	1953.67	897.333	0	NC_006694.1_cdsid_XP_572636.1	CNI03170	NC_006694.1_cdsid_XP_572636.1	545	87.18	NC_006694.1_cdsid_XP_572636.1	GCGGTGAAGTGAAGGCTGTTTACCACAACAACCTGAGTCTAAGGA	CNAG_04180	ribosomal protein L10	YNL284C	MRPL10	gi|7661806|ref|NP_054894.1|	39S ribosomal protein L15, mitochondrial precursor	KOG0846		Mitochondrial/chloroplast ribosomal protein L15/L10
NC_006684.1_cdsid_XP_568875.1	CNB02870	0.433214	0.0240182	0.0350296	1.97931	2.39782	2.14029	2.18658	1.58515	1.82838	2.2125	3.1785	5475	2503.33	0	4553.67	1870.67	0	5313.67	3083.33	0	6551	3037	0	4915.67	1969.33	0	6212.33	1826	0	NC_006684.1_cdsid_XP_568875.1	CNB02870	NC_006684.1_cdsid_XP_568875.1	187	86.33	NC_006684.1_cdsid_XP_568875.1	CGATTCCAATTCCGAACAAAAGCTCTCAGTGGAGAACTTCCAGGTG	CNAG_03793	mitochondrial 40s ribosomal protein	YPR166C	MRP2	gi|11559927|ref|NP_071383.1|	28S ribosomal protein S14, mitochondrial	KOG1741		Mitochondrial/chloroplast ribosomal protein S14/S29
NC_006685.1_cdsid_XP_570007.1	CNC03940	0.149173	0.00847696	0.0131702	2.00044	1.68792	2.22279	1.88333	1.78166	1.64708	1.99687	1.53335	949.333	446	0	911	503.667	0	1044	605.333	0	2158.67	1270	0	2473.33	1098.33	0	1476	924.667	0	NC_006685.1_cdsid_XP_570007.1	CNC03940	NC_006685.1_cdsid_XP_570007.1	3006	86.41	NC_006685.1_cdsid_XP_570007.1	GAGCCAGCCTAAGCAGGGTAATAAGTCTGGGACCTTTGCTAGATA	CNAG_02773	PM-scl autoantigen	YOR001W	RRP6	0	0	KOG2206		Exosome 3'-5' exoribonuclease complex, subunit PM/SCL-100 (Rrp6)
NC_006694.1_cdsid_XP_572840.1	CNI01050	0.808569	0.0393866	0.0847091	2.0248	2.24892	2.19735	1.33661	2.37142	2.83706	1.50562	2.57309	744	390.667	0	369	280.333	0	406.333	185.667	0	949.667	333	0	645.667	432	0	696	278	0	NC_006694.1_cdsid_XP_572840.1	CNI01050	NC_006694.1_cdsid_XP_572840.1	456	90.53	NC_006694.1_cdsid_XP_572840.1	GAGGGCGATGGGGATTATCAGTCGATGGACGAACAGGCCTGTACCA	CNAG_04452	30S ribosomal protein S18	None	None	0	0	KOG3162		Mitochondrial/chloroplast ribosomal protein S18
NC_006687.1_cdsid_XP_570836.1	CNE01960	0.853667	0.0383899	0.0260721	2.04805	2.11493	2.47767	2.39209	1.53737	1.63824	2.1291	2.31446	1589.67	726	0	1252.67	519.333	0	1638.67	1067	0	1601.33	981	0	2203.67	912.667	0	2037	849.667	0	NC_006687.1_cdsid_XP_570836.1	CNE01960	NC_006687.1_cdsid_XP_570836.1	1339	90.93	NC_006687.1_cdsid_XP_570836.1	TACGGTACATTGCAGCACGTCAGAACGAGGAGGCCCAAGGACAAGG	CNAG_02354	ribosomal protein L2	YEL050C	RML2	gi|21265070|ref|NP_057034.2|	39S ribosomal protein L2, mitochondrial precursor	KOG0438		Mitochondrial/chloroplast ribosomal protein L2
NC_006670.1_cdsid_XP_566893.1	CNA05730	0.723681	0.0308786	0.0803208	2.09681	1.95423	2.26705	2.58269	1.59463	1.33352	2.42876	1.94649	1000.33	459	0	929	392.667	0	871.667	572.333	0	907.667	698	0	1569.33	611.333	0	1186.33	638.667	0	NC_006670.1_cdsid_XP_566893.1	CNA05730	NC_006670.1_cdsid_XP_566893.1	2367	86.16	NC_006670.1_cdsid_XP_566893.1	GGAATGGGATGAGGTGTTGACCAAGGTGAAGTCTGTAGTTGGAAG	CNAG_00590	4-amino-4-deoxychorismate synthase	None	None	0	0	KOG1224		Para-aminobenzoate (PABA) synthase ABZ1
NC_006679.1_cdsid_XP_567372.1	CNJ01990	0.301672	0.0264282	0.0271002	2.20591	1.79407	2.54094	2.11512	1.68272	1.51468	2.39406	1.75239	2166.33	910.667	0	1473	717.333	0	1991.33	1188.33	0	1748.33	1134.67	0	2819	1045.67	0	1734.33	953.333	0	NC_006679.1_cdsid_XP_567372.1	CNJ01990	NC_006679.1_cdsid_XP_567372.1	960	87.9	NC_006679.1_cdsid_XP_567372.1	TGGGAAGTTCTGCTGTGCGATGGAGGAGATTTGGGACATTGTCTA	CNAG_04770	nucleolar essential protein 1	YLR186W	EMG1	gi|194328699|ref|NP_006322.4|	probable ribosome biogenesis protein NEP1	KOG3073		Protein required for 18S rRNA maturation and 40S ribosome biogenesis
NC_006693.1_cdsid_XP_572332.1	CNH01430	0.504409	0.0286805	0.0172339	2.22529	1.95022	2.55256	2.22412	1.66947	1.64517	2.45385	1.98136	2666.33	1094	0	2252.67	1026.33	0	3209	1880	0	2647	1539.67	0	3356	1185.33	0	2249.67	1107.67	0	NC_006693.1_cdsid_XP_572332.1	CNH01430	NC_006693.1_cdsid_XP_572332.1	1177	86	NC_006693.1_cdsid_XP_572332.1	GCTCCAGAAACCCACAGTCAAGAAACTCATTACTCGGAAGGTTCAG	CNAG_05485	tRNA methyltransferase complex subunit Cpd1	YJL125C	GCD14	gi|123173772|ref|NP_689520.2|	tRNA (adenine-N(1)-)-methyltransferase catalytic subunit TRMT61A	KOG2915		tRNA(1-methyladenosine) methyltransferase, subunit GCD14
NC_006679.1_cdsid_XP_567447.1	CNJ00650	0.44879	0.0273178	0.0137268	2.22553	1.92743	2.49293	2.09883	1.6803	1.6443	2.50336	2.03916	7393	2869.33	0	4750.33	2013	0	6056.33	3276.67	0	5784.67	3016.67	0	6515	2259.33	0	4629.67	2155.67	0	NC_006679.1_cdsid_XP_567447.1	CNJ00650	NC_006679.1_cdsid_XP_567447.1	691	87.04	NC_006679.1_cdsid_XP_567447.1	GCTGTCATCAACGAAATGCGAGATTCCCTTATCGACCACTACGCT	CNAG_04628	eukaryotic translation initiation factor 6	YPR016C	TIF6	gi|4504771|ref|NP_002203.1|	eukaryotic translation initiation factor 6 isoform a	KOG3185		Translation initiation factor 6 (eIF-6)
NC_006685.1_cdsid_XP_569426.1	CNC01060	0.869807	0.0428536	0.00804202	2.25035	2.12722	2.28054	2.42414	1.60816	1.97497	2.86234	1.98254	89.6667	36.3333	0	76	28	-16.6667	15.3333	12.3333	-50	724.333	370.667	0	2108	673	0	1128	590.667	0	NC_006685.1_cdsid_XP_569426.1	CNC01060	NC_006685.1_cdsid_XP_569426.1	1244	88.08	NC_006685.1_cdsid_XP_569426.1	GACTTCGAGAACGCAAGGTCGGGTTCCAAGATGAGGACGATGATG	CNAG_01593	rRNA binding protein	YDR312W	SSF2	gi|47174861|ref|NP_064615.3|	suppressor of SWI4 1 homolog	KOG2963		RNA-binding protein required for 60S ribosomal subunit biogenesis
NC_006670.1_cdsid_XP_566886.1	CNA05630	0.210145	0.0235094	0.0323625	2.28664	1.75635	2.83012	2.11601	1.82843	1.5047	2.20139	1.64834	873.333	351	0	1241.67	587	0	3125.33	1676.33	0	1254.33	830.667	0	3734.67	1489.33	0	2840.67	1726.33	0	NC_006670.1_cdsid_XP_566886.1	CNA05630	NC_006670.1_cdsid_XP_566886.1	2546	86.31	NC_006670.1_cdsid_XP_566886.1	GCGGCATCGCTCTTGAAGGATTTGTGGATATAAGGGAAGGAGATG	CNAG_00580	GTPase	YOL023W	IFM1	gi|53729339|ref|NP_001005369.1|	translation initiation factor IF-2, mitochondrial precursor	KOG1145		Mitochondrial translation initiation factor 2 (IF-2; GTPase)
NC_006685.1_cdsid_XP_569456.1	CNC01370	0.226885	0.0115006	0.00469673	2.53547	2.07631	3.05842	2.11016	2.22801	2.23445	2.31998	1.88431	2519.33	873.667	0	1582	779	0	2536.33	1144	0	1990.33	887.667	0	2594	988.333	0	1867.67	958	0	NC_006685.1_cdsid_XP_569456.1	CNC01370	NC_006685.1_cdsid_XP_569456.1	1284	87.31	NC_006685.1_cdsid_XP_569456.1	CAAGCCTGTGCCTGTACCCATCAACGGAGGTCATGGATTTAGAAT	CNAG_01623	pseudouridylate synthase 4	YNL292W	PUS4	gi|7661556|ref|NP_056494.1|	probable tRNA pseudouridine synthase 2	KOG2529		Pseudouridine synthase
NC_006686.1_cdsid_XP_570199.1	CND02940	0.419147	0.0394024	0.0551629	2.53661	2.00638	2.90783	2.64589	1.70188	1.50733	3.00012	1.86591	1306.33	484	0	1227	461.333	0	1626.67	956.667	0	1214.67	804.333	0	2189	665.333	0	1108	618	0	NC_006686.1_cdsid_XP_570199.1	CND02940	NC_006686.1_cdsid_XP_570199.1	1262	90.6	NC_006686.1_cdsid_XP_570199.1	TCTTGCCCACCCAACCTCCCACTGCAGAAGATGTGAAGATGGAGC	CNAG_01168	centromere/microtubule binding protein cbf5	YLR175W	CBF5	gi|4503337|ref|NP_001354.1|	H/ACA ribonucleoprotein complex subunit 4 isoform 1	KOG2529		Pseudouridine synthase
NC_006683.1_cdsid_XP_568627.1	CNN00820	0.219983	0.035291	0.0130241	2.54978	1.78811	3.15841	1.93428	1.76336	1.56104	2.72756	1.86901	170	57	0	125	60	0	202.667	122	0	199.667	137.333	0	403.667	149.667	0	216.667	130.333	0	NC_006683.1_cdsid_XP_568627.1	CNN00820	NC_006683.1_cdsid_XP_568627.1	1599	88.11	NC_006683.1_cdsid_XP_568627.1	TGTTGAAACCGGAGTCGAGGAGATTGAGAGTGATGACGAGGAGGT	CNAG_06353	pseudouridylate synthase	YPL212C	PUS1	gi|70166599|ref|NP_001002019.1|	tRNA pseudouridine synthase A, mitochondrial isoform 2	KOG2553		Pseudouridylate synthase
NC_006685.1_cdsid_XP_569995.1	CNC03650	0.294885	0.0249829	0.0145396	2.6442	2.08296	3.17723	2.30007	1.91738	1.73407	2.83799	2.21476	2151.67	736.667	0	1327.33	580.333	0	1760.33	918.667	0	1597.67	924.667	0	2241.33	715.333	0	1223	576.333	0	NC_006685.1_cdsid_XP_569995.1	CNC03650	NC_006685.1_cdsid_XP_569995.1	189	88.49	NC_006685.1_cdsid_XP_569995.1	CGGCTCAAAAGATGCGGTGGTCAAACGGTCTAGAGTAGGCATGTG	CNAG_02740	conserved hypothetical protein	None	None	gi|157151755|ref|NP_001098016.1|	ribonuclease P protein subunit p30 isoform a	KOG2363		Protein subunit of nuclear ribonuclease P (RNase P)
NC_006684.1_cdsid_XP_568888.1	CNB03110	0.0428571	0.00357767	0.00298032	2.68234	2.10117	2.68712	2.27136	2.40744	2.04339	2.95245	1.98876	88	29.6667	0	142.667	58.3333	0	239.333	105.667	0	293	149.333	0	472	160.333	0	293.333	152	0	NC_006684.1_cdsid_XP_568888.1	CNB03110	NC_006684.1_cdsid_XP_568888.1	2663	88.83	NC_006684.1_cdsid_XP_568888.1	CGAGGGAACAAGGCGAAAAGGACAAGGAATACAACGCGAGGATGC	CNAG_03820	nucleolar protein 14	YDL148C	NOP14	gi|55769587|ref|NP_003694.1|	nucleolar protein 14	KOG2147		Nucleolar protein involved in 40S ribosome biogenesis
NC_006694.1_cdsid_XP_572803.1	CNI01730	0.408708	0.0224727	0.10024	2.74737	2.17501	3.2773	3.3217	1.99958	1.53277	2.96525	1.67056	286	93.6667	0	334.333	106	0	437.333	240.667	0	362.667	251.333	0	566.333	190	0	330	202.333	0	NC_006694.1_cdsid_XP_572803.1	CNI01730	NC_006694.1_cdsid_XP_572803.1	2008	88.54	NC_006694.1_cdsid_XP_572803.1	AAGCGACTGGGAAAGAAGGAACGTATGAGACTTCAAAAGGCCGCC	CNAG_04376	conserved hypothetical protein	None	None	gi|145580615|ref|NP_075384.3|	protein KRI1 homolog	KOG2409		KRR1-interacting protein involved in 40S ribosome biogenesis
NC_006685.1_cdsid_XP_569488.1	CNC01520	0.705056	0.0233476	0.00767209	2.84263	3.0264	3.36506	3.29562	2.02569	2.47151	3.13712	3.31206	2442.67	777.667	0	1719.67	530.667	0	1901	940.333	0	4219	1618.67	0	3672.33	1019	0	2953	875.667	0	NC_006685.1_cdsid_XP_569488.1	CNC01520	NC_006685.1_cdsid_XP_569488.1	2327	86.41	NC_006685.1_cdsid_XP_569488.1	CTCAGGGTAAGGGAGAGTTCTCAATGGAGTACAAGAACCATCAGCC	CNAG_01639	elongation factor g 1	YLR069C	MEF1	gi|18390331|ref|NP_079272.4|	elongation factor G, mitochondrial precursor	KOG0465		Mitochondrial elongation factor
NC_006679.1_cdsid_XP_567408.1	CNJ03280	0.292137	0.0370237	0.0235492	2.84337	2.07215	3.58815	2.49105	1.85577	1.69097	3.0862	2.03443	2090.33	646.667	0	1394.67	564	0	2055.67	1112.33	0	1563.33	927.667	0	2458.67	714.667	0	1197.33	616	0	NC_006679.1_cdsid_XP_567408.1	CNJ03280	NC_006679.1_cdsid_XP_567408.1	1797	89.73	NC_006679.1_cdsid_XP_567408.1	GGCGCATGTGGAAAGTGTAGCTGTGCTGAGGCTTGAGGAGCAATA	CNAG_04905	tRNA methyltransferase	YKR056W	TRM2	0	0	KOG2187		tRNA uracil-5-methyltransferase and related tRNA-modifying enzymes
NC_006687.1_cdsid_XP_571209.1	CNE02870	0.1404	0.0105961	0.00148558	2.89471	2.18806	3.09159	2.31895	2.30722	2.14585	3.28532	2.09937	56.3333	14.6667	-16.6667	73	28	0	146	63.6667	0	162.667	80	0	471.667	144.667	0	539	266	0	NC_006687.1_cdsid_XP_571209.1	CNE02870	NC_006687.1_cdsid_XP_571209.1	1381	87.48	NC_006687.1_cdsid_XP_571209.1, NC_006687.1_cdsid_XP_571210.1	GCAGGCGATGTAGAAGGAAAGGAGGCGATAGAGGAGGAAGCAATAA	CNAG_02259	tRNA-dihydrouridine synthase 2-like	YNR015W	SMM1	gi|8923374|ref|NP_060273.1|	tRNA-dihydrouridine synthase 2-like	KOG2334		tRNA-dihydrouridine synthase
NC_006687.1_cdsid_XP_571210.1	CNE02870	0.140597	0.00894034	0.00281605	2.98765	2.27028	3.26817	2.46705	2.40569	2.1373	3.28908	2.20649	83.6667	22.6667	0	94	35.6667	0	212	91.3333	0	166	82	0	509.667	155	0	511.333	243.667	0	NC_006687.1_cdsid_XP_571210.1	CNE02870	NC_006687.1_cdsid_XP_571210.1	1366	87.48	NC_006687.1_cdsid_XP_571210.1, NC_006687.1_cdsid_XP_571209.1	GCAGGCGATGTAGAAGGAAAGGAGGCGATAGAGGAGGAAGCAATAA	CNAG_02259	tRNA-dihydrouridine synthase 2-like	YNR015W	SMM1	gi|8923374|ref|NP_060273.1|	tRNA-dihydrouridine synthase 2-like	KOG2334		tRNA-dihydrouridine synthase
NC_006685.1_cdsid_XP_569598.1	CNC03010	0.468188	0.030588	0.0336592	3.02201	2.43389	3.61452	3.12469	1.99131	1.78001	3.46019	2.39697	2769	811.667	0	1709	558	0	2093.67	1056	0	1690	952.333	0	2577.67	669.667	0	1323	578.667	0	NC_006685.1_cdsid_XP_569598.1	CNC03010	NC_006685.1_cdsid_XP_569598.1	363	90.57	NC_006685.1_cdsid_XP_569598.1	TGACAGTGCCCTTGAAATCGAGCGTCACATCGAGCTTGTCCAGCC	CNAG_01812	ribosome biogenesis protein RLP24	YLR009W	RLP24	gi|10047102|ref|NP_057388.1|	probable ribosome biogenesis protein RLP24	KOG1723		60s ribosomal protein L30 isolog
NC_006694.1_cdsid_XP_572885.1	CNI02750	0.79479	0.0348884	0.0250256	3.37262	3.05693	3.92983	3.51296	2.05798	2.09104	4.13004	3.56679	528	152	0	387	114.667	0	465	249.667	0	473.333	240.667	0	599.667	144.333	0	459	131	0	NC_006694.1_cdsid_XP_572885.1	CNI02750	NC_006694.1_cdsid_XP_572885.1	806	90.73	NC_006694.1_cdsid_XP_572885.1	AGAATGGTGACACCGCCAACAAGATTGGTACCTACCAAGCCGCCG	CNAG_04136	CIG2	YPR118W	MRI1	gi|72534748|ref|NP_001026897.1|	methylthioribose-1-phosphate isomerase isoform 1	KOG1468		Predicted translation initiation factor related to eIF-2B alpha/beta/delta subunits (CIG2/IDI2)
NC_006687.1_cdsid_XP_570786.1	CNE01670	0.20846	0.00785934	0.000598297	3.52368	2.82655	4.10707	2.88733	2.81737	2.68518	3.64661	2.90713	3518	894	0	1624.67	573	0	2427	865.333	0	2174	807.333	0	2592.33	641.667	0	1596.67	567.333	0	NC_006687.1_cdsid_XP_570786.1	CNE01670	NC_006687.1_cdsid_XP_570786.1	685	88.41	NC_006687.1_cdsid_XP_570786.1	ACCCTCTTTTCCAACTCTGAATTCATCACTCCTGCGGCCATGAGG	CNAG_02382	ribosome biogenesis protein BRX1	YOL077C	BRX1	gi|55770900|ref|NP_060791.3|	ribosome biogenesis protein BRX1 homolog	KOG2971		RNA-binding protein required for biogenesis of the ribosomal 60S subunit
NC_006691.1_cdsid_XP_571436.1	CNF04700	0.407434	0.0166006	0.010952	3.60468	2.93855	4.61738	3.62865	2.61994	2.55239	3.57673	2.63461	2830	657.667	0	1605.33	441.333	0	1788.67	691.667	0	2024.67	795.667	0	2588.33	652.333	0	1502.33	590.667	0	NC_006691.1_cdsid_XP_571436.1	CNF04700	NC_006691.1_cdsid_XP_571436.1	1896	87.46	NC_006691.1_cdsid_XP_571436.1	GGAAGATGAGAATGGGGATGTGGTGGCTCAACTTTGGGCATTCTA	CNAG_07657	nucleolar complex protein 4	YPR144C	NOC4	0	0	KOG2154		Predicted nucleolar protein involved in ribosome biogenesis
NC_006684.1_cdsid_XP_568954.1	CNB04640	0.329251	0.0405513	0.0313837	4.4715	2.85423	5.98849	3.74141	2.30918	1.97986	5.11683	2.84143	6443.33	1098.33	0	6866	1620.67	0	10802.7	4152.67	0	8974	3726.33	0	13704.3	2238	0	9703.67	2859	0	NC_006684.1_cdsid_XP_568954.1	CNB04640	NC_006684.1_cdsid_XP_568954.1	2416	90.91	NC_006684.1_cdsid_XP_568954.1	GATTTGAGATGGGTGCCTGGAAAACCGTGGTTGGTCAGCTCCGGT	CNAG_03975	eukaryotic ribosome biogenesis protein 1	YMR049C	ERB1	0	0	KOG0650		WD40 repeat nucleolar protein Bop1, involved in ribosome biogenesis
NC_006680.1_cdsid_XP_567834.1	CNK01600	0.152726	0.00987554	0.00859704	4.92579	3.37019	6.18216	4.09889	3.60034	2.79026	4.99487	3.22141	1476	254.667	0	1989.33	496.667	0	4343	1183.33	0	2988	1037.33	0	4544	794.333	0	3281	1033	0	NC_006680.1_cdsid_XP_567834.1	CNK01600	NC_006680.1_cdsid_XP_567834.1	1639	86.49	NC_006680.1_cdsid_XP_567834.1	GAGTTGTTGGAGAACTTTGAAGAGCTTGACATGGATGACGGTGCAG	CNAG_02672	RNA binding protein	YHR170W	NMD3	gi|19923796|ref|NP_057022.2|	60S ribosomal export protein NMD3	KOG2613		NMD protein affecting ribosome stability and mRNA decay
NC_006684.1_cdsid_XP_568842.1	CNB01740	0.172744	0.0129945	0.0126156	5.2668	3.42558	7.15931	4.33127	3.75737	3.24443	4.88373	2.70104	388.667	58.6667	0	333.667	81.3333	0	312.333	88.6667	0	385.333	122.667	0	1013.33	207.333	0	581	225	0	NC_006684.1_cdsid_XP_568842.1	CNB01740	NC_006684.1_cdsid_XP_568842.1	2007	88.92	NC_006684.1_cdsid_XP_568842.1	GACTGTCGAGAAGAGTGTTCGAAAGGGAACGGCTCTGTTGGCAGA	CNAG_03675	conserved hypothetical protein	YDR496C	PUF6	gi|109948283|ref|NP_055693.4|	KIAA0020 protein	KOG2050		Puf family RNA-binding protein
NC_006684.1_cdsid_XP_569298.1	CNB05550	0.41939	0.0192301	0.0450829	5.57839	4.08604	7.78873	6.66668	3.4664	2.78603	5.48005	2.80543	2048.67	280	0	1254.33	203	0	1389.67	415.667	0	1081	395.667	0	1970.33	330.667	0	812	299.667	0	NC_006684.1_cdsid_XP_569298.1	CNB05550	NC_006684.1_cdsid_XP_569298.1	501	87.47	NC_006684.1_cdsid_XP_569298.1	AGCGGACGTTGGAGAGTTCTTGCGTGATGAGGATACCATGTTCTA	CNAG_04072	cytosolic large ribosomal subunit protein	YPL211W	NIP7	gi|7705437|ref|NP_057185.1|	60S ribosome subunit biogenesis protein NIP7 homolog	KOG3492		Ribosome biogenesis protein NIP7
NC_006691.1_cdsid_XP_571439.1	CNF03650	0.0720598	0.0150084	0.00405114	5.70224	2.53942	7.64186	2.24809	5.75724	2.67159	3.70762	2.69859	42	4.66667	-33.3333	12.6667	3.33333	-50	46.3333	8	-16.6667	67	24.6667	0	103.333	29.3333	0	126	55.3333	0	NC_006691.1_cdsid_XP_571439.1	CNF03650	NC_006691.1_cdsid_XP_571439.1	963	86.23	NC_006691.1_cdsid_XP_571439.1	GTGGAAGGTTGGGAAAGAGGTCTATGGTGTAGAGAGGGAGACTTT	CNAG_06656	diphthine synthase	YLR172C	DPH5	gi|117190326|ref|NP_001070862.1|	diphthine synthase isoform a	KOG3123		Diphthine synthase
NC_006682.1_cdsid_XP_568508.1	CNM02180	0.00918973	0.0044238	0.0420584	1.16012	0.899706	1.13759	0.910275	1.17488	0.92795	1.16787	0.860893	256.333	253.667	0	166.667	193.333	0	222.333	202.667	0	229	254	0	294	252.667	0	190.667	229	0	NC_006682.1_cdsid_XP_568508.1	CNM02180	NC_006682.1_cdsid_XP_568508.1	1675	86.85	NC_006682.1_cdsid_XP_568508.1	CTGGAGATGATGAAGGTTTTGGTCGGTCTGATTGGGTATGAACCGT	CNAG_06218	amidase protein	None	None	gi|166795287|ref|NP_001432.2|	fatty-acid amide hydrolase 1	KOG1212		Amidases
NC_006681.1_cdsid_XP_568056.1	CNL05160	0.514346	0.0306058	0.0242879	1.53831	1.43089	1.61256	1.50375	1.3165	1.27441	1.68587	1.51452	9084.67	5321.67	0	8928.67	4677	0	11794	7651.67	0	10914.3	6544.67	0	11655.7	5782	0	10141.3	5310	0	NC_006681.1_cdsid_XP_568056.1	CNL05160	NC_006681.1_cdsid_XP_568056.1	1851	90.03	NC_006681.1_cdsid_XP_568056.1	TGGTACTTGGGTGCCAAAGTCTAGACAAGCGAGGATTGCGGCCTA	CNAG_05105	eukaryotic translation initiation factor 3 subunit 6	None	None	gi|7705433|ref|NP_057175.1|	eukaryotic translation initiation factor 3 subunit L	KOG3677		RNA polymerase I-associated factor - PAF67
NC_006694.1_cdsid_XP_572826.1	CNI01830	0.0978938	0.0129051	0.00637642	6.17839	3.0905	8.51637	3.66661	4.20225	2.83525	5.81654	2.76965	154	16.3333	0	67.6667	15.6667	-16.6667	126.667	30.3333	-16.6667	110.667	40.3333	0	289	50.6667	0	101.333	43.6667	0	NC_006694.1_cdsid_XP_572826.1	CNI01830	NC_006694.1_cdsid_XP_572826.1	3277	86.35	NC_006694.1_cdsid_XP_572826.1	AAAGAGAGGAGGAAGAAGAGACGAGAGCTGCCTACATTTGGTAGC	CNAG_04365	ribosome biogenesis protein	YDR060W	MAK21	gi|42542392|ref|NP_005751.2|	CCAAT/enhancer-binding protein zeta	KOG2038		CAATT-binding transcription factor/60S ribosomal subunit biogenesis protein
NC_006694.1_cdsid_XP_572864.1	CNI02510	0.167789	0.00893601	0.00877028	4.66486	3.32258	5.90777	4.07502	3.58244	2.80476	4.50436	3.08797	1947.67	358	0	1632.67	397.333	0	2570.67	719.667	0	1497.67	539.667	0	2998	595.667	0	1836.33	595.333	0	NC_006694.1_cdsid_XP_572864.1	CNI02510	NC_006694.1_cdsid_XP_572864.1	2591	90.51	NC_006694.1_cdsid_XP_572864.1	CAAGTTGGTGGGAGGCTGGTGTTTTGGGTAGCAAGCATTGGGACC	CNAG_04298	AD24	YLR002C	NOC3	gi|20806097|ref|NP_071896.8|	nucleolar complex protein 3 homolog	KOG2153		Protein involved in the nuclear export of pre-ribosomes
NC_006684.1_cdsid_XP_568786.1	CNB01120	0.150194	0.0339917	0.0176322	0.176781	0.37312	0.107064	0.305436	0.313232	0.476968	0.110046	0.336957	36.3333	374.333	0	88.3333	305.333	0	95	324	0	181	396.667	0	48	446.333	0	123	374.333	0	NC_006684.1_cdsid_XP_568786.1	CNB01120	NC_006684.1_cdsid_XP_568786.1	383	89.03	NC_006684.1_cdsid_XP_568786.1	CTAATCCGACAGATCAGTTGCCTGGACGTTGGAGACCTCCACAGC	CNAG_03609	conserved hypothetical protein	None	None	0	0	KOG3600	K	Thyroid hormone receptor-associated protein complex, subunit TRAP240
NC_006694.1_cdsid_XP_572634.1	CNI03230	0.859738	0.0159791	0.00484484	0.251626	0.236021	0.208954	0.236821	0.348615	0.276564	0.197308	0.194679	112	604.667	0	117.667	514.667	0	240.333	750.333	0	151.667	582	0	164	837.667	0	172.667	914.333	0	NC_006694.1_cdsid_XP_572634.1	CNI03230	NC_006694.1_cdsid_XP_572634.1	534	88.91	NC_006694.1_cdsid_XP_572634.1	TAACGGTGCCAAATACGCTTCTCTGAAAGAACTGCAAGCGCGTGG	CNAG_04186	conserved hypothetical protein	None	None	0	0	KOG1083		Putative transcription factor ASH1/LIN-59
NC_006684.1_cdsid_XP_569130.1	CNB02020	0.0605536	0.0323459	0.0200412	0.413262	0.172373	0.345577	0.120597	0.561413	0.270939	0.332797	0.125582	1093.67	3293.67	0	278	2285	0	1046.33	1871	0	415.667	1569.67	0	1014.33	2703.67	0	296	2466	0	NC_006684.1_cdsid_XP_569130.1	CNB02020	NC_006684.1_cdsid_XP_569130.1	690	88.7	NC_006684.1_cdsid_XP_569130.1	CCAGACCACTACCAACACTGTACCGCACATCCCTCTTGGTCCATA	CNAG_03705	conserved hypothetical protein	None	None	0	0	KOG4571		Activating transcription factor 4
NC_006679.1_cdsid_XP_567491.1	CNJ01120	0.288184	0.0195285	0.0283083	0.475698	0.572148	0.42814	0.520226	0.582026	0.688449	0.416927	0.507771	372	946.333	0	394.333	826.667	0	702	1244	0	660	981.333	0	476	1086.33	0	512.333	1027.33	0	NC_006679.1_cdsid_XP_567491.1	CNJ01120	NC_006679.1_cdsid_XP_567491.1	576	89.45	NC_006679.1_cdsid_XP_567491.1	AATTGACAAGGAGGAAAGGACGCAGGCTGCCGCTGACTTGATGTA	CNAG_04680	conserved hypothetical protein	None	None	0	0	KOG1999		RNA polymerase II transcription elongation factor DSIF/SUPT5H/SPT5
NC_006691.1_cdsid_XP_571400.1	CNF04400	0.206097	0.0417214	0.0266972	0.524448	0.371656	0.529899	0.346552	0.645306	0.493382	0.398138	0.275034	342.667	765.667	0	357.667	1115	0	910.333	1423.67	0	634	1297	0	1251.33	2756.67	0	1092	3993.33	0	NC_006691.1_cdsid_XP_571400.1	CNF04400	NC_006691.1_cdsid_XP_571400.1	491	90.74	NC_006691.1_cdsid_XP_571400.1	AGGCGGCTGAGATTTTGGGGGACAAGAAGTATGTGCCTGATGGGG	CNAG_06578	conserved hypothetical protein	None	None	0	0	KOG1778		CREB binding protein/P300 and related TAZ Zn-finger proteins
NC_006687.1_cdsid_XP_571221.1	CNE02320	0.125131	0.0499727	0.0786557	0.63652	0.852483	0.761523	0.780088	0.623387	0.921924	0.524648	0.855439	332.667	541.333	0	407	555.667	0	691.667	1145	0	732	817.333	0	528.667	962.667	0	804	984	0	NC_006687.1_cdsid_XP_571221.1	CNE02320	NC_006687.1_cdsid_XP_571221.1	1390	90.17	NC_006687.1_cdsid_XP_571221.1	AGACTACTTGGCTTTATCTGGACGTGGGTGTGGTTGGGGTGGTCC	CNAG_02314	conserved hypothetical protein	None	None	0	0	KOG2181		LIM domain binding protein LDB1/NLI/CLIM
NC_006692.1_cdsid_XP_571746.1	CNG00450	0.106962	0.0188743	0.259428	0.724027	0.891826	0.660302	1.03061	0.761861	0.797541	0.749919	0.847329	50	70.6667	0	131.333	133.333	0	222.333	314.667	0	264	351.667	0	347	466	0	552.333	671.667	0	NC_006692.1_cdsid_XP_571746.1	CNG00450	NC_006692.1_cdsid_XP_571746.1	320	90.6	NC_006692.1_cdsid_XP_571746.1	AGATAGTGGCGTGCAAGAGCGGCGATGCGGCAGATGGTAAGAAAG	CNAG_03557	transcription initiation factor iia small chain	YKL058W	TOA2	gi|4758486|ref|NP_004483.1|	transcription initiation factor IIA subunit 2	KOG3463		Transcription initiation factor IIA, gamma subunit
NC_006679.1_cdsid_XP_567572.1	CNJ02920	0.00430046	0.012646	0.141222	0.762859	1.07868	0.790345	1.14093	0.781428	1.02329	0.716805	1.07181	338.667	531	0	604.333	578.667	0	610	817.333	0	822	820	0	806.667	1052.33	0	1193.67	1078.67	0	NC_006679.1_cdsid_XP_567572.1	CNJ02920	NC_006679.1_cdsid_XP_567572.1	3093	88.03	NC_006679.1_cdsid_XP_567572.1	GTCTGGTGTGCCTTTGCCTAGAAGAGAGCAGCAAAATGGGATTGG	CNAG_04864	iron regulator 1	None	None	0	0	KOG1601		GATA-4/5/6 transcription factors
NC_006670.1_cdsid_XP_566628.1	CNA02360	0.0203592	0.0151394	0.850135	0.849014	1.0079	0.862311	0.987571	0.869787	0.964476	0.814945	1.07166	409.667	577	0	563.333	623	0	827	981	0	930	967.333	0	789.333	888	0	800.333	768.667	0	NC_006670.1_cdsid_XP_566628.1	CNA02360	NC_006670.1_cdsid_XP_566628.1	1921	87.54	NC_006670.1_cdsid_XP_566628.1	GGGCATCAAGACAATCAAGGTCTGGGGACAATCAAAGCCAGAGAT	CNAG_00246	conserved hypothetical protein	None	None	0	0	KOG0147		Transcriptional coactivator CAPER (RRM superfamily)
NC_006682.1_cdsid_XP_568288.1	CNM01990	0.0536918	0.0464364	0.0264799	1.08114	1.338	1.11028	1.36045	1.0463	1.21894	1.08682	1.43461	957.333	969	0	1056.33	785.333	0	1307.67	1250.67	0	1372.67	1130.33	0	1110.67	960	0	1264	879	0	NC_006682.1_cdsid_XP_568288.1	CNM01990	NC_006682.1_cdsid_XP_568288.1	1029	87.14	NC_006682.1_cdsid_XP_568288.1	CACCAACAGCAAGGCATCAGCTATGGCGATTGAAAATCTGACAGG	CNAG_06200	conserved hypothetical protein	None	None	0	0	KOG3561		Aryl-hydrocarbon receptor nuclear translocator
NC_006686.1_cdsid_XP_570063.1	CND05070	0.0450604	0.0365317	0.015384	1.09905	1.21776	1.12837	1.18819	1.06032	1.1866	1.10846	1.2785	1239	1202.67	0	1052.33	903.333	0	1118.33	1071.67	0	1320.67	1117	0	1183.33	992.333	0	1102.33	881.667	0	NC_006686.1_cdsid_XP_570063.1	CND05070	NC_006686.1_cdsid_XP_570063.1	243	89.57	NC_006686.1_cdsid_XP_570063.1	CAAGCGTGACGTGATGCTCGAAATTGAAAGCGTGCTCGACCGAGA	CNAG_01396	hypothetical protein	YBR111W-A	SUS1	gi|9910186|ref|NP_064574.1|	enhancer of yellow 2 transcription factor homolog isoform 1	KOG4479		Transcription factor e(y)2
NC_006686.1_cdsid_XP_570244.1	CND01850	0.0240775	0.0035621	0.0084235	1.12934	1.35986	1.12907	1.41383	1.11525	1.28629	1.14371	1.37947	1746.67	1622.67	0	1549.33	1119.33	0	1729.67	1559.33	0	1792.67	1349	0	1562.33	1213	0	1528.67	1066.33	0	NC_006686.1_cdsid_XP_570244.1	CND01850	NC_006686.1_cdsid_XP_570244.1	508	90.59	NC_006686.1_cdsid_XP_570244.1	AACGCTCACGGTGACAAGCACCCTCACACGCTTTTGCATACCGTA	CNAG_01054	phosphoprotein phosphatase	YNL222W	SSU72	0	0	KOG2424		Protein involved in transcription start site selection
NC_006685.1_cdsid_XP_569626.1	CNC03890	0.00263106	0.0106084	0.000164815	1.13489	1.49267	1.12778	1.50478	1.1636	1.47846	1.11329	1.49478	864	834	0	900.667	598	0	932.667	827.333	0	1013.33	697.667	0	660	605	0	725.333	501	0	NC_006685.1_cdsid_XP_569626.1	CNC03890	NC_006685.1_cdsid_XP_569626.1	1192	86.85	NC_006685.1_cdsid_XP_569626.1	GATCAGGAGCTGATGACTTCTGAAGAATACGAGGCATACGCGCAA	CNAG_02767	transcription initiation factor TFIIE alpha subunit	YKL028W	TFA1	gi|144922725|ref|NP_005504.2|	general transcription factor IIE subunit 1	KOG2593		Transcription initiation factor IIE, alpha subunit
NC_006679.1_cdsid_XP_567438.1	CNJ02650	0.0533025	0.0342432	0.00826896	1.14029	1.26156	1.15969	1.29973	1.17606	1.21046	1.08512	1.27448	2393	2150.67	0	2584	1941.67	0	4272.33	3371.67	0	3127.33	2426	0	3688	3007.33	0	4356.67	3117.33	0	NC_006679.1_cdsid_XP_567438.1	CNJ02650	NC_006679.1_cdsid_XP_567438.1	272	89.33	NC_006679.1_cdsid_XP_567438.1	CCAGTTTGATTCCTGGTCCTGGTAAGGGTATGGCCGCTGGAAGAG	CNAG_04840	SMB	YER029C	SMB1	0	0	KOG3168		U1 snRNP component
NC_006670.1_cdsid_XP_566817.1	CNA05150	0.0606529	0.00792155	0.0271068	1.17543	1.6213	1.18855	1.81227	1.14194	1.38235	1.19579	1.66927	2501.67	2191	0	2814.67	1546.67	0	2865	2432	0	2945	2033.33	0	2406	1741.67	0	2394.33	1456	0	NC_006670.1_cdsid_XP_566817.1	CNA05150	NC_006670.1_cdsid_XP_566817.1	1463	90.83	NC_006670.1_cdsid_XP_566817.1	AGTTGGCGGAGATGAAGGGTTCCATCTTGGGTTACTTGGGTGCGC	CNAG_00533	import inner membrane translocase subunit TIM50	YPL063W	TIM50	gi|48526509|ref|NP_001001563.1|	mitochondrial import inner membrane translocase subunit TIM50	KOG2832		TFIIF-interacting CTD phosphatase, including NLI-interacting factor (involved in RNA polymerase II regulation)
NC_006684.1_cdsid_XP_569157.1	CNB02280	0.085509	0.014054	0.0155876	1.22036	1.4423	1.25657	1.32549	1.24087	1.55401	1.16364	1.44739	2024.33	1677.67	0	1606.67	1230.67	0	1691	1368.33	0	2532.33	1561	0	2217	1660.67	0	1977.67	1349.33	0	NC_006684.1_cdsid_XP_569157.1	CNB02280	NC_006684.1_cdsid_XP_569157.1	334	90.66	NC_006684.1_cdsid_XP_569157.1	ATCGAGATGGGTATGGGTCCCGAACAAGGAGTCGCTCCAGATGCA	CNAG_03730	DNA-directed RNA polymerase II kda polypeptide	YOL005C	RPB11	gi|5453932|ref|NP_006225.1|	DNA-directed RNA polymerase II subunit RPB11-a	KOG4392		RNA polymerase, subunit L
NC_006691.1_cdsid_XP_571655.1	CNF03680	0.343729	0.00270299	0.414168	1.25394	1.119	1.28354	1.33951	1.23685	0.954186	1.24144	1.06329	175.667	147	0	231.333	180.333	0	260	224.333	0	362	408.333	0	537	431.333	0	351.667	348.333	0	NC_006691.1_cdsid_XP_571655.1	CNF03680	NC_006691.1_cdsid_XP_571655.1	1518	89.85	NC_006691.1_cdsid_XP_571655.1	AGGTCAACGCAAGGGAGAGACTCCTCAACAATACGTGGCGAGGAC	CNAG_06648	rtf1 protein	YGL244W	RTF1	0	0	KOG2402		Paf1/RNA polymerase II complex, RTF1 component (involved in regulation of TATA box-binding protein)
NC_006680.1_cdsid_XP_567801.1	CNK01150	0.0520392	0.0111429	0.121998	1.27148	1.1039	1.20871	1.1881	1.29144	1.057	1.3143	1.06661	219.333	196.667	0	194	172.333	0	282	234.667	0	228	222	0	265.667	205	0	197.667	195.333	0	NC_006680.1_cdsid_XP_567801.1	CNK01150	NC_006680.1_cdsid_XP_567801.1	2064	86.5	NC_006680.1_cdsid_XP_567801.1	GCTCAGGATATTGTTTCTGACAACGAGACCCATCAGACGACATGAGG	CNAG_07553	polycomb protein e(z)	None	None	0	0	KOG1079		Transcriptional repressor EZH1
NC_006684.1_cdsid_XP_568780.1	CNB00390	0.123651	0.0088231	0.015314	1.27215	1.45697	1.32408	1.38587	1.22404	1.38855	1.26834	1.59648	988.333	822.667	0	933	667	0	1141.33	954.667	0	1232	884	0	1034.67	755.667	0	1065.67	699	0	NC_006684.1_cdsid_XP_568780.1	CNB00390	NC_006684.1_cdsid_XP_568780.1	1420	86.56	NC_006684.1_cdsid_XP_568780.1	GGTCCGGATAGTTTGTGCGATATCTGTGGTATGCACTATGAACGGT	CNAG_06762	conserved hypothetical protein	None	None	0	0	KOG1601		GATA-4/5/6 transcription factors
NC_006691.1_cdsid_XP_571340.1	CNF03820	0.149487	0.00112183	0.0302525	1.28335	1.53415	1.29192	1.56925	1.26211	1.32365	1.29601	1.70955	2215.33	1786.33	0	2154.67	1396.67	0	2368.33	1844	0	2712.67	1957.33	0	2540.33	1696	0	2584.67	1530.67	0	NC_006691.1_cdsid_XP_571340.1	CNF03820	NC_006691.1_cdsid_XP_571340.1	2138	87.83	NC_006691.1_cdsid_XP_571340.1	CGCACAACCCGCAAGCCATAACAAGTGATTATGAGCAAGGAGGAT	CNAG_06635	CCR4-NOT transcription complex	YIL038C	NOT3	gi|7657387|ref|NP_055331.1|	CCR4-NOT transcription complex subunit 3	KOG2150		CCR4-NOT transcriptional regulation complex, NOT5 subunit
NC_006681.1_cdsid_XP_568058.1	CNL05180	0.023597	0.0182392	0.00271683	1.28796	1.53375	1.21064	1.50336	1.36421	1.49513	1.28903	1.60276	671.333	585.333	0	648.667	470.333	0	450.333	361.333	0	923.333	636.333	0	777.333	593.333	0	800	510.333	0	NC_006681.1_cdsid_XP_568058.1	CNL05180	NC_006681.1_cdsid_XP_568058.1	941	86.08	NC_006681.1_cdsid_XP_568058.1	AGGGAGATGTCAAGCCGGATATCGATGTAGATGATGACGAGGATG	CNAG_05103	conserved hypothetical protein	YGR005C	TFG2	gi|4758488|ref|NP_004119.1|	general transcription factor IIF subunit 2	KOG2905		Transcription initiation factor IIF, small subunit (RAP30)
NC_006693.1_cdsid_XP_572207.1	CNH00130	0.213086	0.00227656	0.0320996	1.28869	1.472	1.25922	1.62694	1.2948	1.28247	1.31206	1.5066	171	146	0	174	113	0	223	184.333	0	181.667	152	0	180.667	142	0	185	140	0	NC_006693.1_cdsid_XP_572207.1	CNH00130	NC_006693.1_cdsid_XP_572207.1	951	88.22	NC_006693.1_cdsid_XP_572207.1	CCGTCTTGAACCTTCCACTGTCCGGGTATTTGCTAAAGGTACCGG	CNAG_07033	conserved hypothetical protein	None	None	0	0	KOG2294		Transcription factor of the Forkhead/HNF3 family
NC_006685.1_cdsid_XP_569575.1	CNC02810	0.44725	0.0145469	0.0223543	1.33893	1.41716	1.43218	1.49547	1.27234	1.27229	1.31227	1.48372	473	410	0	511	356.333	0	624	513	0	740	595.333	0	619.667	479	0	626.333	439.667	0	NC_006685.1_cdsid_XP_569575.1	CNC02810	NC_006685.1_cdsid_XP_569575.1	579	87.15	NC_006685.1_cdsid_XP_569575.1	GCAAGTGGTGAAGCATATCTGGGCCTACGTTAAAGAGCGTAACCT	CNAG_01790	conserved hypothetical protein	YOR295W	UAF30	0	0	KOG1946		RNA polymerase I transcription factor UAF
NC_006680.1_cdsid_XP_567633.1	CNK00710	0.114076	0.0346238	0.129985	1.34913	1.13916	1.48111	1.25602	1.21746	1.09948	1.34882	1.06197	160.333	119.333	0	198.333	166.667	0	379.333	345	0	298.333	287.667	0	486	361.667	0	329.667	328.333	0	NC_006680.1_cdsid_XP_567633.1	CNK00710	NC_006680.1_cdsid_XP_567633.1	4551	89.08	NC_006680.1_cdsid_XP_567633.1	AGGAAGCCCTGGAAGTATGGCGTATAACGGAGGCATCGAATGGTG	CNAG_02579	conserved hypothetical protein	None	None	gi|168229174|ref|NP_061862.1|	RNA-binding protein 27	KOG2744		DNA-binding proteins Bright/BRCAA1/RBP1 and related proteins containing BRIGHT domain
NC_006670.1_cdsid_XP_567219.1	CNA06660	0.0648406	0.0103491	0.156581	1.36503	1.13698	1.3111	1.18672	1.45225	1.21111	1.33173	1.01312	71	50.6667	0	67.3333	53.3333	0	102.333	71	0	82.6667	71.3333	0	130.333	100.333	0	79	92.3333	0	NC_006670.1_cdsid_XP_567219.1	CNA06660	NC_006670.1_cdsid_XP_567219.1	3891	87.54	NC_006670.1_cdsid_XP_567219.1	CTTAGGCAAGGGACTGAAAATAGGGAAGGGAGGTCAGTCACGACT	CNAG_00687	conserved hypothetical protein	None	None	0	0	KOG1414		Transcriptional activator FOSB/c-Fos and related bZIP transcription factors
NC_006686.1_cdsid_XP_570105.1	CND05950	0.0171399	0.0089501	0.043146	1.37002	0.641951	1.33739	0.524435	1.32022	0.713839	1.45246	0.68758	11.6667	-1.66667	-50	5.66667	3.33333	-50	11.3333	11.6667	-50	7.33333	15.3333	-50	7.66667	8	-50	7	25	-50	NC_006686.1_cdsid_XP_570105.1	CND05950	NC_006686.1_cdsid_XP_570105.1	772	86.87	NC_006686.1_cdsid_XP_570105.1	GACTGGATCAAAGAGATCACCCAGAACTCCGCCTTCAAATACCGT	CNAG_06814	SXI1	None	None	0	0	KOG0773		Transcription factor MEIS1 and related HOX domain proteins
NC_006693.1_cdsid_XP_572530.1	CNH03680	0.695308	0.0293537	0.0844831	1.37292	1.46988	1.48948	1.44051	1.23452	1.19152	1.39476	1.7776	106.333	73.6667	0	136	92.3333	0	185.667	160.667	0	259.333	224	0	258.667	187.667	0	318	181.667	0	NC_006693.1_cdsid_XP_572530.1	CNH03680	NC_006693.1_cdsid_XP_572530.1	2240	90.49	NC_006693.1_cdsid_XP_572530.1, NC_006681.1_cdsid_XP_567931.1	AAAATCAAGCTGCCAAAGCGGAGCGGGAAGCCAAGACCGAAAGTG	CNAG_05262	conserved hypothetical protein	None	None	0	0	KOG0048		Transcription factor, Myb superfamily
NC_006687.1_cdsid_XP_570982.1	CNE04710	0.969895	0.0286197	0.031965	1.37451	1.37962	1.44369	1.49329	1.22903	1.22844	1.45081	1.41712	3225.33	2272.67	0	2473.33	1660.67	0	3252.67	2537.67	0	3043.33	2340.67	0	3140.33	1908	0	2578.67	1825.33	0	NC_006687.1_cdsid_XP_570982.1	CNE04710	NC_006687.1_cdsid_XP_570982.1	5493	86.33	NC_006687.1_cdsid_XP_570982.1	GCCAGAGGATGAGTACGCAGAGTTGTCATTGTCAAATTTCCTCAGC	CNAG_02064	helicase	YPL082C	MOT1	gi|27477070|ref|NP_003963.1|	TATA-binding protein-associated factor 172	KOG0392		SNF2 family DNA-dependent ATPase domain-containing protein
NC_006670.1_cdsid_XP_567230.1	CNA00100	0.0733835	0.00408923	0.46329	1.41806	0.902858	1.4426	0.686825	1.35575	1.06784	1.45583	0.953914	141.667	109.333	0	72.6667	98.3333	0	137.667	104	0	93	91.3333	0	147.667	103.333	0	82.6667	101.667	0	NC_006670.1_cdsid_XP_567230.1	CNA00100	NC_006670.1_cdsid_XP_567230.1	1292	90.27	NC_006670.1_cdsid_XP_567230.1	AACTACAGAGAGCTGCAGACGGTGTAGAGCTGTTGGCGCTTGCTG	CNAG_00017	conserved hypothetical protein	None	None	0	0	KOG2294		Transcription factor of the Forkhead/HNF3 family
NC_006685.1_cdsid_XP_569907.1	CNC06520	0.0923785	0.00909608	0.061582	1.42816	1.22742	1.3996	1.35543	1.36069	1.18951	1.5242	1.13734	327	264.667	0	335.333	249	0	429	347	0	637.667	533.667	0	744	500.667	0	417	378	0	NC_006685.1_cdsid_XP_569907.1	CNC06520	NC_006685.1_cdsid_XP_569907.1	4204	87.64	NC_006685.1_cdsid_XP_569907.1	GGCCTTATCTACGCCAGGAAAATTACCAAAGCTATCAAGGGGCGG	CNAG_01530	suppressor protein SPT23	None	None	0	0	KOG3836		HLH transcription factor EBF/Olf-1 and related DNA binding proteins
NC_006691.1_cdsid_XP_571548.1	CNF01160	0.0266143	0.0211522	0.362414	1.45417	1.06638	1.43372	0.97704	1.3263	1.0513	1.6025	1.17081	25	13.6667	-33.3333	12.3333	11.3333	-50	27.3333	19.6667	-33.3333	15.6667	17.6667	-16.6667	13.6667	13.3333	-50	10.3333	20	-50	NC_006691.1_cdsid_XP_571548.1	CNF01160	NC_006691.1_cdsid_XP_571548.1	993	86.61	NC_006691.1_cdsid_XP_571548.1	CGCGGATGAACCTATGACTGTGAGTCGATACCTTGCCCATATGAT	CNAG_07679	positive transcription elongation factor	YGL043W	DST1	gi|41350335|ref|NP_003187.1|	transcription elongation factor A protein 3	KOG1105		Transcription elongation factor TFIIS/Cofactor of enhancer-binding protein Sp1
NC_006691.1_cdsid_XP_571527.1	CNF01950	0.644596	0.0204023	0.00903058	1.46553	1.51486	1.41434	1.59232	1.35577	1.39923	1.62646	1.55304	811.667	598.667	0	759.667	516.667	0	877	670	0	879.333	648.667	0	925.667	545	0	710	475	0	NC_006691.1_cdsid_XP_571527.1	CNF01950	NC_006691.1_cdsid_XP_571527.1	1050	86.1	NC_006691.1_cdsid_XP_571527.1, NC_006691.1_cdsid_XP_571526.1	CCAGCTGGGCAAAGTTAGCGAATCTAATAAGAACTCTCGAAGTGGC	CNAG_05783	transcription initiation factor iib	YPR086W	SUA7	gi|4504193|ref|NP_001505.1|	transcription initiation factor IIB	KOG1597		Transcription initiation factor TFIIB
NC_006670.1_cdsid_XP_566547.1	CNA01820	0.511588	0.0161524	0.0982644	1.50035	1.37838	1.59079	1.54382	1.34978	1.1064	1.56048	1.48491	211.667	142.667	0	206.667	141.333	0	345.667	280.667	0	254	236.667	0	337.667	217.333	0	338	235.667	0	NC_006670.1_cdsid_XP_566547.1	CNA01820	NC_006670.1_cdsid_XP_566547.1	3665	86.3	NC_006670.1_cdsid_XP_566547.1	CCTTGTCGCTCAAGACGGATGTTATTAAGAAAAGAAACCGAGCGGG	CNAG_00193	transcriptional activator	YFL021W	GAT1	0	0	KOG1601		GATA-4/5/6 transcription factors
NC_006691.1_cdsid_XP_571526.1	CNF01950	0.600108	0.0387524	0.0466921	1.5206	1.42168	1.60397	1.33779	1.28029	1.28092	1.67753	1.64634	51	27.6667	-16.6667	50.3333	33	0	62.3333	48.6667	0	66	52.6667	0	63.3333	39.6667	0	61.6667	45	0	NC_006691.1_cdsid_XP_571526.1	CNF01950	NC_006691.1_cdsid_XP_571526.1	180	87.23	NC_006691.1_cdsid_XP_571526.1	CAGGCCAACTGAAGGTTGTTTGAAGCTGCTCCACTTGTTTGAATCG	CNAG_05783	transcription initiation factor iib	YPR086W	SUA7	gi|4504193|ref|NP_001505.1|	transcription initiation factor IIB	KOG1597		Transcription initiation factor TFIIB
NC_006685.1_cdsid_XP_569674.1	CNC03420	0.641258	0.031234	0.0200764	1.74452	1.86431	1.67907	1.87151	1.4787	1.57832	2.07578	2.1431	43338.7	18410	0	44053.3	11792.3	0	38023.3	18485	0	42923	14253	0	45692.7	14191.3	0	40692.7	9895	0	NC_006685.1_cdsid_XP_569674.1	CNC03420	NC_006685.1_cdsid_XP_569674.1	522	88.09	NC_006685.1_cdsid_XP_569674.1	GCTTGTCCCTGTTGGCTACGGTATCAAGATGCTCCAGATCAACCT	CNAG_02714	elongation factor 1-beta	YAL003W	EFB1	gi|11136628|ref|NP_066944.1|	elongation factor 1-beta	KOG1668		Elongation factor 1 beta/delta chain
NC_006680.1_cdsid_XP_567902.1	CNK03090	0.0697582	0.0231051	0.257756	1.74756	1.19855	2.03327	0.966951	1.6908	1.39943	1.51862	1.22926	82	37	0	79.3333	76.3333	0	176	107.667	0	164.667	127.333	0	267.333	178	0	193.333	171	0	NC_006680.1_cdsid_XP_567902.1	CNK03090	NC_006680.1_cdsid_XP_567902.1	2612	90.59	NC_006680.1_cdsid_XP_567902.1	CATTCGCACGTCAAAAGGGTTGGTCCGCCGGATTGAGCAAAGCTG	CNAG_01975	helicase	YFR038W	IRC5	gi|21914927|ref|NP_060533.2|	lymphoid-specific helicase	KOG0385		Chromatin remodeling complex WSTF-ISWI, small subunit
NC_006685.1_cdsid_XP_569483.1	CNC02140	0.207691	0.0458727	0.0192166	1.9473	1.44583	2.49555	1.58582	1.53056	1.32878	1.81579	1.42288	17.6667	-1	-50	17.6667	10	-33.3333	25	16	-50	53.6667	39.6667	0	60.3333	35	0	41.3333	37.6667	0	NC_006685.1_cdsid_XP_569483.1	CNC02140	NC_006685.1_cdsid_XP_569483.1	3147	86.6	NC_006685.1_cdsid_XP_569483.1	GCCAGAAACGATAGAACCAGGGGTGGACATGCAGAATCAAAAGAG	CNAG_01708	conserved hypothetical protein	None	None	0	0	KOG1601		GATA-4/5/6 transcription factors
NC_006694.1_cdsid_XP_572883.1	CNI02630	0.478822	0.0253518	0.0117667	1.99888	1.7896	2.14224	1.87998	1.58758	1.57154	2.26682	1.91729	11736.3	5123	0	9200.67	3928.33	0	12435	6725.33	0	10427	5243.67	0	10346	3837.67	0	8994	3876.33	0	NC_006694.1_cdsid_XP_572883.1	CNI02630	NC_006694.1_cdsid_XP_572883.1	383	89.53	NC_006694.1_cdsid_XP_572883.1	TCGGTGGACTGCTCATGGCTCTCCGTGGATCCTATCGACATCTTG	CNAG_04286	DNA-directed RNA polymerase I	YOR224C	RPB8	gi|14589953|ref|NP_006223.2|	DNA-directed RNA polymerases I, II, and III subunit RPABC3	KOG3400		RNA polymerase subunit 8
NC_006670.1_cdsid_XP_567119.1	CNA07710	0.942457	0.0246989	0.0214767	2.07683	2.10007	2.29669	2.27159	1.62931	1.6719	2.30449	2.35674	5581.33	2378.67	0	4476.67	1785	0	4946.33	2823.33	0	4911	2604	0	5062.67	1947	0	4299.33	1785	0	NC_006670.1_cdsid_XP_567119.1	CNA07710	NC_006670.1_cdsid_XP_567119.1	607	86.49	NC_006670.1_cdsid_XP_567119.1	AAGATTGAGCGAGCGAGTGAGACTGCTGGACGGTACATTACTTAC	CNAG_00793	DNA-directed RNA polymerase II 24 kda polypeptide	YBR154C	RPB5	gi|14589951|ref|NP_002686.2|	DNA-directed RNA polymerases I, II, and III subunit RPABC1	KOG3218		RNA polymerase, 25-kDa subunit (common to polymerases I, II and III)
NC_006681.1_cdsid_XP_568222.1	CNL04930	0.34105	0.0454668	0.0210154	2.21984	1.7227	2.64537	1.89932	1.54074	1.4655	2.47341	1.80327	1667.33	711.667	0	1629	887	0	2668	1700	0	3768	2371.67	0	5311.33	1903	0	3612.67	1972.67	0	NC_006681.1_cdsid_XP_568222.1	CNL04930	NC_006681.1_cdsid_XP_568222.1	903	86.01	NC_006681.1_cdsid_XP_568222.1	GTTGAAGAGTCAGATGGGAACACCTACTGCAAGCAGTGGAGTATG	CNAG_07813	conserved hypothetical protein	None	None	0	0	KOG3901		Transcription initiation factor IID subunit
NC_006687.1_cdsid_XP_571037.1	CNE05090	0.249191	0.014282	0.00252867	2.23077	1.88153	2.51174	1.95018	1.83256	1.76434	2.34802	1.93006	4148	1687.67	0	2490.33	1298.67	0	3491.67	1856.33	0	2949.33	1596	0	4017.33	1509	0	2712.33	1424.33	0	NC_006687.1_cdsid_XP_571037.1	CNE05090	NC_006687.1_cdsid_XP_571037.1	1317	90.04	NC_006687.1_cdsid_XP_571037.1	AGTGTTTGTGCTGAGGGATTTACCTGGATTGCCTGGGCAGAACGC	CNAG_02025	conserved hypothetical protein	None	None	gi|21359969|ref|NP_006459.3|	DNA-directed RNA polymerase III subunit RPC3	KOG2587		RNA polymerase III (C) subunit
NC_006679.1_cdsid_XP_567510.1	CNJ01330	0.691611	0.00788993	0.0466568	2.23983	2.56529	2.50863	3.67671	2.25198	2.00959	1.95888	2.00957	31.3333	10	-33.3333	29.3333	7	-16.6667	27	12.3333	-33.3333	54.3333	26.6667	-16.6667	15	12	-33.3333	31.6667	21.6667	-16.6667	NC_006679.1_cdsid_XP_567510.1	CNJ01330	NC_006679.1_cdsid_XP_567510.1	2511	90.02	NC_006679.1_cdsid_XP_567510.1	TAGTAAGAAGGCGACAGGGAAGAGTGCAAAGGAAGGTGCGACGGG	CNAG_04702	conserved hypothetical protein	None	None	0	0	KOG4522		RNA polymerase II transcription mediator
NC_006694.1_cdsid_XP_572666.1	CNI01770	0.896823	0.0347327	0.0222152	2.24182	2.1639	2.531	2.36939	1.62451	1.69794	2.56996	2.42435	3060.33	1259	0	2972	1267	0	4035	2358	0	5004.33	2607	0	5474	1887.33	0	4137.67	1683.33	0	NC_006694.1_cdsid_XP_572666.1	CNI01770	NC_006694.1_cdsid_XP_572666.1	399	86.72	NC_006694.1_cdsid_XP_572666.1	CAACTCTTTTGAGGACTGGAAGGTTGAGGAGCTCATCGTTCAGGAA	CNAG_04372	DNA-directed RNA polymerase I	YPR187W	RPO26	gi|11527390|ref|NP_068809.1|	DNA-directed RNA polymerases I, II, and III subunit RPABC2	KOG3405		RNA polymerase subunit K
NC_006691.1_cdsid_XP_571484.1	CNF00660	0.0747943	0.0268795	0.00687887	2.27165	1.39144	2.907	1.32997	2.023	1.462	1.88495	1.38234	182.667	68.6667	0	120.667	85	0	257.667	136	0	154	112.333	0	237.667	130	0	176	145.333	0	NC_006691.1_cdsid_XP_571484.1	CNF00660	NC_006691.1_cdsid_XP_571484.1	2026	86.87	NC_006691.1_cdsid_XP_571484.1	GAGGAGAAGGGAGAAGATGAAGGGGGGTACGATAACTGGAATGAGT	CNAG_05905	transcription factor iiib 70 kd subunit	YGR246C	BRF1	gi|22035556|ref|NP_001510.2|	transcription factor IIIB 90 kDa subunit isoform 1	KOG1598		Transcription initiation factor TFIIIB, Brf1 subunit
NC_006691.1_cdsid_XP_571634.1	CNF03750	0.638172	0.0474369	0.0542208	2.40992	2.09728	3.22023	2.85176	1.66414	1.62056	2.34539	1.81953	181	60.3333	0	163.667	53.3333	0	177	110.333	0	133.333	86.6667	0	197.333	85.6667	0	140.333	86.3333	0	NC_006691.1_cdsid_XP_571634.1	CNF03750	NC_006691.1_cdsid_XP_571634.1	1551	90.35	NC_006691.1_cdsid_XP_571634.1	TGGATGGGAGAAAGAAGCGCTTAGGAAGATGAGGCCTGGATGGGC	CNAG_06641	DNA-directed RNA polymerase III 34 kda polypeptide	YNR003C	RPC34	gi|33598952|ref|NP_006457.2|	DNA-directed RNA polymerase III subunit RPC6	KOG3233		RNA polymerase III, subunit C34
NC_006682.1_cdsid_XP_568439.1	CNM01380	0.597059	0.0462462	0.10591	2.99783	2.48352	2.62739	3.92227	4.38415	2.08228	1.98196	1.446	14.6667	0.666667	-50	15	-0.333333	-50	18.3333	5.66667	-50	16.6667	11	-50	18.6667	13.3333	-33.3333	15	19.3333	-16.6667	NC_006682.1_cdsid_XP_568439.1	CNM01380	NC_006682.1_cdsid_XP_568439.1	957	89.16	NC_006682.1_cdsid_XP_568439.1	GACTACATCAGCACCTCTTATCAAAGGGAGGCTTGGTGTGGCCCT	CNAG_06134	conserved hypothetical protein	None	None	0	0	KOG4343		bZIP transcription factor ATF6
NC_006691.1_cdsid_XP_571468.1	CNF00390	0.254801	0.0159676	0.00602154	3.01642	2.33174	3.7649	2.60796	2.3281	2.07779	2.95626	2.30945	244	72	0	214	86.3333	0	255.667	117.333	0	315.333	156.333	0	551.667	185	0	458.667	208.333	0	NC_006691.1_cdsid_XP_571468.1	CNF00390	NC_006691.1_cdsid_XP_571468.1	4356	89.81	NC_006691.1_cdsid_XP_571468.1	GGGCCAGCATAGAATGTCGAAGGGGATGATGGTAGCGGCGTACTA	CNAG_05936	DNA-directed RNA polymerase III largest subunit	YOR116C	RPO31	gi|39725938|ref|NP_008986.2|	DNA-directed RNA polymerase III subunit RPC1	KOG0261		RNA polymerase III, large subunit
NC_006686.1_cdsid_XP_570516.1	CND03140	0.26174	0.0284698	0.0211053	3.12005	2.24548	3.62876	2.4362	2.06148	1.75441	3.66989	2.54583	8534	2280.33	0	4461	1675.67	0	7066.33	3100.67	0	5247.33	2629.33	0	6665	1608.33	0	4074	1588	0	NC_006686.1_cdsid_XP_570516.1	CND03140	NC_006686.1_cdsid_XP_570516.1	5035	89.85	NC_006686.1_cdsid_XP_570516.1	TCTTTTGAAACAACTGTTGCCTTCCTGTCCGAGGCCACCCTCCAC	CNAG_01189	RNA polymerase I largest subunit	YOR341W	RPA190	gi|103471997|ref|NP_056240.2|	DNA-directed RNA polymerase I subunit RPA1	KOG0262		RNA polymerase I, large subunit
NC_006684.1_cdsid_XP_568808.1	CNB01360	0.398233	0.0167688	0.0044265	3.14583	2.60663	3.69687	2.79905	2.3005	2.28748	3.44011	2.73336	1837.67	564.667	0	1023	394	0	1123	506.667	0	1424.33	625	0	1627	433.667	0	966.333	366	0	NC_006684.1_cdsid_XP_568808.1	CNB01360	NC_006684.1_cdsid_XP_568808.1	1135	90.81	NC_006684.1_cdsid_XP_568808.1	CAGCTCGGTTGCAACGTTAAGCTTGCCTCTCCTGCTGAGCGTGAA	CNAG_03634	RNA polymerase I subunit alpha	YNL248C	RPA49	gi|11968047|ref|NP_071935.1|	DNA-directed RNA polymerase I subunit RPA49	KOG4183		RNA polymerase I 49 kDa subunit
NC_006684.1_cdsid_XP_569077.1	CNB00680	0.733888	0.0267795	0.00942328	3.17903	2.86926	3.8707	3.2648	2.12067	2.32812	3.54573	3.01485	939	285.667	0	679.667	216	0	673.333	337.667	0	914.667	392.333	0	945	266.333	0	651.667	223.667	0	NC_006684.1_cdsid_XP_569077.1	CNB00680	NC_006684.1_cdsid_XP_569077.1	152	86.34	NC_006684.1_cdsid_XP_569077.1	CCCACGTGGATCTTATTGAAAAGTTGCTGATGTACAACCCTCTCGC	CNAG_06734	predicted protein	YOR210W	RPB10	gi|10863925|ref|NP_066951.1|	DNA-directed RNA polymerases I, II, and III subunit RPABC5	KOG3497		DNA-directed RNA polymerase, subunit RPB10
NC_006670.1_cdsid_XP_566915.1	CNA06850	0.339869	0.02065	0.0248515	3.43077	2.62328	4.33372	3.43984	2.38727	2.08512	3.57132	2.34487	2815.33	694.333	0	1987.67	600.333	0	2513.33	1058	0	2028.67	958.667	0	3788.67	928.667	0	2120	874.333	0	NC_006670.1_cdsid_XP_566915.1	CNA06850	NC_006670.1_cdsid_XP_566915.1	1300	86.78	NC_006670.1_cdsid_XP_566915.1	GAGAACGTTGCGATTGTGGAAGGTGCAGGACAGAAAATCACTTTCG	CNAG_00706	RNA-binding protein rnp24	YNL175C	NOP13	0	0	KOG4210		Nuclear localization sequence binding protein
NC_006691.1_cdsid_XP_571380.1	CNF04080	0.192714	0.0210982	0.016814	3.86914	2.58004	4.63956	3.10085	2.53383	2.03279	4.43403	2.60648	11123	2309.67	0	5818.33	1667.33	0	8436	2997.67	0	5710.67	2464.33	0	8856.67	1727.33	0	4387.33	1654.67	0	NC_006691.1_cdsid_XP_571380.1	CNF04080	NC_006691.1_cdsid_XP_571380.1	3499	87.71	NC_006691.1_cdsid_XP_571380.1	GTTGTCCCTGTTCCTTACGTCTTCCGATACCTCTGTGCCGAGATG	CNAG_06611	DNA-directed RNA polymerase I polypeptide 2	YPR010C	RPA135	gi|212286172|ref|NP_001131076.1|	DNA-directed RNA polymerase I subunit RPA2 isoform 2	KOG0216		RNA polymerase I, second largest subunit
NC_006685.1_cdsid_XP_569944.1	CNC02990	0.40076	0.0166208	0.0122838	4.3001	3.3812	5.86349	4.31976	3.10063	2.78418	3.93619	3.03967	595.667	114.667	0	384.333	93.6667	0	480.667	168.667	0	508	193.667	0	712	182.333	0	533.333	184.667	0	NC_006685.1_cdsid_XP_569944.1	CNC02990	NC_006685.1_cdsid_XP_569944.1	300	86.19	NC_006685.1_cdsid_XP_569944.1	GCTTAGTTACAAGGAGATGCAGCTTCGGTCTGCAGATGAAGGAAG	CNAG_01810	DNA-directed RNA polymerase I kda polypeptide	YJR063W	RPA12	gi|7657709|ref|NP_055411.1|	DNA-directed RNA polymerase I subunit RPA12	KOG2907		RNA polymerase I transcription factor TFIIS, subunit A12.2/RPA12
NC_006670.1_cdsid_XP_566835.1	CNA04600	0.489613	0.0458931	0.0445555	5.0112	3.45956	6.16888	4.40541	2.32221	1.94958	6.5425	4.02369	11331.3	1779.33	0	10143	1957.67	0	11300.3	4307.33	0	14845.3	5676	0	20023	2580.67	0	16747.3	3289.67	0	NC_006670.1_cdsid_XP_566835.1	CNA04600	NC_006670.1_cdsid_XP_566835.1	1281	88.8	NC_006670.1_cdsid_XP_566835.1	TGGCGGTATTGTCAAGCCTGAGGGCCAGAAGGTTACTTTCGACTA	CNAG_07362	single-stranded DNA binding protein	YGR159C	NSR1	gi|55956788|ref|NP_005372.2|	nucleolin	KOG4210		Nuclear localization sequence binding protein
NC_006670.1_cdsid_XP_566497.1	CNA00750	0.398898	0.0215924	0.0366177	1.52009	1.39281	1.66901	1.48112	1.34955	1.47778	1.54171	1.21952	507.333	377.333	0	494	347.333	0	590	459.333	0	741	502.333	0	758	503.667	0	545.333	464	0	NC_006670.1_cdsid_XP_566497.1	CNA00750	NC_006670.1_cdsid_XP_566497.1	380	86.55	NC_006670.1_cdsid_XP_566497.1	CTCCGAGCGTAGTGCAATGGGATAAGCTCCATAGGAACGTATTGA	CNAG_00085	histone chaperone ASF1	YJL115W	ASF1	gi|7661592|ref|NP_054753.1|	histone chaperone ASF1A	KOG3265		Histone chaperone involved in gene silencing
NC_006684.1_cdsid_XP_568871.1	CNB02820	0.239598	0.027351	0.0112887	2.11779	1.67088	2.61537	1.85815	1.70546	1.57114	2.03254	1.58335	535.667	239.333	0	323	180.333	0	414.333	268	0	371.667	251.333	0	441	214.667	0	292.333	187	0	NC_006684.1_cdsid_XP_568871.1	CNB02820	NC_006684.1_cdsid_XP_568871.1	1205	90.12	NC_006684.1_cdsid_XP_568871.1	GTCCTATCGAAGGATGCGGCAAAGTGTACAAGCAGGCCAATGGGC	CNAG_03788	conserved hypothetical protein	None	None	0	0	KOG4124		Putative transcriptional repressor regulating G2/M transition
NC_006683.1_cdsid_XP_568649.1	CNN01650	0.0809701	0.0476415	0.125583	0.534848	0.815502	0.627554	0.840354	0.392236	0.691709	0.584753	0.914442	20.3333	24	-50	27	26.3333	0	16.3333	39.6667	0	26.6667	38	0	14.3333	28.6667	-33.3333	29	42	0	NC_006683.1_cdsid_XP_568649.1	CNN01650	NC_006683.1_cdsid_XP_568649.1	2762	87.37	NC_006683.1_cdsid_XP_568649.1	TCGGATTCGACTCTTTACTGCATGAAAACGTCTTTGGCGATTCCGC	CNAG_06440	DNA dependent ATPase	None	None	gi|58219008|ref|NP_001010895.1|	RAD26L hypothetical protein	KOG0387		Transcription-coupled repair protein CSB/RAD26 (contains SNF2 family DNA-dependent ATPase domain)
NC_006694.1_cdsid_XP_572801.1	CNI01660	0.737469	0.0212895	0.147407	0.818881	0.793147	0.79054	0.653552	0.868115	0.940986	0.79799	0.784901	340.333	533.667	0	249.333	386	0	274.333	346	0	339.667	387.333	0	326.667	412.667	0	305.667	409.333	0	NC_006694.1_cdsid_XP_572801.1	CNI01660	NC_006694.1_cdsid_XP_572801.1	1323	87.65	NC_006694.1_cdsid_XP_572801.1, NC_006694.1_cdsid_XP_572800.1	CTGTGCCGACTGTGATCTCTACATCCACGACACACTACACACCTG	CNAG_04381	RNA polymerase II transcription factor	YLR005W	SSL1	gi|109809737|ref|NP_001035955.1|	general transcription factor IIH subunit 2-like protein	KOG2807		RNA polymerase II transcription initiation/nucleotide excision repair factor TFIIH, subunit SSL1
NC_006685.1_cdsid_XP_569617.1	CNC03130	0.388253	0.0449413	0.0391796	0.856115	0.892135	0.798666	0.852187	0.890543	0.90277	0.879135	0.921448	240.667	341	0	206	251.333	0	256.333	313	0	264	309	0	227.667	262	0	214.667	236.333	0	NC_006685.1_cdsid_XP_569617.1	CNC03130	NC_006685.1_cdsid_XP_569617.1	1676	88.41	NC_006685.1_cdsid_XP_569617.1	AGTTTTTGCGACAATACTGGTCAGCCATTCTACCATCCGTCCCGG	CNAG_01826	conserved hypothetical protein	YDR311W	TFB1	gi|214831601|ref|NP_001135779.1|	general transcription factor IIH subunit 1	KOG2074		RNA polymerase II transcription initiation/nucleotide excision repair factor TFIIH, subunit TFB1
NC_006679.1_cdsid_XP_567340.1	CNJ01630	0.105848	0.00316839	0.00852882	1.20959	1.16192	1.23567	1.16958	1.19723	1.13099	1.19587	1.18519	562.333	523.333	0	414.333	368	0	594.667	519.667	0	544.333	487.333	0	469.667	393.667	0	362.667	323.333	0	NC_006679.1_cdsid_XP_567340.1	CNJ01630	NC_006679.1_cdsid_XP_567340.1	3848	86.68	NC_006679.1_cdsid_XP_567340.1	TGGATCCCTATTGGAATCCATCGGTCGAATCTCAGGCGATTGATC	CNAG_04733	DNA repair protein RAD5	None	None	0	0	KOG1001		Helicase-like transcription factor HLTF/DNA helicase RAD5, DEAD-box superfamily
NC_006684.1_cdsid_XP_569110.1	CNB01040	0.0544409	0.00954373	0.00644452	2.01865	1.47502	1.95657	1.38586	1.81162	1.50377	2.28774	1.53544	1119.67	621.333	0	565.333	439	0	963.333	554.333	0	894.667	615.333	0	1302.67	522.333	0	687.333	466.333	0	NC_006684.1_cdsid_XP_569110.1	CNB01040	NC_006684.1_cdsid_XP_569110.1	3772	87.01	NC_006684.1_cdsid_XP_569110.1	GGCAGGTTGAACATCCAGGATCTGATCAAACTTTTCGGTGTTCGC	CNAG_07467	conserved hypothetical protein	None	None	0	0	KOG1001		Helicase-like transcription factor HLTF/DNA helicase RAD5, DEAD-box superfamily
NC_006686.1_cdsid_XP_570484.1	CND05820	0.198498	0.0296025	0.0297553	2.78705	1.94238	3.42332	2.2412	1.92146	1.53261	3.01638	2.05332	8649	2444.67	0	5340.67	2103	0	8728	4057.67	0	6284.33	3454	0	8428.33	2355	0	5361.33	2398.67	0	NC_006686.1_cdsid_XP_570484.1	CND05820	NC_006686.1_cdsid_XP_570484.1	3462	90.78	NC_006686.1_cdsid_XP_570484.1, NC_006686.1_cdsid_XP_570485.1	TAGGGATGTCTTGCCGCCTTGTCCTCCTAGGGGTGTTTTCGAGGT	CNAG_07409	mitochondrial-related RNA polymerase	YFL036W	RPO41	0	0	KOG1038		Mitochondrial/chloroplast DNA-directed RNA polymerase RPO41, provides primers for DNA replication-initiation
NC_006694.1_cdsid_XP_572677.1	CNI01530	0.649798	0.0375099	0.0417741	2.58376	2.27582	3.08891	3.06399	1.73916	1.76007	2.92321	2.00338	1211.67	410	0	1388.67	449	0	1791.33	1033	0	1629	929	0	1753.67	566.333	0	1530.67	755.667	0	NC_006694.1_cdsid_XP_572677.1	CNI01530	NC_006694.1_cdsid_XP_572677.1	1306	90.11	NC_006694.1_cdsid_XP_572677.1	GGTGCAACAGCTGAAAAGACTGTGGGATTGGATGTCGGCACTGCT	CNAG_04395	conserved hypothetical protein	YDR299W	BFR2	gi|7657013|ref|NP_036270.1|	protein AATF	KOG2773		Apoptosis antagonizing transcription factor/protein transport protein
NC_006685.1_cdsid_XP_569821.1	CNC05950	0.548335	0.0467185	0.0341737	0.0563822	0.0772739	0.0145657	0.0371942	0.142334	0.165873	0.0122471	0.0287545	105.667	8051	0	217	6054.67	0	271.667	1988.33	0	427.667	2569	0	141.667	10537.7	0	261.333	8780.67	0	NC_006685.1_cdsid_XP_569821.1	CNC05950	NC_006685.1_cdsid_XP_569821.1	565	87.79	NC_006685.1_cdsid_XP_569821.1	TATGCAAGAAGAGGTTTCATGGTGGACACGATCCTCGCCTCTCTG	CNAG_02986	phosphoribosyl-ATP diphosphatase	YBR111C	YSA1	gi|37594464|ref|NP_054861.2|	ADP-sugar pyrophosphatase	KOG3041	L	Nucleoside diphosphate-sugar hydrolase of the MutT (NUDIX) family
NC_006693.1_cdsid_XP_572356.1	CNH01820	0.10513	0.025465	0.00209347	0.133711	0.319759	0.0784122	0.310088	0.234966	0.352904	0.0877551	0.296285	147.667	2126.67	0	459.667	1473.67	0	372	1637.33	0	473.333	1372.67	0	120	1376	0	344	1187	0	NC_006693.1_cdsid_XP_572356.1	CNH01820	NC_006693.1_cdsid_XP_572356.1	3255	86.18	NC_006693.1_cdsid_XP_572356.1	GAAAGCTTGGGAGTTTCTACATCATGACCCGAGGTATTCGCGATG	CNAG_05531	conserved hypothetical protein	YPL022W	RAD1	gi|4885217|ref|NP_005227.1|	DNA repair endonuclease XPF	KOG0442		Structure-specific endonuclease ERCC1-XPF, catalytic component XPF/ERCC4
NC_006685.1_cdsid_XP_569414.1	CNC00970	0.345278	0.00109731	0.0128202	0.163994	0.2133	0.177578	0.157815	0.168981	0.290821	0.145421	0.191265	4.66667	3.33333	-50	3.33333	12	-50	2.66667	14.3333	-50	5	25.6667	-50	4.66667	47.3333	-33.3333	3	42	0	NC_006685.1_cdsid_XP_569414.1	CNC00970	NC_006685.1_cdsid_XP_569414.1	921	86.57	NC_006685.1_cdsid_XP_569414.1	GTGGAGATTTGAAGGAGATAGCCTGTTCGAGCTCGTCACCCAATA	CNAG_01584	hydrolase	None	None	0	0	KOG2405		Predicted 3'-5' exonuclease
NC_006687.1_cdsid_XP_570915.1	CNE03490	0.48518	0.0396237	0.0267571	0.187011	0.244668	0.118902	0.192478	0.338935	0.372986	0.103197	0.168541	94	895	0	150.667	804	0	250.333	796	0	199.333	568	0	122	1191.67	0	189.667	1161	0	NC_006687.1_cdsid_XP_570915.1	CNE03490	NC_006687.1_cdsid_XP_570915.1	712	86.86	NC_006687.1_cdsid_XP_570915.1	GTTTCTCCTATGGGTGAGCGTCTCTTGAGGGAACAAGGTCACTTT	CNAG_02188	conserved hypothetical protein	None	None	0	0	KOG1807		Helicases
NC_006680.1_cdsid_XP_567656.1	CNK00930	0.151193	0.0334725	0.00504208	0.419032	0.602968	0.316574	0.560321	0.560898	0.621119	0.379624	0.627464	63.3333	221.333	0	123.667	233	0	151	288.333	0	189.667	314.667	0	127.333	338.667	0	194	315	0	NC_006680.1_cdsid_XP_567656.1	CNK00930	NC_006680.1_cdsid_XP_567656.1	3130	88.96	NC_006680.1_cdsid_XP_567656.1	CCCAAATGGGTGGAGGATTGCGTGGATGAAGAGACATTGCTGGAC	CNAG_07573	DNA ligase 4	YOR005C	DNL4	gi|23199993|ref|NP_002303.2|	DNA ligase 4	KOG0966		ATP-dependent DNA ligase IV
NC_006681.1_cdsid_XP_568002.1	CNL04530	0.822808	0.0339196	0.0228644	0.437473	0.454512	0.357839	0.412334	0.587738	0.570552	0.366843	0.380652	839.333	2495.33	0	817.667	2032	0	1266.33	2165.67	0	1010.67	1763.67	0	1018	2448	0	864.333	2196.67	0	NC_006681.1_cdsid_XP_568002.1	CNL04530	NC_006681.1_cdsid_XP_568002.1	1341	88.05	NC_006681.1_cdsid_XP_568002.1	TAGATCGTTGGCAGTGTTCTACATGTGGCCTGTCGCTGGAGAATG	CNAG_05173	DNA-3-methyladenine glycosidase	YER142C	MAG1	0	0	KOG1918		3-methyladenine DNA glycosidase
NC_006692.1_cdsid_XP_571877.1	CNG01890	0.101099	0.0181558	0.023536	0.471249	0.631089	0.384503	0.545599	0.549986	0.651708	0.479257	0.695961	454.667	1258.33	0	665	1231.67	0	968.667	1763.33	0	1048.67	1610.33	0	706.333	1392.67	0	787.667	1166.33	0	NC_006692.1_cdsid_XP_571877.1	CNG01890	NC_006692.1_cdsid_XP_571877.1	1303	86.47	NC_006692.1_cdsid_XP_571877.1	GATGTTTCAAGTTCTTCCGGTCATGAGATGGGAGTTACGAGGCTACC	CNAG_03396	NAD+ diphosphatase	YGL067W	NPY1	gi|13899267|ref|NP_113626.1|	peroxisomal NADH pyrophosphatase NUDT12	KOG3084		NADH pyrophosphatase I of the Nudix family of hydrolases
NC_006670.1_cdsid_XP_567243.1	CNA06340	0.774295	0.024002	0.0663382	0.480557	0.524373	0.555014	0.661353	0.37661	0.356576	0.510048	0.555191	306.667	682.333	0	302	473.333	0	239.667	696	0	307.333	871.333	0	304.333	598.333	0	244.667	466.333	0	NC_006670.1_cdsid_XP_567243.1	CNA06340	NC_006670.1_cdsid_XP_567243.1	519	88.03	NC_006670.1_cdsid_XP_567243.1	TGCCAATCAGATGAGAATTTATCTGGGGGCTGGGTCGCCTTTCTA	CNAG_00654	conserved hypothetical protein	YKL086W	SRX1	gi|22129778|ref|NP_542763.1|	sulfiredoxin-1	KOG3388		Predicted transcription regulator/nuclease, contains ParB domain
NC_006684.1_cdsid_XP_568845.1	CNB01770	0.432159	0.0419236	0.0900984	0.671883	0.754884	0.691276	0.712383	0.75756	0.896484	0.566814	0.655785	111.667	177.333	0	138.333	205	0	225.667	322	0	276.333	327.333	0	248.333	436.333	0	285	455	0	NC_006684.1_cdsid_XP_568845.1	CNB01770	NC_006684.1_cdsid_XP_568845.1	1351	89.55	NC_006684.1_cdsid_XP_568845.1	ATTGAGGAGATGGGAGTGGGACCAAGGGATGAGAGGCTCGTAAGG	CNAG_03678	conserved hypothetical protein	None	None	0	0	KOG1121		Tam3-transposase (Ac family)
NC_006680.1_cdsid_XP_567680.1	CNK02040	0.0300464	0.0246334	0.175985	0.673607	0.912382	0.688337	0.960468	0.738115	0.94509	0.594369	0.831589	1102.67	1716.67	0	1242.33	1326.33	0	1596	2154.33	0	1517.33	1555	0	1180	1747.33	0	1482.67	1752.67	0	NC_006680.1_cdsid_XP_567680.1	CNK02040	NC_006680.1_cdsid_XP_567680.1	1355	89.54	NC_006680.1_cdsid_XP_567680.1	TTGTGACTCTGATCATCCGAGCTCTAGGTCTCGGTGTTGGGCTGG	CNAG_01864	conserved hypothetical protein	None	None	0	0	KOG3069		Peroxisomal NUDIX hydrolase
NC_006683.1_cdsid_XP_568552.1	CNN01100	0.0321289	0.00313769	0.00477263	0.855193	0.764713	0.842559	0.782363	0.868574	0.774977	0.854445	0.736799	278.333	377	0	214	283.333	0	275.667	347.667	0	243.667	332	0	260	304.333	0	202.667	279	0	NC_006683.1_cdsid_XP_568552.1	CNN01100	NC_006683.1_cdsid_XP_568552.1	3655	87.31	NC_006683.1_cdsid_XP_568552.1	CTGGATCAAGAGAATATCAATGCGCTGGCCGAATCTCTGGCTGAG	CNAG_06384	telomere maintenance protein	YNL250W	RAD50	gi|19924129|ref|NP_005723.2|	DNA repair protein RAD50	KOG0962		DNA repair protein RAD50, ABC-type ATPase/SMC superfamily
NC_006682.1_cdsid_XP_568304.1	CNM01820	0.294339	0.0458693	0.990331	1.06415	1.00121	1.0383	1.07579	1.06523	0.998476	1.08892	0.929359	5	-4	-50	4.66667	-8	-50	1.66667	-9	-50	-2.66667	-1	-50	0	-1.33333	-50	2	9.33333	-50	NC_006682.1_cdsid_XP_568304.1	CNM01820	NC_006682.1_cdsid_XP_568304.1	2898	86.69	NC_006682.1_cdsid_XP_568304.1	GCTGGAAGAAGAGAGCATAGTCAAGGTCATGGGTGAAAGGGAAAGA	CNAG_06182	cell division control protein 54	YPR019W	MCM4	gi|33469919|ref|NP_005905.2|	DNA replication licensing factor MCM4	KOG0478		DNA replication licensing factor, MCM4 component
NC_006670.1_cdsid_XP_567134.1	CNA07870	0.117451	0.00314984	0.0410589	1.19554	1.50937	1.20513	1.64531	1.17179	1.26586	1.2097	1.61693	71	56	0	82	47	0	126.667	110.667	0	107.333	89	0	77.6667	69.3333	0	119.667	84.6667	0	NC_006670.1_cdsid_XP_567134.1	CNA07870	NC_006670.1_cdsid_XP_567134.1	794	86.83	NC_006670.1_cdsid_XP_567134.1	CGTCCCATCGCATACTCCTATCATTCGCAAGATTGACAAGGAGGT	CNAG_00810	polynucleotide kinase 3' phosphatase	None	None	0	0	KOG2134		Polynucleotide kinase 3' phosphatase
NC_006670.1_cdsid_XP_566917.1	CNA06880	0.0815282	0.0010348	0.013534	1.23119	1.40953	1.21879	1.52243	1.22793	1.37189	1.24683	1.33427	658.667	575.333	0	684.667	491	0	884.333	743.667	0	1017.67	752	0	1087.67	820.667	0	935	729	0	NC_006670.1_cdsid_XP_566917.1	CNA06880	NC_006670.1_cdsid_XP_566917.1	1044	90.29	NC_006670.1_cdsid_XP_566917.1	GTATGGGGCCGGTGGAGGTATTGACTGGAAGAGTTTGGGCGCTTA	CNAG_00709	uracil DNA N-glycosylase	YML021C	UNG1	gi|19718751|ref|NP_550433.1|	uracil-DNA glycosylase isoform UNG2	KOG2994		Uracil DNA glycosylase
NC_006694.1_cdsid_XP_572925.1	CNI03280	0.288531	0.0402152	0.0673304	1.24802	1.15492	1.27389	1.21204	1.14119	1.18484	1.329	1.06788	936.667	803.333	0	757.667	639.667	0	907.333	820.667	0	892.667	768.333	0	1301	909.333	0	832	809.667	0	NC_006694.1_cdsid_XP_572925.1	CNI03280	NC_006694.1_cdsid_XP_572925.1	2577	90.87	NC_006694.1_cdsid_XP_572925.1	GTTCTCCAAAACCCTGCGAGAAAAGTTCCCTTGGGCTGAGGCGGA	CNAG_04190	topoisomerase I	YOL006C	TOP1	gi|11225260|ref|NP_003277.1|	DNA topoisomerase 1	KOG0981		DNA topoisomerase I
NC_006687.1_cdsid_XP_570756.1	CNE01490	0.0295698	0.044032	0.677764	1.25934	0.982925	1.19294	0.94931	1.19816	1.06068	1.38693	0.938781	362.667	355.667	0	220.667	241.667	0	336.667	309	0	299.667	300	0	349	250	0	214	231.667	0	NC_006687.1_cdsid_XP_570756.1	CNE01490	NC_006687.1_cdsid_XP_570756.1	2055	86.4	NC_006687.1_cdsid_XP_570756.1	CCGAGAGGATCTTCAGTCATTCATTGAACATCTGCACCTACACTCCG	CNAG_02406	cell division control protein 45	YLR103C	CDC45	gi|4502713|ref|NP_003495.1|	cell division control protein 45 homolog isoform 2	KOG2475		CDC45 (cell division cycle 45)-like protein
NC_006685.1_cdsid_XP_569997.1	CNC03920	0.0402128	0.0261929	0.373787	1.26987	1.04723	1.2481	1.12185	1.19572	0.979444	1.3658	1.04039	136	121.333	0	186.333	175.333	0	291	264	0	243	256.333	0	372.667	270.333	0	275	273	0	NC_006685.1_cdsid_XP_569997.1	CNC03920	NC_006685.1_cdsid_XP_569997.1	2909	87.93	NC_006685.1_cdsid_XP_569997.1	GCATCGCGGAAAGTGGAGGAACTGGGAGAGTGACATTTGTGTTTG	CNAG_02771	DNA supercoiling	YBR073W	RDH54	gi|6912622|ref|NP_036547.1|	DNA repair and recombination protein RAD54B	KOG0390		DNA repair protein, SNF2 family
NC_006693.1_cdsid_XP_572269.1	CNH00770	0.496562	0.0184428	0.110997	1.3155	1.23345	1.35731	1.42024	1.21882	1.16443	1.37037	1.11566	159.333	128.333	0	146.333	105.667	0	159.667	137.667	0	168.667	156	0	194.667	146.667	0	122.667	124	0	NC_006693.1_cdsid_XP_572269.1	CNH00770	NC_006693.1_cdsid_XP_572269.1	942	86.97	NC_006693.1_cdsid_XP_572269.1	CATACCCATTCCAAGTATCCCAGCCATTCAAAAGAGTTTGGCCGG	CNAG_05409	activator 1 41 kda subunit	YJR068W	RFC2	gi|4506491|ref|NP_002907.1|	replication factor C subunit 4	KOG0989		Replication factor C, subunit RFC4
NC_006691.1_cdsid_XP_571653.1	CNF03690	0.0248668	0.0327995	0.0729462	1.32829	0.940257	1.33596	0.922437	1.20539	0.973821	1.44353	0.924514	375	325.333	0	298	327	0	526.667	462	0	496.333	518.333	0	671	474.667	0	423.333	471	0	NC_006691.1_cdsid_XP_571653.1	CNF03690	NC_006691.1_cdsid_XP_571653.1	2076	88.24	NC_006691.1_cdsid_XP_571653.1	GGCTGTCGTTTGGCTGGGTGTGAATGCGTTGTTTTTCCTAGAGTG	CNAG_06647	CDC1	YDR182W	CDC1	0	0	KOG3662		Cell division control protein/predicted DNA repair exonuclease
NC_006686.1_cdsid_XP_570095.1	CND04680	0.0878197	0.00522854	0.00251082	1.39712	1.28173	1.40001	1.26373	1.33722	1.2677	1.45413	1.31376	678	525.667	0	681	582.667	0	1582.67	1187.33	0	1396	1105.33	0	1615	1005.33	0	1370.33	1001.33	0	NC_006686.1_cdsid_XP_570095.1	CND04680	NC_006686.1_cdsid_XP_570095.1	3976	89.48	NC_006686.1_cdsid_XP_570095.1	AAAGTTGCGAACGTGCAGTGGCTAAAGCAATGCCTGGTAATGGGG	CNAG_01352	conserved hypothetical protein	None	None	0	0	KOG3548		DNA damage checkpoint protein RHP9/CRB2/53BP1
NC_006684.1_cdsid_XP_568946.1	CNB04510	0.353146	0.0466388	0.0458491	1.44852	1.29487	1.45732	1.29015	1.24226	1.17044	1.64598	1.42402	2043.67	1466.67	0	1505.67	1189.67	0	2246.67	1784	0	1644.67	1364.67	0	2451	1315.33	0	1897	1297.33	0	NC_006684.1_cdsid_XP_568946.1	CNB04510	NC_006684.1_cdsid_XP_568946.1	2730	86.24	NC_006684.1_cdsid_XP_568946.1	GCTCGCCAAGGACTCGTACTTGTTAGAAATTCGAGGAGATGTCAGA	CNAG_03962	mis5 protein	YGL201C	MCM6	gi|7427519|ref|NP_005906.2|	DNA replication licensing factor MCM6	KOG0480		DNA replication licensing factor, MCM6 component
NC_006691.1_cdsid_XP_571676.1	CNF03830	0.127616	0.00124183	0.0632918	1.48493	1.26935	1.45657	1.29757	1.47275	1.38668	1.52549	1.12381	731.667	531.333	0	547	453.667	0	576.333	414.333	0	778.667	576	0	976.333	595.667	0	604.667	559	0	NC_006691.1_cdsid_XP_571676.1	CNF03830	NC_006691.1_cdsid_XP_571676.1	1581	88.7	NC_006691.1_cdsid_XP_571676.1	TCCCGCTACAGGCAGAAGTGAGCGAAGTGTCTTGACCATGGAATA	CNAG_06634	epsilon DNA polymerase	YPR175W	DPB2	gi|32189369|ref|NP_002683.2|	DNA polymerase epsilon subunit 2	KOG3818		DNA polymerase epsilon, subunit B
NC_006686.1_cdsid_XP_570159.1	CND03960	0.0320185	0.00670479	0.0425281	1.49888	1.22232	1.48086	1.25302	1.42242	1.291	1.59336	1.12294	779.333	549	0	583	507	0	976	708.333	0	830.667	665.333	0	1197.33	701.667	0	719.333	650.333	0	NC_006686.1_cdsid_XP_570159.1	CND03960	NC_006686.1_cdsid_XP_570159.1	3297	87.96	NC_006686.1_cdsid_XP_570159.1	TGACACCAGTGGACCCGACAAGAAAGTTATCAGGATGGCAGATCC	CNAG_01276	conserved hypothetical protein	YLR383W	SMC6	gi|214010216|ref|NP_001135758.1|	structural maintenance of chromosomes protein 6	KOG0250		DNA repair protein RAD18 (SMC family protein)
NC_006694.1_cdsid_XP_572868.1	CNI02520	0.134821	0.0438643	0.00624858	1.50555	1.20504	1.50935	1.16982	1.27912	1.21958	1.72819	1.22573	1136	850	0	635.667	591.667	0	932.667	752.667	0	781	663.333	0	1099	585.333	0	598.667	509.333	0	NC_006694.1_cdsid_XP_572868.1	CNI02520	NC_006694.1_cdsid_XP_572868.1	704	88.64	NC_006694.1_cdsid_XP_572868.1	AGGGCATTGTCAGATTTTCGTGGGCAACTGTCAAAGTCCTCCTCG	CNAG_04297	ribonuclease HI large subunit	YNL072W	RNH201	gi|38455391|ref|NP_006388.2|	ribonuclease H2 subunit A	KOG2299		Ribonuclease HI
NC_006692.1_cdsid_XP_572168.1	CNG02090	0.117438	0.0365689	0.206952	1.52091	1.17787	1.43074	1.17225	1.35984	1.35324	1.77215	1.00811	63.3333	40	0	55.6667	43	0	52.3333	37.6667	0	89.6667	69.3333	0	153	88.3333	0	72.3333	85.3333	0	NC_006692.1_cdsid_XP_572168.1	CNG02090	NC_006692.1_cdsid_XP_572168.1	611	86.9	NC_006692.1_cdsid_XP_572168.1	CGCAGGTGGAAAGGTTAATCATACAAGGGTACTTGGAGGAGGTGT	CNAG_03374	DNA replication complex GINS protein PSF1	YDR013W	PSF1	gi|126116594|ref|NP_066545.3|	DNA replication complex GINS protein PSF1	KOG3303		Predicted alpha-helical protein, potentially involved in replication/repair
NC_006685.1_cdsid_XP_569543.1	CNC02500	0.00551882	0.00175635	0.0146884	1.52132	1.22357	1.52887	1.17534	1.47184	1.27941	1.56327	1.21595	267.667	193.667	0	161.333	145.333	0	171	121.333	0	184	154	0	267.667	173	0	159.333	150.667	0	NC_006685.1_cdsid_XP_569543.1	CNC02500	NC_006685.1_cdsid_XP_569543.1	2717	86.65	NC_006685.1_cdsid_XP_569543.1	GTCGTCCCACAATGAGACATCTTACCAAATTGAACCCAGCACCAG	CNAG_07599	ATPase	YNL082W	PMS1	gi|4505913|ref|NP_000526.1|	mismatch repair endonuclease PMS2 isoform a	KOG1978		DNA mismatch repair protein - MLH2/PMS1/Pms2 family
NC_006680.1_cdsid_XP_567859.1	CNK02590	0.138525	0.0063603	0.952993	1.56281	1.04517	1.57817	0.923936	1.64996	1.42434	1.46031	0.787226	2818	1860.67	0	1380.33	1515.67	0	2493.67	1498	0	2305	1557	0	3658.33	2221	0	1476.67	1861.67	0	NC_006680.1_cdsid_XP_567859.1	CNK02590	NC_006680.1_cdsid_XP_567859.1	3573	89.96	NC_006680.1_cdsid_XP_567859.1	TATTGTCGAGCGATGTGCGGGGGGCTATGAGATTGCTGAGGCATA	CNAG_01916	DNA mismatch repair protein msh6	YDR097C	MSH6	gi|4504191|ref|NP_000170.1|	DNA mismatch repair protein Msh6	KOG0217		Mismatch repair ATPase MSH6 (MutS family)
NC_006680.1_cdsid_XP_567620.1	CNK00560	0.0767748	0.00139447	0.490286	1.59468	1.10871	1.64849	1.08904	1.58094	1.32716	1.5546	0.909939	2181	1383.33	0	1370.67	1284.33	0	2692.67	1672.67	0	1922.33	1403	0	2813.67	1567	0	1488.67	1584.67	0	NC_006680.1_cdsid_XP_567620.1	CNK00560	NC_006680.1_cdsid_XP_567620.1	3129	86.35	NC_006680.1_cdsid_XP_567620.1	CTCATCAGTAGCTCAGCTTGACCGTTTCGAAAAGGAAACTGGTTGG	CNAG_02563	delta DNA polymerase	YDL102W	POL3	gi|156616275|ref|NP_002682.2|	DNA polymerase delta catalytic subunit	KOG0969		DNA polymerase delta, catalytic subunit
NC_006670.1_cdsid_XP_567021.1	CNA07040	0.695284	0.0135296	0.038329	1.60048	1.69778	1.77487	2.05416	1.47806	1.44783	1.54852	1.59134	963	574.667	0	1673.33	843.333	0	2023.33	1375.67	0	2429.33	1608	0	3082	1744.33	0	3158.33	1974	0	NC_006670.1_cdsid_XP_567021.1	CNA07040	NC_006670.1_cdsid_XP_567021.1	1283	86.95	NC_006670.1_cdsid_XP_567021.1	GCGTACAAAGGTTGCTAGAGAGGTTTAAGAAGTCGCAGCCTGAGT	CNAG_07382	conserved hypothetical protein	None	None	0	0	KOG1990		Poly(A)-specific exoribonuclease PARN
NC_006670.1_cdsid_XP_567210.1	CNA06160	0.139604	0.0308965	0.0913698	1.62784	1.286	1.58531	1.49453	1.40577	1.15278	1.89244	1.2107	66.6667	38	0	49.3333	28.6667	0	49	33.6667	-16.6667	58	50.6667	0	71.3333	39.6667	0	41	43.3333	0	NC_006670.1_cdsid_XP_567210.1	CNA06160	NC_006670.1_cdsid_XP_567210.1	1590	89.96	NC_006670.1_cdsid_XP_567210.1	AAAGTGTCCGGATCAGACTTCAGCGGTCGATGTATGGTCGGCTGG	CNAG_00636	other/CDC7 protein kinase	YDL017W	CDC7	0	0	KOG1167		Serine/threonine protein kinase of the CDC7 subfamily involved in DNA synthesis, repair and recombination
NC_006691.1_cdsid_XP_571487.1	CNF01550	0.0839277	0.0168246	0.000890241	1.66797	1.33673	1.73492	1.33283	1.45697	1.31887	1.81202	1.3585	1208.33	784.667	0	750	592	0	1036	734	0	1147	867.333	0	1553.67	792.333	0	980.667	755.667	0	NC_006691.1_cdsid_XP_571487.1	CNF01550	NC_006691.1_cdsid_XP_571487.1	2257	86.87	NC_006691.1_cdsid_XP_571487.1	GCCAAGGGTTTCACGGAGATGCAGTTAATGGAGACTATCCTCGAA	CNAG_05825	ATP dependent DNA helicase	YBR202W	MCM7	gi|33469968|ref|NP_005907.3|	DNA replication licensing factor MCM7 isoform 1	KOG0482		DNA replication licensing factor, MCM7 component
NC_006692.1_cdsid_XP_571983.1	CNG02470	0.0713065	0.0165	0.0110344	1.69063	1.29988	1.74862	1.36169	1.47546	1.3008	1.84781	1.23714	2671.33	1593	0	1665.67	1241	0	2685.33	1786	0	1735.67	1295.67	0	2826	1330.67	0	1631.67	1273	0	NC_006692.1_cdsid_XP_571983.1	CNG02470	NC_006692.1_cdsid_XP_571983.1	926	89.49	NC_006692.1_cdsid_XP_571983.1	GGGAGATTGGCTGGACTCATATGCGTGTCCTTGAAGGCGTTGGAA	CNAG_03332	activator 1 40 kDa subunit	YOL094C	RFC4	gi|31563534|ref|NP_852136.1|	replication factor C subunit 2 isoform 1	KOG0991		Replication factor C, subunit RFC2
NC_006686.1_cdsid_XP_570235.1	CND02690	0.0777315	0.0064391	0.174188	1.75236	1.23246	1.85764	1.22287	1.60127	1.44204	1.79818	1.03247	2375	1334	0	1269.67	1076	0	2367.33	1471.67	0	1718.33	1169.67	0	2683.33	1306.67	0	1347.67	1259.33	0	NC_006686.1_cdsid_XP_570235.1	CND02690	NC_006686.1_cdsid_XP_570235.1	1748	86.8	NC_006686.1_cdsid_XP_570235.1	CCGACTCTGCCCATTTATCACAGATGATCAGCCAGATGAGCGTAT	CNAG_01144	damaged DNA binding protein	YAR007C	RFA1	gi|4506583|ref|NP_002936.1|	replication protein A 70 kDa DNA-binding subunit	KOG0851		Single-stranded DNA-binding replication protein A (RPA), large (70 kD) subunit and related ssDNA-binding proteins
NC_006694.1_cdsid_XP_572602.1	CNI04170	0.11088	0.0341885	0.0276353	1.8267	1.29892	1.97327	1.39938	1.44448	1.20124	2.06234	1.29612	513.667	318.667	0	401.333	294	0	557	410	0	388.667	347.667	0	565	276	0	319.667	255.667	0	NC_006694.1_cdsid_XP_572602.1	CNI04170	NC_006694.1_cdsid_XP_572602.1	2329	89.41	NC_006694.1_cdsid_XP_572602.1	GAGCAGGTCAGCGAGTTCTATCAACGTCAGATTTCGGCAGGTGGC	CNAG_04278	DNA ligase	YDL164C	CDC9	gi|4557719|ref|NP_000225.1|	DNA ligase 1	KOG0967		ATP-dependent DNA ligase I
NC_006691.1_cdsid_XP_571480.1	CNF00340	0.0571631	0.024525	0.200022	1.84718	1.21778	2.15985	1.38804	1.54653	1.26991	1.83515	0.995375	56	22.3333	0	54	34.3333	0	117	76	0	76	62	0	162	90	0	81.3333	96.3333	0	NC_006691.1_cdsid_XP_571480.1	CNF00340	NC_006691.1_cdsid_XP_571480.1	2976	89.72	NC_006691.1_cdsid_XP_571480.1	GGATCCTGAAGCGACACGACGGTTCTTTGAGAACGAGGAGAGGCT	CNAG_07686	topoisomerase 1-associated factor 1	YNL273W	TOF1	gi|222136585|ref|NP_003911.2|	protein timeless homolog	KOG1974		DNA topoisomerase I-interacting protein
NC_006686.1_cdsid_XP_570674.1	CND04360	0.0742145	0.00933294	0.00954841	1.87003	1.53106	1.81307	1.66142	2.09182	1.46334	1.70522	1.46843	36.3333	15	-33.3333	59	31.3333	0	67.3333	31.6667	0	97.3333	69.6667	0	142.667	86.3333	0	103.667	82.6667	0	NC_006686.1_cdsid_XP_570674.1	CND04360	NC_006686.1_cdsid_XP_570674.1	643	86.72	NC_006686.1_cdsid_XP_570674.1	CAGCGTAGAATTCTAGAAGTCTTGTCGAGCGAAGGACAGGGCAAT	CNAG_01316	conserved hypothetical protein	YNL312W	RFA2	gi|4506585|ref|NP_002937.1|	replication protein A 32 kDa subunit	KOG3108		Single-stranded DNA-binding replication protein A (RPA), medium (30 kD) subunit
NC_006691.1_cdsid_XP_571383.1	CNF04130	0.0832187	0.000691358	0.587846	1.87395	1.13844	1.84852	1.0092	1.93599	1.51628	1.83734	0.889826	212.333	123.333	0	96.6667	89	0	211.667	116	0	126.333	87.6667	0	214.333	120.333	0	105.667	133	0	NC_006691.1_cdsid_XP_571383.1	CNF04130	NC_006691.1_cdsid_XP_571383.1	4261	87.1	NC_006691.1_cdsid_XP_571383.1	AGTCTGTTTGACGTTGAGAAGATCCTAAATGCTGTGCGAGGCTCG	CNAG_06607	DNA polymerase alpha catalytic subunit	YNL102W	POL1	gi|106507301|ref|NP_058633.2|	DNA polymerase alpha catalytic subunit	KOG0970		DNA polymerase alpha, catalytic subunit
NC_006684.1_cdsid_XP_569280.1	CNB05360	0.0646386	0.0116857	0.0543254	1.99653	1.44131	2.06732	1.68253	1.7177	1.39209	2.20456	1.2493	240.333	124.667	0	163.333	100.667	0	280	174.333	-16.6667	261	193	0	534.333	244.333	0	316	262.333	0	NC_006684.1_cdsid_XP_569280.1	CNB05360	NC_006684.1_cdsid_XP_569280.1	2164	87.95	NC_006684.1_cdsid_XP_569280.1	AGGGAAGTTGTCAAGTATACTGGCATGAGGAGGGTTGTGCAGAGG	CNAG_04052	ATP dependent DNA helicase	YLR274W	MCM5	gi|23510448|ref|NP_006730.2|	DNA replication licensing factor MCM5	KOG0481		DNA replication licensing factor, MCM5 component
NC_006687.1_cdsid_XP_570907.1	CNE03410	0.674806	0.0295298	0.0181811	2.07966	1.92194	2.33765	2.05534	1.59215	1.5998	2.30917	2.11069	1850.33	860.667	0	1296.67	638	0	1547.33	973.333	0	1496.67	938	0	1961.33	773.333	0	1562.67	733.667	0	NC_006687.1_cdsid_XP_570907.1	CNE03410	NC_006687.1_cdsid_XP_570907.1	515	87.53	NC_006687.1_cdsid_XP_570907.1	GAGGGTTTTACGCATTCAACAAACAGCATCAGGCGTGTGTGAAGC	CNAG_02198	metalloprotease ATP23	YNR020C	ATP23	gi|32698767|ref|NP_150592.1|	mitochondrial inner membrane protease ATP23 homolog	KOG3314		Ku70-binding protein
NC_006680.1_cdsid_XP_567821.1	CNK01430	0.0920107	0.00534003	0.195198	2.10327	1.34076	2.05259	1.33588	2.32443	1.66758	1.93278	1.01882	957.333	485.333	0	516.667	408.333	0	1125.33	502.667	0	726.333	433.333	0	1327	642.333	0	687.667	685.333	0	NC_006680.1_cdsid_XP_567821.1	CNK01430	NC_006680.1_cdsid_XP_567821.1	6708	86.83	NC_006680.1_cdsid_XP_567821.1	GCCCTTTGCTGGTAGTTATGTGGAAGAGACTTTGAGTCGGTGGTA	CNAG_02654	DNA polymerase epsilon catalytic subunit A	YNL262W	POL2	gi|62198237|ref|NP_006222.2|	DNA polymerase epsilon catalytic subunit A	KOG1798		DNA polymerase epsilon, catalytic subunit A
NC_006670.1_cdsid_XP_566517.1	CNA00900	0.165675	0.0219124	0.00185378	2.13815	1.65301	2.09788	1.7128	1.74322	1.5893	2.57335	1.65693	88	39	0	166.667	101.333	0	221.333	135.667	0	471.333	319	0	1045.67	409	0	659.333	414.333	0	NC_006670.1_cdsid_XP_566517.1	CNA00900	NC_006670.1_cdsid_XP_566517.1	2541	86.06	NC_006670.1_cdsid_XP_566517.1	CAGTGTTGGAGAGATGAAGCAGGCTTTGGTACGAATGGATGAGAAG	CNAG_00099	ATP dependent DNA helicase	YEL032W	MCM3	gi|6631095|ref|NP_002379.2|	DNA replication licensing factor MCM3	KOG0479		DNA replication licensing factor, MCM3 component
NC_006682.1_cdsid_XP_568321.1	CNM00880	0.155789	0.0248214	0.00729729	2.17717	1.612	2.46024	1.74581	1.68033	1.55455	2.39094	1.53566	5438	2166.67	0	3774.33	1978.67	0	5443	2981.33	0	4302.67	2499.67	0	6149.67	2245.33	0	3457.67	2204.33	0	NC_006682.1_cdsid_XP_568321.1	CNM00880	NC_006682.1_cdsid_XP_568321.1	985	88.65	NC_006682.1_cdsid_XP_568321.1	CAGGGAACATTGCAATTCTTTTTGGCGCCGAAGATTGCGGACGAA	CNAG_06079	DNA polymerase processivity factor	YBR088C	POL30	gi|33239451|ref|NP_872590.1|	proliferating cell nuclear antigen	KOG1636		DNA polymerase delta processivity factor (proliferating cell nuclear antigen)
NC_006680.1_cdsid_XP_567699.1	CNK02250	0.272848	0.0193819	0.0461111	2.18468	1.76111	2.5723	2.21286	1.76902	1.50475	2.21272	1.56572	308	129	0	330.667	155.333	0	418.333	260.667	0	617	417	0	965.667	440	0	621.333	412	0	NC_006680.1_cdsid_XP_567699.1	CNK02250	NC_006680.1_cdsid_XP_567699.1	2255	86.67	NC_006680.1_cdsid_XP_567699.1	GTGTTAGAAGTGAGGAAAGGAGAGCATTTTGGGCTGCAAAAGGAGG	CNAG_01885	DNA polymerase sigma	YOL115W	PAP2	gi|5902142|ref|NP_008930.1|	DNA polymerase sigma isoform 1	KOG1906		DNA polymerase sigma
NC_006670.1_cdsid_XP_566551.1	CNA01840	0.282978	0.0150194	0.00920616	2.33929	1.97995	2.68794	2.18555	1.89499	1.74544	2.43493	2.00886	497	211	0	566	269	0	574	328.333	0	715	409.667	0	802.333	330.333	0	703.667	363.667	0	NC_006670.1_cdsid_XP_566551.1	CNA01840	NC_006670.1_cdsid_XP_566551.1	491	90.04	NC_006670.1_cdsid_XP_566551.1	AGTTGAAGCTCATCCCAGGACAAGAGGTGGAGACAATCGGCGACG	CNAG_00195	conserved hypothetical protein	None	None	gi|27894373|ref|NP_775269.1|	nuclear nucleic acid-binding protein C1D	KOG4835		DNA-binding protein C1D involved in regulation of double-strand break repair
NC_006692.1_cdsid_XP_571963.1	CNG02380	0.867639	0.0330944	0.0478431	2.43684	2.59957	2.87022	3.47944	1.72366	2.61492	2.71665	1.70436	18.3333	2.66667	-50	14	-1.66667	-50	15.3333	11.6667	-50	25.3333	11.3333	-50	38.6667	15	-33.3333	31.6667	25.3333	-33.3333	NC_006692.1_cdsid_XP_571963.1	CNG02380	NC_006692.1_cdsid_XP_571963.1	2754	90.83	NC_006692.1_cdsid_XP_571963.1	TGACGGAGCGAGGAGTATTGAAAAGGCGTTCACAGTCGGGGCGTA	CNAG_03341	DNA replication licensing factor cdc19	YBL023C	MCM2	gi|33356547|ref|NP_004517.2|	DNA replication licensing factor MCM2	KOG0477		DNA replication licensing factor, MCM2 component
NC_006686.1_cdsid_XP_570073.1	CND04920	0.228411	0.0245797	0.0217266	4.2037	2.74652	5.26859	3.58705	2.5862	2.20334	4.7563	2.44916	1890	391.333	0	1539	425.667	0	2048	792.333	0	1901.67	865	0	3728.67	693.333	0	2082	820.333	0	NC_006686.1_cdsid_XP_570073.1	CND04920	NC_006686.1_cdsid_XP_570073.1	201	89.31	NC_006686.1_cdsid_XP_570073.1	TGTGGGTAAGCTCTCCATCATGCGCAATGTTGGGGAACTCGAGAG	CNAG_01379	UPF0390 protein	None	None	0	0	KOG1798		DNA polymerase epsilon, catalytic subunit A
NC_006691.1_cdsid_XP_571517.1	CNF01810	0.19251	0.0441385	0.0413916	1.90719	1.39946	2.25349	1.23428	1.4354	1.39344	2.03267	1.57065	35	11.6667	-50	43.3333	30.3333	0	79.6667	56	0	110.667	83.3333	0	162	81.6667	0	132.667	94.3333	0	NC_006691.1_cdsid_XP_571517.1	CNF01810	NC_006691.1_cdsid_XP_571517.1	2930	90	NC_006691.1_cdsid_XP_571517.1	GAAGAGGTCACAGGCACAACGGCGGTGGAAACGGAAATGTGACAG	CNAG_05797	5'-3' exoribonuclease 2	YOR048C	RAT1	0	0	KOG2044		5'-3' exonuclease HKE1/RAT1
NC_006683.1_cdsid_XP_568639.1	CNN01600	0.108039	0.00674343	0.230815	1.50724	1.1685	1.58975	1.27068	1.41524	1.26038	1.51672	0.974447	57	31.6667	-16.6667	70.6667	52.3333	0	118.667	84.6667	0	81	67	0	236.667	158.667	0	186.667	202.667	0	NC_006683.1_cdsid_XP_568639.1	CNN01600	NC_006683.1_cdsid_XP_568639.1	1934	87.95	NC_006683.1_cdsid_XP_568639.1	CACGGGAGAGTTCGCAGAGTCAGTGGGACGAAGATGAAGATGAGTA	CNAG_06434	hsk1-interacting molecule 1	YDR052C	DBF4	0	0	KOG4139		Protein kinase essential for the initiation of DNA replication
NC_006687.1_cdsid_XP_570827.1	CNE00920	0.0762139	0.0316084	0.0827809	0.650208	0.838397	0.584126	0.766874	0.755902	0.82223	0.610594	0.926088	282	593.333	0	326.667	441.667	0	397	559.667	0	387.333	493.333	0	265.667	436.333	0	377	419.667	0	NC_006687.1_cdsid_XP_570827.1	CNE00920	NC_006687.1_cdsid_XP_570827.1	2957	87.54	NC_006687.1_cdsid_XP_570827.1	CTTGCCTGGCCATTATTCCCGATACGATCAGGTTTGAAGTGCTGT	CNAG_02467	conserved hypothetical protein	YIL128W	MET18	gi|170763479|ref|NP_071757.4|	MMS19 nucleotide excision repair protein homolog	KOG1967		DNA repair/transcription protein Mms19
NC_006687.1_cdsid_XP_571213.1	CNE02780	0.133314	0.0332479	0.0366248	0.181671	0.425252	0.111649	0.341625	0.31761	0.58382	0.115755	0.350312	59.6667	574	0	153	457.333	0	153.667	526.333	0	252.333	460	0	64	564	0	181.667	546.333	0	NC_006687.1_cdsid_XP_571213.1	CNE02780	NC_006687.1_cdsid_XP_571213.1	1239	90.07	NC_006687.1_cdsid_XP_571213.1	AGGTTTGGAAGGGTATGACGAACAGTCTGCTGGGTGGGAGCAAGA	CNAG_07164	Aim25p	YJR100C	AIM25	0	0	KOG0621	M	Phospholipid scramblase
NC_006692.1_cdsid_XP_572131.1	CNG04480	0.0752325	0.0414306	0.0087791	0.219529	0.0649254	0.152613	0.0417302	0.381812	0.100848	0.124163	0.0521983	92	677	0	31.6667	801.667	0	194.333	561	0	57.6667	603	0	201.333	1661	0	67	1337.33	0	NC_006692.1_cdsid_XP_572131.1	CNG04480	NC_006692.1_cdsid_XP_572131.1	2069	86.92	NC_006692.1_cdsid_XP_572131.1	AGGTCAGTGAGCAGGATGTAAACGTTTTGAAGGAGCTCGAGAAGG	CNAG_03113	trehalose synthase	None	None	0	0	KOG0853		Glycosyltransferase
NC_006685.1_cdsid_XP_569842.1	CNC00580	0.219046	0.048448	0.0382954	0.403171	0.596385	0.333378	0.484376	0.589111	0.69795	0.287023	0.606828	63.6667	210.333	0	199	413.667	0	376	673.333	0	519.667	750	0	283.333	995.667	0	615	1048.33	0	NC_006685.1_cdsid_XP_569842.1	CNC00580	NC_006685.1_cdsid_XP_569842.1	751	87.33	NC_006685.1_cdsid_XP_569842.1	ATCAATGATTTGAGAGGATGGGCCATCGGTCTGAAGGCGATGATG	CNAG_03026	N-acetylglucosaminylphosphatidylinositol deacetylase	YMR281W	GPI12	gi|4758922|ref|NP_004269.1|	N-acetylglucosaminyl-phosphatidylinositol de-N-acetylase	KOG3332		N-acetylglucosaminyl phosphatidylinositol de-N-acetylase
NC_006691.1_cdsid_XP_571395.1	CNF03220	0.923376	0.0223841	0.136909	1.24783	1.24342	1.25962	1.1776	1.1708	1.09244	1.31308	1.46023	1250.33	1099.33	0	913.333	773.333	0	1185.67	1027.33	0	996	914	0	1109	793.333	0	1005	719.667	0	NC_006691.1_cdsid_XP_571395.1	CNF03220	NC_006691.1_cdsid_XP_571395.1	385	88.32	NC_006691.1_cdsid_XP_571395.1	AACACGCTGGTGGATATCGGACTTGCCCGAGGCTGCTATAAAATC	CNAG_06692	glucosamine-6-phosphate acetyltransferase	YFL017C	GNA1	gi|37620194|ref|NP_932332.1|	glucosamine 6-phosphate N-acetyltransferase	KOG3396		Glucosamine-phosphate N-acetyltransferase
NC_006694.1_cdsid_XP_572855.1	CNI02290	0.065441	0.0364674	0.350807	1.59119	1.11733	1.52958	0.963204	1.37603	1.09358	1.86797	1.29522	1703.33	1187.33	0	822.667	850.667	0	1850	1350.33	0	1244.33	1141.33	0	1552	770.333	0	912.667	731.667	0	NC_006694.1_cdsid_XP_572855.1	CNI02290	NC_006694.1_cdsid_XP_572855.1	1064	88.27	NC_006694.1_cdsid_XP_572855.1	ATCTCGTCTGGCTGATGTGCACAAGAACGCTCAAGCTCTTACCAC	CNAG_04320	polysaccharide synthase Cps1p	None	None	0	0	KOG2571		Chitin synthase/hyaluronan synthase (glycosyltransferases)
NC_006685.1_cdsid_XP_569479.1	CNC02120	0.041527	0.0222042	0.161141	1.73204	0.701302	1.99823	0.662594	1.50507	0.934746	1.69281	0.506567	1542.33	859.333	0	769.667	1181	0	2279	1508.67	0	1589	1645.67	0	3108.67	1602.67	0	1002.33	1913.67	0	NC_006685.1_cdsid_XP_569479.1	CNC02120	NC_006685.1_cdsid_XP_569479.1	2643	87.28	NC_006685.1_cdsid_XP_569479.1	CTTGGGGATGTCTGAGGTCGCTGTAGATGCTAAGAGACAGCCTTA	CNAG_01704	serine/threonine protein kinase	None	None	0	0	KOG4629		Predicted mechanosensitive ion channel
NC_006687.1_cdsid_XP_570882.1	CNE03240	0.163307	0.0124184	0.320186	2.7144	1.54044	3.0381	2.42857	2.14966	1.00473	2.95544	1.18801	173.333	61	0	191.667	81	0	217.667	107	0	85.3333	89	0	197.333	68.3333	0	69	69.3333	0	NC_006687.1_cdsid_XP_570882.1	CNE03240	NC_006687.1_cdsid_XP_570882.1	2211	86.18	NC_006687.1_cdsid_XP_570882.1	CGGATGTGTGTTTTACTGGGCTATGAGACAAATGGGTAGATGCTGG	CNAG_02217	chitin synthase 7	None	None	0	0	KOG2571		Chitin synthase/hyaluronan synthase (glycosyltransferases)
NC_006682.1_cdsid_XP_568255.1	CNM02480	0.790029	0.00479651	0.149963	1.69756	1.96709	1.73701	2.74992	1.57735	2.04197	1.77832	1.10939	14.3333	-1.33333	-50	12.3333	-0.333333	-50	18.6667	13.6667	-50	15.3333	10.6667	-50	10.6667	9.66667	-50	6.66667	16	-50	NC_006682.1_cdsid_XP_568255.1	CNM02480	NC_006682.1_cdsid_XP_568255.1	1623	86.6	NC_006682.1_cdsid_XP_568255.1	TCTCATCCCATCCTTCAACCATGATCCCACCGTTACACGTGATAG	CNAG_06247	conserved hypothetical protein	None	None	0	0	KOG1111		N-acetylglucosaminyltransferase complex, subunit PIG-A/SPT14, required for phosphatidylinositol biosynthesis/Sulfolipid synthase
NC_006685.1_cdsid_XP_569751.1	CNC05490	0.0609126	0.00294452	0.363217	0.653287	0.91443	0.624027	1.01546	0.662173	0.773694	0.67366	0.954141	915	1608.67	0	1170.67	1194	0	1246.67	1890.67	0	1173	1510.33	0	790.333	1100.33	0	924.333	998	0	NC_006685.1_cdsid_XP_569751.1	CNC05490	NC_006685.1_cdsid_XP_569751.1	1852	89.91	NC_006685.1_cdsid_XP_569751.1	TCAGAGTTTGAGGGCTTTGCAGCGATTATCTTTGGCGACTGGGCC	CNAG_02939	Pex3p	None	None	gi|4505727|ref|NP_003621.1|	peroxisomal biogenesis factor 3	KOG4444		Peroxisomal assembly protein PEX3
NC_006691.1_cdsid_XP_571671.1	CNF00920	0.0532998	0.0283466	0.105541	0.950694	1.10474	0.938629	1.10937	0.946839	1.03628	0.966614	1.16856	213.667	252.667	0	323.333	294.667	0	311.333	363	0	649.667	636.333	0	1086.33	1048.67	0	803	702	0	NC_006691.1_cdsid_XP_571671.1	CNF00920	NC_006691.1_cdsid_XP_571671.1	2012	89.03	NC_006691.1_cdsid_XP_571671.1	ACAGCGGACGAGTGTATGGAGAGTATTGCTTGATGCACCGGAAGG	CNAG_05881	mannosyltransferase	YNL219C	ALG9	gi|118026921|ref|NP_079016.2|	alpha-1,2-mannosyltransferase ALG9 isoform a	KOG2515		Mannosyltransferase
NC_006683.1_cdsid_XP_568657.1	CNN01820	0.0956084	0.0334042	0.0243214	0.152149	0.44466	0.0879975	0.35715	0.279246	0.559439	0.0892023	0.41739	48.3333	589.333	0	144.333	418.667	0	87	332.667	0	265.333	509.667	0	56	640.667	0	191.667	479.667	0	NC_006683.1_cdsid_XP_568657.1	CNN01820	NC_006683.1_cdsid_XP_568657.1	3243	86.04	NC_006683.1_cdsid_XP_568657.1	GACGAGGAAAGATGACTACATGCCAATCTTGGTGGAAGAGGATGG	CNAG_06459	vacuolar membrane protein	None	None	0	0	KOG1437		Fasciclin and related adhesion glycoproteins
NC_006680.1_cdsid_XP_567849.1	CNK01730	0.141843	0.0159586	0.0146082	0.23971	0.132014	0.183339	0.10626	0.334815	0.202892	0.200975	0.0868887	121	748.667	0	64.6667	636	0	79.6667	247	0	57.3333	301.333	0	241.667	1218.67	0	97	1181.33	0	NC_006680.1_cdsid_XP_567849.1	CNK01730	NC_006680.1_cdsid_XP_567849.1	1398	89.29	NC_006680.1_cdsid_XP_567849.1	ACAGTTTACTGGCGACGATTCTTGGGAGAATTGGGAGCAGTGGCT	CNAG_02685	conserved hypothetical protein	None	None	0	0	KOG1437		Fasciclin and related adhesion glycoproteins
NC_006687.1_cdsid_XP_570994.1	CNE02830	0.804743	0.0146496	0.00989023	0.0722805	0.0774029	0.0489142	0.0540947	0.124961	0.121745	0.042966	0.0563691	197	4497.33	0	176.667	3244.67	0	421	3379.33	0	396.333	3255.67	0	201.667	4414.67	0	206.667	3837.67	0	NC_006687.1_cdsid_XP_570994.1	CNE02830	NC_006687.1_cdsid_XP_570994.1	749	86.6	NC_006687.1_cdsid_XP_570994.1	GCAAGCTGGAGGAGATGATTGAAGAGCCTTACTTCTTGGGAGATCA	CNAG_02263	conserved hypothetical protein	None	None	0	0	KOG1870	O	Ubiquitin C-terminal hydrolase
NC_006670.1_cdsid_XP_566689.1	CNA02830	0.185819	0.047826	0.0770363	0.112187	0.309369	0.0585995	0.20403	0.242275	0.568511	0.035687	0.155565	65.3333	1261.67	0	245	1308.67	0	252.667	1094.67	0	785.667	1377	0	162.667	4181	0	554.667	3448.33	0	NC_006670.1_cdsid_XP_566689.1	CNA02830	NC_006670.1_cdsid_XP_566689.1	2617	86.56	NC_006670.1_cdsid_XP_566689.1	CATGAACCCGACGTTATCCAGCCGGATGATAGTGAAGATGAGGAT	CNAG_07347	heat shock protein	YLL026W	HSP104	0	0	KOG1051		Chaperone HSP104 and related ATP-dependent Clp proteases
NC_006682.1_cdsid_XP_568459.1	CNM01270	0.953625	0.0245556	0.0323651	0.113437	0.122859	0.0649312	0.0678351	0.205176	0.235661	0.0702035	0.0650794	324	5383	0	261.667	3966.67	0	653	3197	0	613.667	2612.33	0	407.667	5107	0	308.667	4550.67	0	NC_006682.1_cdsid_XP_568459.1	CNM01270	NC_006682.1_cdsid_XP_568459.1	822	88.74	NC_006682.1_cdsid_XP_568459.1	AATCCTTCGAGCGCTGGCGTTCAAAGTTCTTGGAAGCATGGGTTA	CNAG_06121	conserved hypothetical protein	None	None	gi|9558755|ref|NP_036460.1|	dnaJ homolog subfamily B member 9	KOG0714		Molecular chaperone (DnaJ superfamily)
NC_006670.1_cdsid_XP_567249.1	CNA01260	0.818033	0.0294801	0.0221307	0.119842	0.101413	0.0742506	0.0683117	0.223839	0.181249	0.0614381	0.0546773	522.667	7329	0	403.333	5981.33	0	830	3724	0	618.333	3339	0	606.667	8644	0	431.667	8013.33	0	NC_006670.1_cdsid_XP_567249.1	CNA01260	NC_006670.1_cdsid_XP_567249.1	810	87.06	NC_006670.1_cdsid_XP_567249.1	GGAAACCTGGAGTGCTAGGGAAAGTTTCAAGACTCTTGGTGTCCA	CNAG_00139	conserved hypothetical protein	None	None	0	0	KOG0868		Glutathione S-transferase
NC_006680.1_cdsid_XP_567707.1	CNK02340	0.420941	0.0195364	0.0085825	0.171293	0.215012	0.127645	0.184841	0.267855	0.281138	0.118379	0.179055	751.333	6137.33	0	807.333	4425	0	1173	4295.67	0	1162.67	3949	0	743.667	5441.67	0	927	5188.67	0	NC_006680.1_cdsid_XP_567707.1	CNK02340	NC_006680.1_cdsid_XP_567707.1	1007	87.28	NC_006680.1_cdsid_XP_567707.1	GCATCGTTCCCTTCGGACCCAATGTCAATATTGAGCCTCTCAAGT	CNAG_01893	glutathione S-transferase Gst3	YKR076W	ECM4	0	0	KOG2903		Predicted glutathione S-transferase
NC_006670.1_cdsid_XP_566530.1	CNA01690	0.383603	0.0387325	0.0186263	0.205864	0.278795	0.137897	0.254625	0.360235	0.378363	0.119461	0.203397	588.333	4491.33	0	725.667	2891.33	0	673.667	1890.67	0	878.667	2280.33	0	435.667	3326	0	556.333	2622.33	0	NC_006670.1_cdsid_XP_566530.1	CNA01690	NC_006670.1_cdsid_XP_566530.1	647	86.86	NC_006670.1_cdsid_XP_566530.1	GAGCAGAGGGAGATGTCAACTTCAACATGATTGTACTGGCGGGTA	CNAG_00180	carboxyl-terminal proteinase	YJR099W	YUH1	gi|5174741|ref|NP_005993.1|	ubiquitin carboxyl-terminal hydrolase isozyme L3	KOG1415		Ubiquitin C-terminal hydrolase UCHL1
NC_006685.1_cdsid_XP_569916.1	CNC06650	0.155341	0.0142407	0.0890491	0.29041	0.509512	0.235489	0.766755	0.383243	0.366008	0.252498	0.395773	115.333	550.667	0	298.667	399.667	0	238.667	681.667	0	198.667	577.333	0	122.667	491.333	0	179	469.333	0	NC_006685.1_cdsid_XP_569916.1	CNC06650	NC_006685.1_cdsid_XP_569916.1	1103	87.05	NC_006685.1_cdsid_XP_569916.1	CCAATGCGAAACGTATAAAGCAGCTTGAGAATTGGATGCCCGAGG	CNAG_07591	mitochondrial metalloendopeptidase OMA1	YKR087C	OMA1	gi|21686999|ref|NP_660286.1|	metalloendopeptidase OMA1, mitochondrial precursor	KOG2661		Peptidase family M48
NC_006691.1_cdsid_XP_571385.1	CNF04190	0.171729	0.0346164	0.0218481	0.349552	0.543623	0.263714	0.457476	0.507003	0.631005	0.277939	0.542387	805	3216.33	0	1065.67	2360	0	1097.67	2174.33	0	1441	2210	0	858.667	2719.67	0	1192.67	2158	0	NC_006691.1_cdsid_XP_571385.1	CNF04190	NC_006691.1_cdsid_XP_571385.1	2453	89.91	NC_006691.1_cdsid_XP_571385.1	TGTTATCGATGGCGGAGATGGCGAGACAAGACCCTGATCCTGCAG	CNAG_06600	vesicular-fusion protein sec18	YBR080C	SEC18	gi|156564401|ref|NP_006169.2|	vesicle-fusing ATPase	KOG0741		AAA+-type ATPase
NC_006687.1_cdsid_XP_571204.1	CNE03250	0.906459	0.0172289	0.0248574	0.407606	0.419972	0.357908	0.349362	0.511666	0.546531	0.353245	0.364021	1007.67	2946	0	771.667	2255.67	0	1102.67	2164.33	0	1137.67	2018.67	0	1005	2511.33	0	855.333	2272	0	NC_006687.1_cdsid_XP_571204.1	CNE03250	NC_006687.1_cdsid_XP_571204.1	5433	87.23	NC_006687.1_cdsid_XP_571204.1	TTCGTCTCATTCGAGCAGCTGTCCTCTTTGTCGAGCTCTGTTCTA	CNAG_02216	conserved hypothetical protein	YMR247C	RKR1	0	0	KOG0803		Predicted E3 ubiquitin ligase
NC_006685.1_cdsid_XP_569457.1	CNC02000	0.140122	0.0311819	0.0187355	0.41267	0.616453	0.339367	0.536051	0.558089	0.65142	0.340552	0.661887	1352	4143	0	1557.33	2881.33	0	1925	3361	0	2116.33	3090	0	1164.33	2995	0	1821.67	2755.67	0	NC_006685.1_cdsid_XP_569457.1	CNC02000	NC_006685.1_cdsid_XP_569457.1	1234	86.36	NC_006685.1_cdsid_XP_569457.1	CTTGTGGACCCAGCATTACCTGTAAGCGCTTCGGTAACTGTAAAG	CNAG_01692	NEDD8-activating enzyme E1 catalytic subunit	YPR066W	UBA3	gi|38045942|ref|NP_003959.3|	NEDD8-activating enzyme E1 catalytic subunit isoform 1	KOG2015		NEDD8-activating complex, catalytic component UBA3
NC_006680.1_cdsid_XP_567703.1	CNK02300	0.511338	0.0401987	0.0317369	0.418247	0.487643	0.347906	0.421677	0.585287	0.626188	0.321547	0.415064	481.667	1508	0	431	1064.33	0	617.333	1089	0	550.333	909.667	0	384.333	1182	0	442	1081.33	0	NC_006680.1_cdsid_XP_567703.1	CNK02300	NC_006680.1_cdsid_XP_567703.1	931	87.77	NC_006680.1_cdsid_XP_567703.1	GTCAACCTTAACCCTACCCGAATTGTTCCTATTGGGCCCAAGCAC	CNAG_01889	glutathione S-transferase	None	None	0	0	KOG2903		Predicted glutathione S-transferase
NC_006686.1_cdsid_XP_570299.1	CND00780	0.239176	0.0316463	0.0325232	0.428882	0.561014	0.372798	0.485909	0.571965	0.688212	0.341882	0.508922	270.667	880.333	0	259.333	553.333	0	260	503.333	0	353.333	538	0	214	631	0	231.667	481.667	0	NC_006686.1_cdsid_XP_570299.1	CND00780	NC_006686.1_cdsid_XP_570299.1	683	90.68	NC_006686.1_cdsid_XP_570299.1	ATATTGCTGTCGCAGGGCCGCCAACAGCTTATCCTCCTTCGAACC	CNAG_00938	conserved hypothetical protein	None	None	0	0	KOG0714		Molecular chaperone (DnaJ superfamily)
NC_006684.1_cdsid_XP_569195.1	CNB03620	0.0356898	0.0252889	0.0732178	0.44515	0.771113	0.365705	0.69345	0.56841	0.729722	0.401336	0.890167	48.3333	133.667	0	67.3333	90.3333	0	64.3333	114	0	80.6667	116	0	34.6667	91	0	71.3333	95	0	NC_006684.1_cdsid_XP_569195.1	CNB03620	NC_006684.1_cdsid_XP_569195.1	2235	86.63	NC_006684.1_cdsid_XP_569195.1	CCCGGAGGTCCTTGTTTTCCATCTTAAACGGTTCAAGCAGCTTAG	CNAG_03872	conserved hypothetical protein	None	None	gi|122937412|ref|NP_001073950.1|	ubiquitin carboxyl-terminal hydrolase 45	KOG1873		Ubiquitin-specific protease
NC_006691.1_cdsid_XP_571334.1	CNF02370	0.056027	0.0400895	0.433602	0.504915	0.943729	0.425241	0.876162	0.660883	0.887386	0.428622	1.06764	140.667	365.667	0	222.667	263.667	0	217	356.333	0	349	423.333	0	151	357.333	0	326.333	323.333	0	NC_006691.1_cdsid_XP_571334.1	CNF02370	NC_006691.1_cdsid_XP_571334.1	1497	86.61	NC_006691.1_cdsid_XP_571334.1	CCCTGTCTTCAACATCCTTGGGTTAAGGTTGAAGCCGTTCATCAAC	CNAG_05740	protein-farnesyl transferase beta chain	YDL090C	RAM1	gi|10835059|ref|NP_002019.1|	protein farnesyltransferase subunit beta	KOG0365		Beta subunit of farnesyltransferase
NC_006685.1_cdsid_XP_569950.1	CNC06560	0.169118	0.0207827	0.00204143	0.505172	0.622818	0.510853	0.602757	0.589266	0.648329	0.415396	0.617369	59	117.667	0	108.333	190.333	0	175	316.667	0	209.667	337.667	0	197	469.667	0	271.667	462.333	0	NC_006685.1_cdsid_XP_569950.1	CNC06560	NC_006685.1_cdsid_XP_569950.1	1982	89.63	NC_006685.1_cdsid_XP_569950.1	CCAAGAGGGAAGAACATGATGAGGGGTTGTTTGCGATGGACGGGT	CNAG_01526	conserved hypothetical protein	YPL054W	LEE1	0	0	KOG1039		Predicted E3 ubiquitin ligase
NC_006670.1_cdsid_XP_566843.1	CNA04640	0.0851509	0.0161348	0.0432967	0.556429	0.723392	0.517248	0.713317	0.6439	0.817057	0.50814	0.639801	501.667	1016.33	0	908	1322.67	0	2427.33	3601.67	0	1945.67	2274.67	0	2117	3693.33	0	3382	4719	0	NC_006670.1_cdsid_XP_566843.1	CNA04640	NC_006670.1_cdsid_XP_566843.1	1050	89.31	NC_006670.1_cdsid_XP_566843.1	AGCCATTGCTAGAGCTATTGCCATGAGCTTGGGGGGACAAGAAGA	CNAG_00482	26S proteasome regulatory subunit	YHR200W	RPN10	gi|5292161|ref|NP_002801.1|	26S proteasome non-ATPase regulatory subunit 4	KOG2884		26S proteasome regulatory complex, subunit RPN10/PSMD4
NC_006670.1_cdsid_XP_567006.1	CNA06670	0.101786	0.0420715	0.0247488	0.583648	0.818271	0.528501	0.781454	0.725327	0.870297	0.497117	0.80306	694.667	1493	0	917	1214.67	0	1174.33	1625	0	1295.33	1470.33	0	824	1528.33	0	1112.67	1329	0	NC_006670.1_cdsid_XP_567006.1	CNA06670	NC_006670.1_cdsid_XP_567006.1	1435	86.75	NC_006670.1_cdsid_XP_567006.1	GACGTCGGAGAGGATGAATGGTCCAATTGGGATGATAACTGGGAT	CNAG_00689	beta-1,4-mannosyltransferase	YBR110W	ALG1	gi|41350216|ref|NP_061982.3|	chitobiosyldiphosphodolichol beta-mannosyltransferase	KOG2941		Beta-1,4-mannosyltransferase
NC_006685.1_cdsid_XP_569648.1	CNC03250	0.0858765	0.0318685	0.0608068	0.606458	0.838776	0.541858	0.763987	0.723808	0.867736	0.553708	0.884606	2032.67	3797.33	0	2526.67	3017	0	2616	3445.67	0	4111	4078	0	2638	4215.33	0	3441	3592.33	0	NC_006685.1_cdsid_XP_569648.1	CNC03250	NC_006685.1_cdsid_XP_569648.1	492	86.9	NC_006685.1_cdsid_XP_569648.1	TGTCAAGACGGACTCTGGTATCCATGTCATCCTGCGTACTGGATA	CNAG_01839	transcriptional elongation regulator	YJR017C	ESS1	gi|5453898|ref|NP_006212.1|	peptidyl-prolyl cis-trans isomerase NIMA-interacting 1	KOG3259		Peptidyl-prolyl cis-trans isomerase
NC_006686.1_cdsid_XP_570521.1	CND06150	0.78555	0.026547	0.0237888	0.612053	0.591214	0.5252	0.545991	0.699434	0.693572	0.611525	0.534078	2232.33	4219.33	0	2230.67	3685.67	0	3899.67	5069.67	0	2909	3779	0	2920.33	4206	0	2358.33	4196.67	0	NC_006686.1_cdsid_XP_570521.1	CND06150	NC_006686.1_cdsid_XP_570521.1	2673	87.41	NC_006686.1_cdsid_XP_570521.1	GGGTGCCAAGGTTGACATTCCTGATATGGGATTGGATGAGGAACA	CNAG_06834	dolichyl-phosphate-mannose-protein mannosyltransferase	YDL095W	PMT1	0	0	KOG3359		Dolichyl-phosphate-mannose:protein O-mannosyl transferase
NC_006687.1_cdsid_XP_570937.1	CNE03650	0.622291	0.0130162	0.00293786	0.676447	0.655915	0.661308	0.681992	0.736155	0.629902	0.631878	0.655851	361	661.667	0	501.333	794.333	0	862.333	1203.33	0	643.333	1043	0	779.333	1161.67	0	629.333	988.667	0	NC_006687.1_cdsid_XP_570937.1	CNE03650	NC_006687.1_cdsid_XP_570937.1	5468	87.69	NC_006687.1_cdsid_XP_570937.1	TCACCGCACGAAGATTAGAGCTGACAATAGATCACGGAGGTTGGG	CNAG_02172	ubiquitin-protein ligase	YLR024C	UBR2	gi|27597061|ref|NP_056070.1|	E3 ubiquitin-protein ligase UBR2 isoform 1	KOG1140		N-end rule pathway, recognition component UBR1
NC_006686.1_cdsid_XP_570274.1	CND01670	0.071393	0.0229399	0.0222585	0.683192	0.854161	0.61488	0.815359	0.754977	0.86295	0.679719	0.884173	1183	2032.67	0	1045.33	1328	0	1265.67	1684	0	1338.33	1520.33	0	943	1284.33	0	1124.33	1220.67	0	NC_006686.1_cdsid_XP_570274.1	CND01670	NC_006686.1_cdsid_XP_570274.1	957	87.36	NC_006686.1_cdsid_XP_570274.1	TTTGCGTAGACCCTACTCAGTCTTGCCTCGTCGATCTGCACAATA	CNAG_01036	geranylgeranyltransferase beta subunit	YPR176C	BET2	gi|21359854|ref|NP_004573.2|	geranylgeranyl transferase type-2 subunit beta	KOG0366		Protein geranylgeranyltransferase type II, beta subunit
NC_006670.1_cdsid_XP_567052.1	CNA07360	0.945715	0.0210487	0.0257848	0.68405	0.680334	0.609236	0.596549	0.717506	0.722377	0.725408	0.722077	639.333	1143.67	0	521.333	902.667	0	789.333	1134.33	0	718	1010.33	0	692.333	883.667	0	574.333	807.333	0	NC_006670.1_cdsid_XP_567052.1	CNA07360	NC_006670.1_cdsid_XP_567052.1	3863	90.27	NC_006670.1_cdsid_XP_567052.1	AGGTGATGCCTGCACAGGAGAAGGACGTAATTTCCCGACCAGCAT	CNAG_00757	ubiquitin-specific protease	YDR069C	DOA4	gi|190684692|ref|NP_001122082.1|	ubiquitin carboxyl-terminal hydrolase 8	KOG1868		Ubiquitin C-terminal hydrolase
NC_006694.1_cdsid_XP_572770.1	CNI00250	0.342492	0.0370197	0.0794618	0.685006	0.774847	0.704617	0.875945	0.761383	0.668309	0.589018	0.780287	67.6667	97.3333	0	88	93.3333	0	90.3333	120.333	0	86.6667	136.667	0	83.6667	146.667	0	112.667	166	0	NC_006694.1_cdsid_XP_572770.1	CNI00250	NC_006694.1_cdsid_XP_572770.1	827	86.22	NC_006694.1_cdsid_XP_572770.1	CGGAATGGGTCGCATCAGAGAAGCTAGAGTACAATGTCGACACTA	CNAG_04530	DNA-binding protein	None	None	gi|21361517|ref|NP_056937.2|	UBX domain-containing protein 1	KOG2689		Predicted ubiquitin regulatory protein
NC_006692.1_cdsid_XP_571759.1	CNG00540	0.116967	0.0302432	0.0660271	0.687237	0.826546	0.632801	0.744515	0.782606	0.88531	0.646304	0.849813	216.333	387	0	244.333	330.667	0	457.333	613	0	471.333	542	0	384	592.667	0	516.333	632.333	0	NC_006692.1_cdsid_XP_571759.1	CNG00540	NC_006692.1_cdsid_XP_571759.1	3009	90.46	NC_006692.1_cdsid_XP_571759.1	TGATTCAAAGCCTTCATGGACCGAGGAGAATACGGCGACTGCGGC	CNAG_03543	conserved hypothetical protein	None	None	0	0	KOG0800		FOG: Predicted E3 ubiquitin ligase
NC_006681.1_cdsid_XP_568116.1	CNL05830	0.91234	0.00856788	0.260528	0.724812	0.770709	0.727227	0.561475	0.761163	1.07256	0.686048	0.678093	23	23.6667	-33.3333	15.3333	21.6667	-33.3333	18.3333	23.3333	-33.3333	32.6667	30	-16.6667	36.6667	56.3333	0	29.6667	56.3333	0	NC_006681.1_cdsid_XP_568116.1	CNL05830	NC_006681.1_cdsid_XP_568116.1	2625	89.79	NC_006681.1_cdsid_XP_568116.1	ACGACTGCTGGATGAATTGGAGGGGAAAGTGCAGCCTGTTCCAAA	CNAG_05034	ubiquitin conjugating enzyme family protein	None	None	0	0	KOG0895		Ubiquitin-conjugating enzyme
NC_006682.1_cdsid_XP_568274.1	CNM02190	0.0982675	0.0358079	0.244395	0.724987	0.90144	0.65712	0.797125	0.814465	0.904744	0.703376	1.00245	685	1143.33	0	708.333	880.333	0	856.333	1083.67	0	893.667	991.667	0	701	917.333	0	759.667	777.333	0	NC_006682.1_cdsid_XP_568274.1	CNM02190	NC_006682.1_cdsid_XP_568274.1	1635	86.36	NC_006682.1_cdsid_XP_568273.1, NC_006682.1_cdsid_XP_568274.1	CACCAACCAGTACTCACCTTTGGATAACACTGTGGTGCTCAACTTG	CNAG_06219	amyloid beta protein binding protein 1	YPL003W	ULA1	gi|4502169|ref|NP_003896.1|	NEDD8-activating enzyme E1 regulatory subunit isoform a	KOG2016		NEDD8-activating complex, APP-BP1/UBA5 component
NC_006682.1_cdsid_XP_568273.1	CNM02190	0.108964	0.0484332	0.132712	0.755554	0.89968	0.689927	0.828113	0.854464	0.908965	0.72227	0.961961	664.333	1045.33	0	570.333	736	0	644.333	788.667	0	808	903.333	0	652	847	0	667.333	704.333	0	NC_006682.1_cdsid_XP_568273.1	CNM02190	NC_006682.1_cdsid_XP_568273.1	1605	86.36	NC_006682.1_cdsid_XP_568273.1, NC_006682.1_cdsid_XP_568274.1	CACCAACCAGTACTCACCTTTGGATAACACTGTGGTGCTCAACTTG	CNAG_06219	amyloid beta protein binding protein 1	YPL003W	ULA1	gi|4502169|ref|NP_003896.1|	NEDD8-activating enzyme E1 regulatory subunit isoform a	KOG2016		NEDD8-activating complex, APP-BP1/UBA5 component
NC_006681.1_cdsid_XP_567951.1	CNL03930	0.0712567	0.042347	0.0297415	0.75839	0.543243	0.756195	0.496593	0.837543	0.666397	0.681431	0.466739	12381.7	13831.7	0	11196.3	14084.3	0	20018.7	18193.3	0	15301.7	14450.7	0	14413.3	15461.3	0	13702.3	17133.7	0	NC_006681.1_cdsid_XP_567951.1	CNL03930	NC_006681.1_cdsid_XP_567951.1	675	86.36	NC_006681.1_cdsid_XP_567951.1	GGACAACCTTACTCTCTGGACTTCTGACATGAACGAGCCTGAGAA	CNAG_05235	conserved hypothetical protein	YDR099W	BMH2	gi|5803225|ref|NP_006752.1|	14-3-3 protein epsilon	KOG0841		Multifunctional chaperone (14-3-3 family)
NC_006684.1_cdsid_XP_569326.1	CNB03930	0.109676	0.0312388	0.163615	0.790869	0.909574	0.738162	0.843321	0.854797	0.984545	0.779649	0.900854	1759	2485	0	2006	2343.67	0	2897	3222.33	0	3733	3367.33	0	3195.67	3621.33	0	3469.67	3557.67	0	NC_006684.1_cdsid_XP_569326.1	CNB03930	NC_006684.1_cdsid_XP_569326.1	1180	86.38	NC_006684.1_cdsid_XP_569326.1	GATTTTGAGGAAGCCTGGAAGTCTGTTGTCAAGCGTAACGACGAG	CNAG_03904	endopeptidase	YDR394W	RPT3	gi|5729991|ref|NP_006494.1|	26S protease regulatory subunit 6B isoform 1	KOG0727		26S proteasome regulatory complex, ATPase RPT3
NC_006684.1_cdsid_XP_569116.1	CNB01100	0.0448582	0.00314405	0.231583	0.792217	1.15215	0.79856	1.17252	0.772032	0.987027	0.806061	1.29689	413	617	0	480	431.667	0	484.667	656.667	0	569.333	573.667	0	333.667	417	0	501	397.333	0	NC_006684.1_cdsid_XP_569116.1	CNB01100	NC_006684.1_cdsid_XP_569116.1	1331	86.61	NC_006684.1_cdsid_XP_569116.1	CCCGAATTGTTACCAAACAGCGTCTCATCAGGATTTACCGCACTTG	CNAG_03607	conserved hypothetical protein	None	None	gi|62865649|ref|NP_001017368.1|	E3 ubiquitin-protein ligase rififylin	KOG4275		Predicted E3 ubiquitin ligase
NC_006686.1_cdsid_XP_570276.1	CND01660	0.0119414	0.00688919	0.0447727	0.842405	0.939288	0.818634	0.96112	0.856974	0.916432	0.851609	0.940313	2508	3098.67	0	2676	2582	0	2809.67	3131.33	0	3706	3571.33	0	3140.67	3268	0	2886.67	2968	0	NC_006686.1_cdsid_XP_570276.1	CND01660	NC_006686.1_cdsid_XP_570276.1	760	90.74	NC_006686.1_cdsid_XP_570276.1	GGGCAAGCATCTATGGCCATGGGTTCTTCCGTGCCTTCTGGTACA	CNAG_01035	proteasome subunit alpha type-7	YOL038W	PRE6	gi|4506189|ref|NP_002783.1|	proteasome subunit alpha type-7	KOG0183		20S proteasome, regulatory subunit alpha type PSMA7/PRE6
NC_006687.1_cdsid_XP_571010.1	CNE03880	0.0332668	0.000739148	0.233875	0.851168	1.07856	0.858481	1.06861	0.848856	1.00192	0.846166	1.16515	2225.33	2684.33	0	2409	2186	0	2756.33	3106	0	3469	3124.33	0	2699	2827.67	0	3122.33	2606.67	0	NC_006687.1_cdsid_XP_571010.1	CNE03880	NC_006687.1_cdsid_XP_571010.1	360	88.9	NC_006687.1_cdsid_XP_571010.1	TGCCATCGCCCAAGCCAGAGAATGGACTCGAAAGTATGCTCAGTA	CNAG_02148	ubiquitin-conjugating enzyme E2 13	YDR092W	UBC13	gi|4507793|ref|NP_003339.1|	ubiquitin-conjugating enzyme E2 N	KOG0417		Ubiquitin-protein ligase
NC_006687.1_cdsid_XP_570861.1	CNE03110	0.415117	0.042588	0.158441	0.86582	0.911078	0.844993	0.847365	0.919656	0.983298	0.832811	0.902571	459.333	628.333	0	469.333	603	0	650	741	0	719.667	757.333	0	866.333	971.667	0	676.333	762.333	0	NC_006687.1_cdsid_XP_570861.1	CNE03110	NC_006687.1_cdsid_XP_570861.1	965	87.28	NC_006687.1_cdsid_XP_570861.1	GGGCCGGATACTGGGAATTCAGACGAAGGGAATGTGTTGAAGAAT	CNAG_02229	farnesyltransferase	YKL019W	RAM2	gi|4503771|ref|NP_002018.1|	protein farnesyltransferase/geranylgeranyltransferase type-1 subunit alpha	KOG0530		Protein farnesyltransferase, alpha subunit/protein geranylgeranyltransferase type I, alpha subunit
NC_006670.1_cdsid_XP_566667.1	CNA02700	0.0588173	0.019967	0.0355129	1.05882	1.28969	1.05985	1.26359	1.07329	1.19478	1.04332	1.41071	5329.33	4843.67	0	5552.33	3725.33	0	7167	5937	0	6962.33	4791.33	0	5263.33	4228.33	0	5835.33	3551.67	0	NC_006670.1_cdsid_XP_566667.1	CNA02700	NC_006670.1_cdsid_XP_566667.1	1525	87.6	NC_006670.1_cdsid_XP_566667.1	GCCTTGAGTAGTGCAATCGATGCGGCTTGCTTGATACTGAGTGTC	CNAG_07346	t-complex protein 1	YJL111W	CCT7	gi|5453607|ref|NP_006420.1|	T-complex protein 1 subunit eta isoform a	KOG0361		Chaperonin complex component, TCP-1 eta subunit (CCT7)
NC_006680.1_cdsid_XP_567661.1	CNK01820	0.0702452	0.0449911	0.22173	1.07062	0.948607	1.09044	0.895668	1.03922	0.995103	1.08221	0.955051	374.667	417.333	0	180.667	211.667	0	264.667	275.333	0	118	125.333	0	135.667	127.667	0	104	121.667	0	NC_006680.1_cdsid_XP_567661.1	CNK01820	NC_006680.1_cdsid_XP_567661.1	1625	89.62	NC_006680.1_cdsid_XP_567661.1	ACATCGTACTCTGGCCTGCGACGAGGGGTCCGTTTATCAACTACC	CNAG_02694	conserved hypothetical protein	None	None	0	0	KOG3538		Disintegrin metalloproteinases with thrombospondin repeats
NC_006685.1_cdsid_XP_569828.1	CNC06960	0.359489	0.0354594	0.0731808	1.08119	1.13236	1.06211	1.0701	1.06763	1.11944	1.11384	1.20754	138.333	143	0	177	174.667	0	323.333	333.667	0	283.333	265.667	0	347.667	310.667	0	463.667	394.333	0	NC_006685.1_cdsid_XP_569828.1	CNC06960	NC_006685.1_cdsid_XP_569828.1	2261	90.81	NC_006685.1_cdsid_XP_569828.1	TTAGGCGACGGTTGATGGTGGCCAAGGTGAAGGAAGCAGAAACCG	CNAG_01483	conserved hypothetical protein	None	None	0	0	KOG0800		FOG: Predicted E3 ubiquitin ligase
NC_006685.1_cdsid_XP_569329.1	CNC00390	0.217669	0.0209118	0.0258836	1.10231	1.14981	1.11544	1.20046	1.07117	1.13755	1.12031	1.11143	7427.67	6298	0	8946.67	5695.67	0	11744	9236	0	13629.3	8460.33	0	10510.3	7729.33	0	12999.3	8055.33	0	NC_006685.1_cdsid_XP_569329.1	CNC00390	NC_006685.1_cdsid_XP_569329.1	261	87.94	NC_006685.1_cdsid_XP_569329.1	CGGTGACGCTATTGAAGTCCAACTCGAACAGGTTGGCGGTTACTA	CNAG_03049	predicted protein	YDR510W	SMT3	gi|54792065|ref|NP_001005781.1|	small ubiquitin-related modifier 1 isoform a precursor	KOG1769		Ubiquitin-like proteins
NC_006686.1_cdsid_XP_570605.1	CND04700	0.00216191	0.00646757	0.001452	1.11459	1.26169	1.13216	1.27089	1.11321	1.23953	1.09839	1.27466	101.333	94.6667	0	72.3333	53.6667	0	81.3333	74	0	68.3333	56.6667	0	58.3333	56	0	61.6667	57.3333	0	NC_006686.1_cdsid_XP_570605.1	CND04700	NC_006686.1_cdsid_XP_570605.1	885	90.18	NC_006686.1_cdsid_XP_570605.1	AAAACTCGACGCCGGTGTCACTTCACAGTCTTCTGCTGGTACCGG	CNAG_01355	thiol-disulfide exchange intermediate	None	None	gi|4759274|ref|NP_004777.1|	thioredoxin-like protein 1	KOG0908		Thioredoxin-like protein
NC_006680.1_cdsid_XP_567712.1	CNK02390	0.209498	0.000387418	0.0550794	1.16156	1.31703	1.16838	1.42749	1.1575	1.15049	1.15881	1.3731	161.667	149	0	183.667	136	0	231.333	213.667	0	233.667	209.333	0	167.333	148.667	0	194.667	157	0	NC_006680.1_cdsid_XP_567712.1	CNK02390	NC_006680.1_cdsid_XP_567712.1	10	86.72	NC_006680.1_cdsid_XP_567712.1	CAACAAGTGCAGTTGACAGACCTCAATGCTGTCCAGCTTCAAGAAG	CNAG_01899	Byr1-binding protein Bob1	YML094W	GIM5	gi|22202633|ref|NP_002615.2|	prefoldin subunit 5 isoform alpha	KOG3048		Molecular chaperone Prefoldin, subunit 5
NC_006670.1_cdsid_XP_566788.1	CNA05020	0.849893	0.0135717	0.132645	1.21431	1.20037	1.2345	1.35529	1.16012	1.18959	1.2483	1.05623	675.333	578	0	497	383	0	688.333	623	0	653.333	548.333	0	583.333	470	0	466	454.667	0	NC_006670.1_cdsid_XP_566788.1	CNA05020	NC_006670.1_cdsid_XP_566788.1	4598	90.85	NC_006670.1_cdsid_XP_566788.1	TTGAGCCTGCCAGGTCCGACTCTCGAGTCTCCATCAAGACGCCTAAT	CNAG_00520	conserved hypothetical protein	None	None	0	0	KOG4400		E3 ubiquitin ligase interacting with arginine methyltransferase
NC_006692.1_cdsid_XP_571811.1	CNG01290	0.0195333	0.000322778	0.00622802	1.22401	1.58805	1.21962	1.70606	1.23291	1.52404	1.21948	1.53406	4741.67	3779.67	0	6348	3161.33	0	7562.33	5458.33	0	8590.67	4588.33	0	7518.67	5182	0	9441	4965.67	0	NC_006692.1_cdsid_XP_571811.1	CNG01290	NC_006692.1_cdsid_XP_571811.1	1522	90.21	NC_006692.1_cdsid_XP_571811.1	TTGCTGGTGTCTACGAGTGCTTTGGAGTTGGCGACTGAGACGGTG	CNAG_03459	t-complex protein 1	YDL143W	CCT4	gi|38455427|ref|NP_006421.2|	T-complex protein 1 subunit delta	KOG0358		Chaperonin complex component, TCP-1 delta subunit (CCT4)
NC_006686.1_cdsid_XP_570595.1	CND04040	0.450334	0.00574042	0.0104821	1.23519	1.20861	1.24998	1.20806	1.1962	1.16805	1.25938	1.24973	266.333	239.667	0	266.333	228.333	0	347	320	0	372.667	341.667	0	387.333	309.333	0	323	268.667	0	NC_006686.1_cdsid_XP_570595.1	CND04040	NC_006686.1_cdsid_XP_570595.1	1058	90.36	NC_006686.1_cdsid_XP_570595.1	ATGTCGATCCCAGCAGGAGACCTCCAGGAGCATATGTCACGGAGT	CNAG_01284	ATPase	YGR028W	MSP1	gi|31377644|ref|NP_116199.2|	ATPase family AAA domain-containing protein 1	KOG0737		AAA+-type ATPase
NC_006691.1_cdsid_XP_571674.1	CNF03800	0.255534	0.0267865	0.0114202	1.25889	1.34966	1.34945	1.3456	1.18373	1.2764	1.24348	1.42699	314	263.333	0	231	179.333	0	157.333	139.667	-33.3333	341	283.667	0	351	279.333	0	389.667	289	0	NC_006691.1_cdsid_XP_571674.1	CNF03800	NC_006691.1_cdsid_XP_571674.1	1725	89.06	NC_006691.1_cdsid_XP_571674.1	CAAACGATCCATAGCCTATGCCCAGCCAATGTCGAGGTTGTTGGC	CNAG_06637	ubiquitin specific protease	YMR223W	UBP8	gi|150010639|ref|NP_056091.1|	ubiquitin carboxyl-terminal hydrolase 22	KOG1867		Ubiquitin-specific protease
NC_006670.1_cdsid_XP_566605.1	CNA01400	0.208934	0.0323526	0.0213459	1.25942	1.39772	1.36545	1.48956	1.18853	1.266	1.22428	1.43761	391.667	337	0	436	302.333	0	554.333	490	0	529.667	431.333	0	467	382.667	0	488.667	349.667	0	NC_006670.1_cdsid_XP_566605.1	CNA01400	NC_006670.1_cdsid_XP_566605.1	1187	86.34	NC_006670.1_cdsid_XP_566605.1, NC_006670.1_cdsid_XP_566604.1	CTGTTGGCGACATGGATTGTGAGGATGGTGATATGCTTGAAGTCAG	CNAG_00152	conserved hypothetical protein	None	None	0	0	KOG1769		Ubiquitin-like proteins
NC_006670.1_cdsid_XP_566776.1	CNA04280	0.0255049	0.0239746	0.00836279	1.30381	1.7011	1.35277	1.85488	1.36082	1.67989	1.19785	1.56852	45.3333	29	-16.6667	112.333	56.3333	0	159.333	121.333	0	304.333	186.333	0	360	299	0	507	332.667	0	NC_006670.1_cdsid_XP_566776.1	CNA04280	NC_006670.1_cdsid_XP_566776.1	1406	86.5	NC_006670.1_cdsid_XP_566776.1	GCTTGGATATGGACAAGGGCGAAATTGGGTCTATGAGACAATTGGG	CNAG_00447	t-complex protein 1	YIL142W	CCT2	gi|5453603|ref|NP_006422.1|	T-complex protein 1 subunit beta	KOG0363		Chaperonin complex component, TCP-1 beta subunit (CCT2)
NC_006687.1_cdsid_XP_570934.1	CNE02370	0.859748	0.00238681	0.0161578	1.32325	1.33535	1.29072	1.25952	1.35327	1.42936	1.32575	1.31716	845.333	700.333	0	825	654.333	0	873.333	668.667	0	1689.67	1163.33	0	1756	1166.33	0	1351	987.667	0	NC_006687.1_cdsid_XP_570934.1	CNE02370	NC_006687.1_cdsid_XP_570934.1	373	87.05	NC_006687.1_cdsid_XP_570934.1	GTCTTCGAAGTGGAGCTGTTGGGTATCAAGAACCGTCATGTCGAC	CNAG_02309	FK506-binding protein 2	YDR519W	FPR2	gi|17149844|ref|NP_476433.1|	peptidyl-prolyl cis-trans isomerase FKBP2 precursor	KOG0549		FKBP-type peptidyl-prolyl cis-trans isomerase
NC_006685.1_cdsid_XP_569698.1	CNC04480	0.0124055	0.00349574	0.0300453	1.32454	0.635229	1.2814	0.71651	1.33977	0.647314	1.35246	0.541862	39.6667	26	-16.6667	18.6667	20.6667	-50	32.3333	23	-33.3333	20	30	-16.6667	37.3333	28.6667	-16.6667	17	43	0	NC_006685.1_cdsid_XP_569698.1	CNC04480	NC_006685.1_cdsid_XP_569698.1	1149	86.14	NC_006685.1_cdsid_XP_569698.1	CCTCGGTGATTCCTTCCTGAAGAATGTGTACATGACCACCAATGTG	CNAG_07520	endopeptidase	None	None	0	0	KOG1339		Aspartyl protease
NC_006670.1_cdsid_XP_566604.1	CNA01400	0.285253	0.0241547	0.00711735	1.34682	1.44702	1.47468	1.53315	1.29514	1.37814	1.27065	1.42979	428	349.333	0	420.667	281.333	0	448.333	378.333	0	433.667	338.667	0	401.333	318.333	0	411	302.333	0	NC_006670.1_cdsid_XP_566604.1	CNA01400	NC_006670.1_cdsid_XP_566604.1	1226	86.34	NC_006670.1_cdsid_XP_566604.1, NC_006670.1_cdsid_XP_566605.1	CTGTTGGCGACATGGATTGTGAGGATGGTGATATGCTTGAAGTCAG	CNAG_00152	conserved hypothetical protein	None	None	0	0	KOG1769		Ubiquitin-like proteins
NC_006682.1_cdsid_XP_568283.1	CNM02070	0.129227	0.0379046	0.00812527	1.35902	1.58004	1.34544	1.65958	1.22284	1.45336	1.5088	1.62717	7785	5489.67	0	7841	3865.67	0	8767.67	6309.67	0	13197	6712	0	9671.33	5404.33	0	10350.7	5063.33	0	NC_006682.1_cdsid_XP_568283.1	CNM02070	NC_006682.1_cdsid_XP_568283.1	2076	87.87	NC_006682.1_cdsid_XP_568283.1	CACCACCCAACAATGGCTTGAGGACCAACTTTTCCGTCAATCAGA	CNAG_06208	heat shock protein	YPL106C	SSE1	gi|38327039|ref|NP_002145.3|	heat shock 70 kDa protein 4	KOG0103		Molecular chaperones HSP105/HSP110/SSE1, HSP70 superfamily
NC_006693.1_cdsid_XP_572394.1	CNH02200	0.960518	0.0472984	0.0705177	1.36002	1.35512	1.52372	1.38498	1.20264	1.52953	1.3537	1.15085	1633.67	1149.67	0	1302.33	976.667	0	1783.67	1490.33	0	1859	1182.33	0	1887.33	1226.67	0	1268.67	1060.33	0	NC_006693.1_cdsid_XP_572394.1	CNH02200	NC_006693.1_cdsid_XP_572394.1	157	88.29	NC_006693.1_cdsid_XP_572394.1	CAAGCTAGGGATGACTGTTTCATCAAGTCTGCACCTGGAGAGGGC	CNAG_05573	conserved hypothetical protein	None	None	gi|5031645|ref|NP_005685.1|	cytochrome c oxidase copper chaperone	KOG3496		Cytochrome c oxidase assembly protein/Cu2+ chaperone COX17
NC_006685.1_cdsid_XP_569850.1	CNC07020	0.0573632	0.0281717	0.982887	1.36478	1.0095	1.47052	1.1101	1.23018	1.07556	1.39363	0.842845	199.667	145.667	0	177.333	168.667	0	303.667	268.667	0	235.667	225.333	0	340.667	243.667	0	186.333	229.333	0	NC_006685.1_cdsid_XP_569850.1	CNC07020	NC_006685.1_cdsid_XP_569850.1	2029	87.76	NC_006685.1_cdsid_XP_569850.1	CAGGAAATGAGTGTGGAGGAAGTCATTGCCAATGCTGAGGAGCTG	CNAG_01477	serine palmitoyl transferase subunit	YDR062W	LCB2	gi|4758668|ref|NP_004854.1|	serine palmitoyltransferase 2	KOG1357		Serine palmitoyltransferase
NC_006686.1_cdsid_XP_570451.1	CND02120	0.344814	0.0409298	0.0955754	1.36841	1.23239	1.53247	1.07483	1.34641	1.27342	1.22635	1.34893	135.667	97.3333	0	117.333	106.667	0	214.333	170	0	188.333	157.667	0	185.333	156	0	176.667	149	0	NC_006686.1_cdsid_XP_570451.1	CND02120	NC_006686.1_cdsid_XP_570451.1	657	89.01	NC_006686.1_cdsid_XP_570451.1	AGATAGCTCACGGGGAAATAGCAGTCAACCAGCGGCTGTAACGAC	CNAG_01084	ubiquitin conjugating enzyme 4	None	None	0	0	KOG0417		Ubiquitin-protein ligase
NC_006681.1_cdsid_XP_567939.1	CNL03780	0.576129	0.0242535	0.0156642	1.37147	1.42952	1.5102	1.55231	1.29032	1.40498	1.31387	1.33126	473	388.333	0	514.333	345.333	0	609	494	0	611.333	439.667	0	522.333	397.333	0	423	330	0	NC_006681.1_cdsid_XP_567939.1	CNL03780	NC_006681.1_cdsid_XP_567939.1	937	86.03	NC_006693.1_cdsid_XP_572538.1, NC_006681.1_cdsid_XP_567939.1	GGAGAAGTAGAAGTGATCGAAGGAGAGGGTATGCCATCGTACATGG	CNAG_05252	chaperone regulator	YMR214W	SCJ1	0	0	KOG0712		Molecular chaperone (DnaJ superfamily)
NC_006680.1_cdsid_XP_567696.1	CNK02220	0.0196301	0.0187426	0.0103514	1.39925	2.10927	1.52858	2.42049	1.35736	1.86944	1.31181	2.03789	1099.67	803	0	2107	885.333	0	2779	2006.33	0	2889.67	1477.33	0	2819	1882.33	0	4266.33	2022.33	0	NC_006680.1_cdsid_XP_567696.1	CNK02220	NC_006680.1_cdsid_XP_567696.1	623	90.73	NC_006680.1_cdsid_XP_567696.1	AAGGTTGGACGATTGGTTCTAGGGTTTTGAGGCCAGCGCAGGTCG	CNAG_01881	grpe protein	YOR232W	MGE1	gi|24308295|ref|NP_079472.1|	grpE protein homolog 1, mitochondrial precursor	KOG3003		Molecular chaperone of the GrpE family
NC_006679.1_cdsid_XP_567454.1	CNJ00730	0.0283369	0.00286737	0.407461	1.41219	0.93501	1.36381	0.843238	1.4198	0.89826	1.45297	1.06353	1655.67	1290	0	675.667	800.333	0	1251	900	-16.6667	1002.33	1112	0	1544.33	968	0	821.333	800.667	0	NC_006679.1_cdsid_XP_567454.1	CNJ00730	NC_006679.1_cdsid_XP_567454.1	1577	89.47	NC_006679.1_cdsid_XP_567454.1	TCAGCGATTCCAGCACTATTGGTGTGGCTTCTGGCTCTGAAGCAA	CNAG_04635	endopeptidase	None	None	0	0	KOG1339		Aspartyl protease
NC_006684.1_cdsid_XP_568930.1	CNB04310	0.0243172	0.0172066	0.0113094	1.45419	2.20458	1.45953	2.52402	1.32776	1.88691	1.57527	2.2028	797.667	568.667	0	1084	441.333	0	910.667	708.333	0	1407.67	743.333	0	757.667	493.333	0	855	402.667	0	NC_006684.1_cdsid_XP_568930.1	CNB04310	NC_006684.1_cdsid_XP_568930.1	1054	86.75	NC_006684.1_cdsid_XP_568930.1	CGCAAGGCATTGCCCAAGTTCAATAAGAAGATTCACATCGACGAGG	CNAG_03944	chaperone regulator	YNL064C	YDJ1	gi|5031741|ref|NP_005871.1|	dnaJ homolog subfamily A member 2	KOG0712		Molecular chaperone (DnaJ superfamily)
NC_006691.1_cdsid_XP_571475.1	CNF00480	0.455799	0.0210652	0.0121786	1.4587	1.55246	1.50362	1.6944	1.56688	1.52978	1.3056	1.4332	13	-7	-50	13	6.33333	-50	43.6667	26.6667	-33.3333	148	102.333	0	162.667	127.333	0	140.333	110.667	0	NC_006691.1_cdsid_XP_571475.1	CNF00480	NC_006691.1_cdsid_XP_571475.1	1056	88.35	NC_006691.1_cdsid_XP_571475.1	AAGACTGAAGAGGCAAGACGCATTGAGAGGGTTTAGGGAAAGGCC	CNAG_05927	conserved hypothetical protein	YNL315C	ATP11	gi|110349780|ref|NP_073582.2|	ATP synthase mitochondrial F1 complex assembly factor 1 isoform 1 precursor	KOG3281		Mitochondrial F1-ATPase assembly protein
NC_006685.1_cdsid_XP_569516.1	CNC02360	0.23908	0.0283104	0.285274	1.46407	1.20865	1.407	0.936974	1.33208	1.30632	1.65313	1.38265	200.333	152.667	0	104.333	105.667	0	169.667	134.333	0	169.333	140.333	0	166.667	102.667	0	119.333	97	0	NC_006685.1_cdsid_XP_569516.1	CNC02360	NC_006685.1_cdsid_XP_569516.1	1869	86.16	NC_006685.1_cdsid_XP_569516.1	CGGAGGTATCGATCCCTCTGCAATCTCTTATATCCGCCAATACGT	CNAG_01731	conserved hypothetical protein	None	None	0	0	KOG0548		Molecular co-chaperone STI1
NC_006687.1_cdsid_XP_571214.1	CNE02650	0.0449994	0.0304972	0.109625	1.47466	1.12544	1.68149	1.10133	1.35067	1.21792	1.39181	1.05707	426	295	0	347.667	322.333	0	504.333	401.667	0	598	491	0	986.333	652.333	0	658	635.333	0	NC_006687.1_cdsid_XP_571214.1	CNE02650	NC_006687.1_cdsid_XP_571214.1	1901	87.06	NC_006687.1_cdsid_XP_571214.1	GAGGCTATCCGGAGAGGGATTATGGATATGATAGGATGGATGGGCC	CNAG_02281	conserved hypothetical protein	None	None	0	0	KOG1868		Ubiquitin C-terminal hydrolase
NC_006687.1_cdsid_XP_570872.1	CNE02090	0.473835	0.00173543	0.0812668	1.53679	1.85418	1.5623	1.31864	1.48227	1.80015	1.56579	2.44376	13899.7	7897	0	15492.7	7709.67	0	19564.7	10539	0	23820	8463.67	0	17526.7	8556.33	0	21724	5872.67	0	NC_006687.1_cdsid_XP_570872.1	CNE02090	NC_006687.1_cdsid_XP_570872.1	475	88.62	NC_006687.1_cdsid_XP_570872.1	AAGTGCTACAACTGTGGTCAGGACGGTCACATCTCTAGGGAGTGC	CNAG_02338	DNA-binding protein hexbp	None	None	gi|187608744|ref|NP_001120667.1|	cellular nucleic acid-binding protein isoform 5	KOG4400		E3 ubiquitin ligase interacting with arginine methyltransferase
NC_006691.1_cdsid_XP_571457.1	CNF00190	0.137975	0.0237033	0.00603311	1.54228	1.29726	1.75449	1.25045	1.41722	1.34124	1.45512	1.30008	428.667	283	0	325.333	262	0	550.333	413	0	453.333	361	0	426.333	295.333	0	351	284.667	0	NC_006691.1_cdsid_XP_571457.1	CNF00190	NC_006691.1_cdsid_XP_571457.1	2009	86.22	NC_006691.1_cdsid_XP_571457.1	GTTCGGAACAGAAGAGTGTGGTTGATTGGTTAGGCATACGGGATC	CNAG_05963	conserved hypothetical protein	None	None	0	0	KOG0802		E3 ubiquitin ligase
NC_006685.1_cdsid_XP_569466.1	CNC02040	0.967287	0.0103877	0.0289876	1.58875	1.60222	1.66445	1.62466	1.6597	1.81082	1.4421	1.37119	983.667	636	0	878.667	553	0	1278	791.667	0	1098.67	619	0	1070	681.667	0	874.667	652.333	0	NC_006685.1_cdsid_XP_569466.1	CNC02040	NC_006685.1_cdsid_XP_569466.1	1586	90.44	NC_006685.1_cdsid_XP_569466.1	CTTCTGCCATAGGCGGTGCCATTGGATGGGTTGAACGGTTCATGC	CNAG_01696	DNAj protein	None	None	gi|205360840|ref|NP_001128582.1|	dnaJ homolog subfamily A member 3, mitochondrial isoform 2	KOG0715		Molecular chaperone (DnaJ superfamily)
NC_006686.1_cdsid_XP_570522.1	CND03420	0.869121	0.0191655	0.0300289	1.59813	1.63412	1.77153	1.81393	1.41418	1.37057	1.60869	1.71787	383.667	246	0	353	198.667	0	278.667	210.333	0	525.667	398.333	0	540.667	337	0	460.333	280.667	0	NC_006686.1_cdsid_XP_570522.1	CND03420	NC_006686.1_cdsid_XP_570522.1	493	88.08	NC_006686.1_cdsid_XP_570522.1	CCCGATGTCAGTGGGAGAGAGAGTTTGATGAAATGGCTCTGCGAG	CNAG_01220	mitochondrial FAD-linked sulfhydryl oxidase ERV1	YGR029W	ERV1	gi|54112432|ref|NP_005253.3|	FAD-linked sulfhydryl oxidase ALR	KOG3355		Mitochondrial sulfhydryl oxidase involved in the biogenesis of cytosolic Fe/S proteins
NC_006685.1_cdsid_XP_569482.1	CNC01490	0.70424	0.0253626	0.0144486	1.64955	1.57822	1.91344	1.64102	1.46311	1.41073	1.57211	1.68291	104.667	54.6667	0	121.333	68.6667	0	149.333	104.667	0	142.667	107	0	169.667	110	0	178.333	122.333	0	NC_006685.1_cdsid_XP_569482.1	CNC01490	NC_006685.1_cdsid_XP_569482.1	440	87.69	NC_006685.1_cdsid_XP_569482.1	GACCAGTGGAGGAAATCAAGATACATCGAGCGAGACTGGGTGACG	CNAG_01636	peptidyl-prolyl cis-trans isomerase-like 1	None	None	gi|7706339|ref|NP_057143.1|	peptidyl-prolyl cis-trans isomerase-like 1	KOG0881		Cyclophilin type peptidyl-prolyl cis-trans isomerase
NC_006691.1_cdsid_XP_571578.1	CNF02730	0.71406	0.012792	0.0111469	1.68388	1.74146	1.73347	1.63942	1.49626	1.63351	1.82191	1.95145	1176.33	758.667	0	958.333	582.333	0	1123.33	774.333	0	1123.67	696.667	0	937	502.667	0	806	428.333	0	NC_006691.1_cdsid_XP_571578.1	CNF02730	NC_006691.1_cdsid_XP_571578.1	875	90.3	NC_006691.1_cdsid_XP_571578.1	AAGAAGATGGTGAAGAAGGCTCCGCACTCGACACACCCACACAGG	CNAG_05700	endoplasmic reticulum protein	YFR041C	ERJ5	0	0	KOG0724		Zuotin and related molecular chaperones (DnaJ superfamily), contains DNA-binding domains
NC_006692.1_cdsid_XP_571864.1	CNG01050	0.0493354	0.0126985	0.152121	1.71342	1.22545	1.80358	1.29744	1.51187	1.35415	1.82481	1.02474	703	441.667	0	447	358.333	0	622.333	432.667	0	676.333	497	0	938	502.333	0	460	462.667	0	NC_006692.1_cdsid_XP_571864.1	CNG01050	NC_006692.1_cdsid_XP_571864.1	882	86.9	NC_006692.1_cdsid_XP_571864.1	CGAGATACCTGAGATTAGCGATGCCGATTTCGAAGCTCTCCAAGC	CNAG_03487	DNAJ domain-containing protein	None	None	gi|27597059|ref|NP_056005.1|	dnaJ homolog subfamily C member 9	KOG0719		Molecular chaperone (DnaJ superfamily)
NC_006691.1_cdsid_XP_571272.1	CNF01270	0.889667	0.0299452	0.0189096	1.78868	1.74765	1.90223	1.97383	1.45041	1.51246	2.01338	1.75667	725	431	0	714.333	394	0	840	605.667	0	771	514.667	0	846.333	431.333	0	646	381	0	NC_006691.1_cdsid_XP_571272.1	CNF01270	NC_006691.1_cdsid_XP_571272.1	2684	86.92	NC_006691.1_cdsid_XP_571272.1	GATTGACGATGGGGGCGATAATCACGTTAAAGAGAACGATCGGGT	CNAG_05846	UBC25	None	None	gi|192449449|ref|NP_071349.3|	ubiquitin-conjugating enzyme E2 O	KOG0895		Ubiquitin-conjugating enzyme
NC_006684.1_cdsid_XP_568866.1	CNB02770	0.171189	0.0445079	6.55997e-06	1.91517	1.40889	2.16827	1.41005	1.42751	1.41021	2.14973	1.40642	688.333	377	0	337.333	241	0	459.333	352.333	0	383	288.333	0	509.667	238.667	0	266.333	192	0	NC_006684.1_cdsid_XP_568866.1	CNB02770	NC_006684.1_cdsid_XP_568866.1	463	88.86	NC_006684.1_cdsid_XP_568866.1	TCTGGTTCTTCTGCCTCCGCTTCTTCCTCTTCTTCCTCTAGCGACT	CNAG_03782	conserved hypothetical protein	None	None	0	0	KOG1870		Ubiquitin C-terminal hydrolase
NC_006679.1_cdsid_XP_567440.1	CNJ02480	0.122829	0.0101722	0.0108881	1.96982	1.63764	2.21429	1.80646	1.74748	1.58307	1.94768	1.5234	967.667	455	0	736	444.333	0	1186	700	0	841	546.333	0	1084	520.333	0	810.667	541.333	0	NC_006679.1_cdsid_XP_567440.1	CNJ02480	NC_006679.1_cdsid_XP_567440.1	875	87.92	NC_006679.1_cdsid_XP_567440.1	CTCGACCTGATGAAGCAGTATCATGGGGTAAGATCCGTGCTGGTG	CNAG_04822	deoxyhypusine synthase	YHR068W	DYS1	gi|4503325|ref|NP_001921.1|	deoxyhypusine synthase isoform a	KOG2924		Deoxyhypusine synthase
NC_006670.1_cdsid_XP_566670.1	CNA03390	0.20352	0.0400702	0.0136471	2.04927	1.51677	2.48441	1.6366	1.52646	1.38322	2.13693	1.53048	94	35	0	61.3333	33.3333	-16.6667	77.3333	51	-16.6667	88.6667	67	0	118.667	60.6667	0	74	57.6667	0	NC_006670.1_cdsid_XP_566670.1	CNA03390	NC_006670.1_cdsid_XP_566670.1	1133	88.41	NC_006670.1_cdsid_XP_566670.1	TAGAAAAGACAGGTGTTACTCAGCGATATCGGACCGACGCCGTCC	CNAG_00364	O-sialoglycoprotein endopeptidase	YKR038C	KAE1	gi|8923380|ref|NP_060277.1|	probable O-sialoglycoprotein endopeptidase	KOG2708		Predicted metalloprotease with chaperone activity (RNAse H/HSP70 fold)
NC_006686.1_cdsid_XP_570059.1	CND05160	0.912394	0.040147	0.0321787	2.22011	2.15212	2.70818	2.62623	1.58964	1.63802	2.36249	2.1921	1049.67	404.667	0	1864.67	735.667	0	2626.33	1624.33	0	2596.67	1518.67	0	5548.33	2075.33	0	6101.33	2500.67	0	NC_006686.1_cdsid_XP_570059.1	CND05160	NC_006686.1_cdsid_XP_570059.1	1722	90.94	NC_006686.1_cdsid_XP_570059.1	AGTTATTGTGCAGCGAGGAGGTGGTCTTGAGGTCAGGGCTTGGGAG	CNAG_01404	hsp71-like protein	None	None	0	0	KOG0101		Molecular chaperones HSP70/HSC70, HSP70 superfamily
NC_006670.1_cdsid_XP_566967.1	CNA06130	0.115529	0.00440503	0.000239371	2.35712	2.01204	2.53104	2.04236	2.1012	1.97004	2.43913	2.02371	2029.67	864.667	0	1240.33	609.667	0	1711.67	817.667	0	1302	664.667	0	1506.67	579.667	0	1056	533	0	NC_006670.1_cdsid_XP_566967.1	CNA06130	NC_006670.1_cdsid_XP_566967.1	3765	87.98	NC_006670.1_cdsid_XP_566967.1	TCTCGAACCAGGACTGCATGCTCTTTGTAACTTGACTACTGCCGG	CNAG_00633	conserved hypothetical protein	None	None	0	0	KOG2177		Predicted E3 ubiquitin ligase
NC_006684.1_cdsid_XP_569239.1	CNB04150	0.675685	0.02989	0.013736	2.35992	2.15004	2.86583	2.46726	1.73953	1.81107	2.4744	2.17178	1499.33	583	0	1652.67	695	0	1805.67	1041.33	0	2345.67	1255.67	0	3076.33	1093.33	0	1993	886.667	0	NC_006684.1_cdsid_XP_569239.1	CNB04150	NC_006684.1_cdsid_XP_569239.1	1210	87.47	NC_006684.1_cdsid_XP_569239.1	GAGGTAGCCAGGGGTGTTGAAAATTTGGAAGTTGAGGCGTCTTCAT	CNAG_03926	methionine aminopeptidase 1	YLR244C	MAP1	gi|164420681|ref|NP_055958.2|	methionine aminopeptidase 1	KOG2738		Putative methionine aminopeptidase
NC_006685.1_cdsid_XP_569831.1	CNC07050	0.169847	0.0375174	0.014058	2.37086	1.59902	2.53271	1.66289	1.67014	1.42703	2.90973	1.70713	103	38.6667	0	69	38	0	118.667	71.3333	0	89.6667	65.6667	0	118	43.6667	0	73.3333	51	0	NC_006685.1_cdsid_XP_569831.1	CNC07050	NC_006685.1_cdsid_XP_569831.1	2016	90.83	NC_006685.1_cdsid_XP_569831.1	GAGAAGTGATTCGGCGGTGACATCGCGGGTTGTACGACAGGTTCGT	CNAG_01474	conserved hypothetical protein	None	None	0	0	KOG1543		Cysteine proteinase Cathepsin L
NC_006692.1_cdsid_XP_571889.1	CNG01950	0.109674	0.0124388	0.0106464	2.40746	1.84187	2.77995	2.01144	1.98802	1.62578	2.45442	1.88838	738	322	0	520.667	268	0	777.333	409	0	605.333	383.333	0	727.667	296	0	486.333	269.333	0	NC_006692.1_cdsid_XP_571889.1	CNG01950	NC_006692.1_cdsid_XP_571889.1	2221	90.72	NC_006692.1_cdsid_XP_571889.1	TGCTCTGGTGCAGAAGTCGTCTCAATCTGCCAGGATGCGGCTTTG	CNAG_03390	AAA family ATPase	YLR397C	AFG2	gi|157671927|ref|NP_660208.2|	spermatogenesis-associated protein 5	KOG0730		AAA+-type ATPase
NC_006670.1_cdsid_XP_567015.1	CNA06980	0.209991	0.0225488	0.0167299	2.54393	1.9363	3.19842	2.11234	1.97288	1.62045	2.46049	2.07611	444.667	157	0	558.333	274.667	0	664	356.667	0	663	412.333	0	1468.67	555	0	1175.33	590	0	NC_006670.1_cdsid_XP_567015.1	CNA06980	NC_006670.1_cdsid_XP_567015.1	2178	89.94	NC_006670.1_cdsid_XP_567015.1	AACGGAGGCCAGGGTGGAAGGAGAAGGGATGGATGTTGATGAGAT	CNAG_00719	helicase	YLL034C	RIX7	gi|45643123|ref|NP_002524.2|	nuclear valosin-containing protein-like isoform 1	KOG0733		Nuclear AAA ATPase (VCP subfamily)
NC_006670.1_cdsid_XP_566941.1	CNA05860	0.623358	0.0491477	0.0374954	3.0852	2.54714	3.54122	2.84031	1.78864	1.72786	3.92575	3.07325	6029.67	1680.67	0	4166.67	1401.67	0	5291	2744	0	4513	2361.33	0	5907	1334	0	4012	1306	0	NC_006670.1_cdsid_XP_566941.1	CNA05860	NC_006670.1_cdsid_XP_566941.1	731	90.09	NC_006670.1_cdsid_XP_566941.1	TTGGTTCTCCTCCAGGCAAGGTCTACGCACATCTCAAGGCAGTCG	CNAG_00603	pre-rRNA-processing protein PNO1	YOR145C	PNO1	gi|10047140|ref|NP_064528.1|	RNA-binding protein PNO1	KOG3273		Predicted RNA-binding protein Pno1p interacting with Nob1p and involved in 26S proteasome assembly
NC_006684.1_cdsid_XP_568947.1	CNB04530	0.582776	0.0328724	0.0335358	3.25246	2.71531	4.33564	3.66146	2.1024	1.96041	3.31933	2.52406	1187.67	298	0	1139.67	338	0	1531	743	0	1392	708.333	0	2141.67	594.333	0	1288	531	0	NC_006684.1_cdsid_XP_568947.1	CNB04530	NC_006684.1_cdsid_XP_568947.1	1041	90.43	NC_006684.1_cdsid_XP_568947.1	GACCGAAGTCGTCACGAAGCCAAAGGCCAAGGTTGTCGCGTTCTA	CNAG_03964	zinc knuckle family protein	None	None	0	0	KOG4400		E3 ubiquitin ligase interacting with arginine methyltransferase
NC_006681.1_cdsid_XP_568071.1	CNL05330	0.0547937	0.0110226	0.020128	3.77517	2.17749	4.7799	1.76759	2.96861	2.58943	3.57701	2.17546	654.333	156	0	462	269	0	1485	516.333	0	1345.33	528.667	0	2547.33	644	0	1811	798.333	0	NC_006681.1_cdsid_XP_568071.1	CNL05330	NC_006681.1_cdsid_XP_568071.1	357	88.42	NC_006681.1_cdsid_XP_568071.1	TGAAGGGGAGCTGGAGTACGAGCTTAGAGATAGGGACGAGATCGT	CNAG_05086	chromosome 9 open reading frame 74	YIL008W	URM1	gi|13569870|ref|NP_112176.1|	ubiquitin-related modifier 1 homolog isoform a	KOG4146		Ubiquitin-like protein
NC_006691.1_cdsid_XP_571322.1	CNF02240	0.250869	0.0133549	0.000971416	2.46691	2.05861	2.98458	2.13688	2.10828	1.97681	2.30785	2.06213	527	201.667	0	365.333	176.333	0	718.333	359	0	527.667	287	0	646.667	281	0	557	278.667	0	NC_006691.1_cdsid_XP_571322.1	CNF02240	NC_006691.1_cdsid_XP_571322.1	2322	90.14	NC_006691.1_cdsid_XP_571322.1	AGGAAGAATGCTGGTGTCGCCTGTGTTAACTGCGATGGAGGAGGT	CNAG_07672	conserved hypothetical protein	None	None	0	0	KOG1282		Serine carboxypeptidases (lysosomal cathepsin A)
NC_006687.1_cdsid_XP_570924.1	CNE02290	0.218598	0.0133259	0.00115778	2.8783	2.27635	3.4286	2.26218	2.26133	2.17336	2.94498	2.3935	815.333	289	0	486.333	218.667	0	702.667	330	0	754	351.333	0	859.667	291.667	0	532.667	234	0	NC_006687.1_cdsid_XP_570924.1	CNE02290	NC_006687.1_cdsid_XP_570924.1	1479	89.75	NC_006687.1_cdsid_XP_570924.1	TGGAAAGACGGGAGTCGAAGTGAGTTTTACCACCGGTCCTGGAGG	CNAG_02317	arginine N-methyltransferase 3	None	None	0	0	KOG1499		Protein arginine N-methyltransferase PRMT1 and related enzymes
[truncated: 947 more rows]

## Sheet: p<0.05, 1.5-fold WT 0 vs 60 min
Table S2. List of KR-72 responsive genes, whose expression changes were more than 1.5 fold
[truncated: 2,054 more rows]
