# Supplementary material for: 9-O-butyl-13-(4-isopropylbenzyl)berberine, KR-72, Is a Potent Antifungal Agent That Inhibits the Growth of Cryptococcus neoformans by Regulating Gene Expression
Source: PLoS One. 2014 Oct 10;9(10):e109863. doi: 10.1371/journal.pone.0109863 (PMC4193857; doi:10.1371/journal.pone.0109863)
Supplement: File S1 — Figure S1, Construction of CTR4 promoter replacement strains. (A-D) The overlap PCR transformation strategy for CTR4 promoter replacement strains with gene specific primers with were listed in Table S2 in File S1. The lower diagrams represent the CTR4 promoter replacement alleles. Then genomic DNA was digested with specific enzymes for checking replacement of CTR4 promoter and electrophoresed on a 1% TAE agarose gel. Transfer, hybridization and autoradiography were performed as followed by Southern blot hybridization using a gene-specific probe with was radioactively 32P-labeled. Table S1, C. neoformans strains used in this study. Table S2, Primers used in this study. Table S3, List of KR-72 responsive genes in C. neoformans. Table S4, List of KR-72 responsive genes, whose expression changes were more than 1.5 fold. Table S5, List of C. neoformans genes downregulated by KR-72. Table S6, List of C. neoformans genes upregulated by KR-72. (ZIP) [file pone.0109863.s001.zip › File S1/Table S5.xlsx]

## Sheet: down
Table S5. List of C. neoformans genes downregulated by KR-72
* Genes whose expressions were downregulated by more than 1.5 fold after 30 min or 60 min treatment of KR-72
WT 0 vs 30min	WT 0 vs 60min	H99 ID	Sce Gene (SGD)	KOGs Catagory	KOGs Description
0.663017	0.979655	CNAG_01313	None	A	ATP-dependent RNA helicase
0.536984	0.691833	CNAG_04211	MEX67		mRNA export factor TAP/MEX67
0.634225	0.801551	CNAG_07446	ISD11		Uncharacterized conserved protein BCN92
0.616565	1.26233	CNAG_04387	DIB1		Component of the U4/U6.U5 snRNP/mitosis protein DIM1
0.624606	0.800639	CNAG_05096	None	B	Histone deacetylase complex, catalytic component RPD3
0.756547	0.319562	CNAG_00121	GPD1	C	Glycerol-3-phosphate dehydrogenase/dihydroxyacetone 3-phosphate reductase
0.600015	0.670802	CNAG_00360	SNF4		5'-AMP-activated protein kinase, gamma subunit
0.528776	0.63537	CNAG_00560	VMA4		Vacuolar H+-ATPase V1 sector, subunit E
0.563521	0.441416	CNAG_00889	None		NADP+-dependent malic enzyme
0.59226	0.761307	CNAG_01106	VPH1		Vacuolar H+-ATPase V0 sector, subunit a
0.260122	0.0400814	CNAG_01464	YHB1		Globins and related hemoproteins
0.561785	0.649455	CNAG_01485	DLD1		Proteins containing the FAD binding domain
0.294736	0.567505	CNAG_01529	None		Mitochondrial solute carrier protein
0.217728	0.220925	CNAG_01745	None		Glycerol-3-phosphate dehydrogenase/dihydroxyacetone 3-phosphate reductase
0.303495	0.144484	CNAG_01777	None		Glyoxylate/hydroxypyruvate reductase (D-isomer-specific 2-hydroxy acid dehydrogenase superfamily)
0.39572	0.42063	CNAG_02284	None		Branched chain alpha-keto acid dehydrogenase complex, alpha subunit
0.730078	0.651324	CNAG_02326	TFP1		Vacuolar H+-ATPase V1 sector, subunit A
0.287249	0.319979	CNAG_02814	GUT2		Glycerol-3-phosphate dehydrogenase
0.110597	0.0882522	CNAG_02815	None		Glycerol-3-phosphate dehydrogenase
0.487118	0.635391	CNAG_03226	SDH2		Succinate dehydrogenase, Fe-S protein subunit
0.405584	0.263491	CNAG_03226	SDH2		Succinate dehydrogenase, Fe-S protein subunit
0.30368	0.299839	CNAG_03517	None		NADH-dehydrogenase (ubiquinone)
0.494034	0.76073	CNAG_03663	None		Glycolate oxidase
0.438149	0.657258	CNAG_03676	None		Proteins containing the FAD binding domain
0.278578	0.0896193	CNAG_03824	None		Mitochondrial phosphate carrier protein
0.118813	0.122201	CNAG_04326	MAE1		NADP+-dependent malic enzyme
0.223017	0.349732	CNAG_04354	PPX1		Exopolyphosphatases and related proteins
0.290603	0.489894	CNAG_05169	CYB2		Glycolate oxidase
0.106863	0.190125	CNAG_05178	None		Predicted mitochondrial carrier protein
0.316799	0.532378	CNAG_05229	None		Prohibitins and stomatins of the PID superfamily
0.659395	1.00708	CNAG_06010	HFD1		Aldehyde dehydrogenase
0.484094	0.72534	CNAG_06027	AAD14		Voltage-gated shaker-like K+ channel, subunit beta/KCNAB
0.81336	0.331224	CNAG_06102	None		Mitochondrial ADP/ATP carrier proteins
0.337084	0.789064	CNAG_06374	None		NADP+-dependent malic enzyme
2.68246	0.466446	CNAG_06672	FDH1		Glyoxylate/hydroxypyruvate reductase (D-isomer-specific 2-hydroxy acid dehydrogenase superfamily)
0.152506	0.214984	CNAG_07316	ADH4		Alcohol dehydrogenase, class IV
0.658729	0.957471	CNAG_07590	VMA5		Vacuolar H+-ATPase V1 sector, subunit C
0.469786	0.650445	CNAG_07862	None		Fumarate reductase, flavoprotein subunit
0.397188	0.490672	CNAG_00154	None		NADH:flavin oxidoreductase/12-oxophytodienoate reductase
0.600618	0.740198	CNAG_00174	None		Zinc-binding oxidoreductase
0.253056	0.550606	CNAG_00745	NPR1	D	Checkpoint kinase and related serine/threonine protein kinases
0.61482	0.710801	CNAG_01063	KOG1		Guanine nucleotide binding protein MIP1
0.344155	0.594941	CNAG_03138	CUL3		Cullins
0.243723	0.396442	CNAG_02953	None		Tuberin - Rap/ran-GTPase-activating protein
0.220246	0.512186	CNAG_00710	None	E	Glutamine synthetase
0.796521	0.114809	CNAG_01735	None		Cystathionine beta-lyases/cystathionine gamma-synthases
0.528071	0.780575	CNAG_01763	None		Oxoprolinase
0.593182	0.78597	CNAG_01763	None		Oxoprolinase
0.475504	0.680412	CNAG_01860	None		Mu-crystallin
0.534791	0.882882	CNAG_02888	None		Gamma-glutamyltransferase
0.286213	0.426546	CNAG_03128	None		Gamma-glutamyltransferase
0.872897	0.520239	CNAG_03499	None		Putative Xaa-Pro aminopeptidase
0.62049	0.498377	CNAG_03808	None		Aromatic amino acid aminotransferase and related proteins
0.40802	0.349739	CNAG_03935	None		M13 family peptidase
0.542079	0.735474	CNAG_03988	AVT2		Amino acid transporter protein
0.750552	0.647035	CNAG_04468	None		3-isopropylmalate dehydrogenase
0.864331	0.612817	CNAG_04471	None		Dimethylglycine dehydrogenase precursor
0.698528	0.494394	CNAG_04535	None		Isocitrate dehydrogenase, alpha subunit
0.65905	0.268281	CNAG_04862	GLT1		Glutamate synthase
0.44091	0.498224	CNAG_06026	None		Aspartate aminotransferase/Glutamic oxaloacetic transaminase AAT1/GOT2
0.448397	0.482638	CNAG_06036	None		Cysteine desulfurase NFS1
0.499633	0.501294	CNAG_06036	None		Cysteine desulfurase NFS1
0.598031	0.29616	CNAG_06088	AAT2		Aspartate aminotransferase/Glutamic oxaloacetic transaminase AAT1/GOT2
0.698017	0.574849	CNAG_06540	None		Dihydroxy-acid dehydratase
0.333564	0.291101	CNAG_06541	None		Amino acid transporters
0.336026	0.624747	CNAG_06554	None		Dimethylglycine dehydrogenase precursor
0.4665	0.49726	CNAG_06576	None		Global transcriptional regulator, cell division control protein
0.426172	0.613889	CNAG_07741	None		Xaa-Pro aminopeptidase
0.452431	0.265167	CNAG_07802	None		Alanine-glyoxylate aminotransferase AGT2
0.623898	0.473682	CNAG_07902	None		Amino acid transporters
0.144189	0.0438507	CNAG_04659	PDC1		Thiamine pyrophosphate-requiring enzyme
0.457446	0.309847	CNAG_01671	None		3-Methylcrotonyl-CoA carboxylase, non-biotin containing subunit/Acetyl-CoA carboxylase carboxyl transferase, subunit beta
0.180578	0.334965	CNAG_03666	None		Isovaleryl-CoA dehydrogenase
0.600491	1.04696	CNAG_01900	None	F	Thiamine pyrophosphokinase
0.640871	0.935344	CNAG_02213	ENT2		Equilibrative nucleoside transporter protein
0.122379	0.17306	CNAG_04587	None		Adenine deaminase/adenosine deaminase
0.403796	0.442376	CNAG_04927	None		Predicted panthothenate kinase/uridine kinase-related protein
0.432348	0.637084	CNAG_06371	GUD1		Atrazine chlorohydrolase/guanine deaminase
0.176107	0.0672882	CNAG_00057	FBP1	G	Fructose-1,6-bisphosphatase
0.499116	0.508814	CNAG_00595	None		Permease of the major facilitator superfamily
0.398223	0.178411	CNAG_00932	None		Predicted dehydrogenase
0.245823	0.297587	CNAG_01155	GUT1		Ribulose kinase and related carbohydrate kinases
0.37304	0.214281	CNAG_01742	AQY1		Aquaporin (major intrinsic protein family)
0.622243	0.644051	CNAG_01823	INM2		Inositol monophosphatase
0.282627	0.169878	CNAG_01925	None		Permease of the major facilitator superfamily
0.432366	0.362989	CNAG_02035	TPI1		Triosephosphate isomerase
0.502668	0.227115	CNAG_02079	None		Glucosidase I
0.441365	0.336345	CNAG_02133	SOL3		6-phosphogluconolactonase - like protein
0.418088	0.549196	CNAG_02445	PCM1		Phosphoglucomutase/phosphomannomutase
0.772669	0.525944	CNAG_02748	UGP1		UDP-glucose pyrophosphorylase
0.575694	0.392995	CNAG_02994	None		Protein involved in Snf1 protein kinase complex assembly
0.356614	0.0887763	CNAG_03040	None		Transketolase
0.716289	0.420817	CNAG_03146	None		Alpha-amylase
0.630545	0.363514	CNAG_03245	ZWF1		Glucose-6-phosphate 1-dehydrogenase
0.510773	0.35579	CNAG_03475	None		Branching enzyme
0.260592	0.235282	CNAG_03765	TPS2		Trehalose-6-phosphate synthase component TPS1 and related subunits
0.455367	0.530332	CNAG_03769	HXK2		Hexokinase
0.23472	0.296717	CNAG_03785	NTH1		Neutral trehalase
0.827086	0.524821	CNAG_03916	PGI1		Glucose-6-phosphate isomerase
0.560152	0.54198	CNAG_04312	PMI40		Mannose-6-phosphate isomerase
0.0861235	0.109666	CNAG_04314	YEF1		Predicted sugar kinase
0.504711	0.497043	CNAG_04475	None		Predicted phosphoglycerate mutase
0.193719	0.0489634	CNAG_04744	None		Mannose-6-phosphate isomerase
0.421796	0.379501	CNAG_04947	None		Permease of the major facilitator superfamily
0.103451	0.117712	CNAG_05097	None		Predicted sugar kinase
0.609084	0.835553	CNAG_05139	None		Predicted UDP-galactose transporter
0.196623	0.232581	CNAG_05292	TPS1		Trehalose-6-phosphate synthase component TPS1 and related subunits
0.238137	0.296129	CNAG_05292	TPS1		Trehalose-6-phosphate synthase component TPS1 and related subunits
0.30122	0.331224	CNAG_05993	None		Permease of the major facilitator superfamily
1.42412	0.639333	CNAG_06051	GAL1		Galactokinase
0.512019	0.267749	CNAG_06313	PGM2		Phosphoglucomutase
1.23809	0.244045	CNAG_06666	GPH1		Glycogen phosphorylase
0.448563	0.586975	CNAG_06730	RIM11		Glycogen synthase kinase-3
0.502059	0.237643	CNAG_06770	FBA1		Fructose 1,6-bisphosphate aldolase
0.158517	0.149045	CNAG_06868	None		Enolase
0.297783	0.293298	CNAG_06924	SUC2		Beta-fructofuranosidase (invertase)
0.727272	0.546282	CNAG_07561	GND1		6-phosphogluconate dehydrogenase
0.137718	0.278259	CNAG_02834	ATG26		UDP-glucuronosyl and UDP-glucosyl transferase
0.304127	0.29927	CNAG_02460	HEM13	H	Coproporphyrinogen III oxidase CPO/HEM13
0.414298	0.430981	CNAG_06009	None		Bifunctional GTP cyclohydrolase II/3,4-dihydroxy-2butanone-4-phosphate synthase
0.524716	0.35003	CNAG_01912	QNS1		Predicted NAD synthase, contains CN hydrolase domain
0.590929	0.560738	CNAG_00074	PNS1	I	Choline transporter-like protein
0.48816	0.747668	CNAG_00424	PCT1		Phosphorylcholine transferase/cholinephosphate cytidylyltransferase
0.741205	0.423927	CNAG_00490	POT1		3-oxoacyl CoA thiolase
0.424829	0.416332	CNAG_00537	CAT2		Carnitine O-acyltransferase CRAT
0.444807	0.665794	CNAG_00648	YJU3		Lysophospholipase
0.0982613	0.105041	CNAG_00834	None		Phosphatidylserine decarboxylase
0.223969	0.21236	CNAG_01044	YPC1		Alkaline ceramidase
0.618864	0.697272	CNAG_01129	ERG7		Oxidosqualene-lanosterol cyclase and related proteins
0.427909	0.410781	CNAG_01380	None		Phosphatidylserine decarboxylase
0.150757	0.382031	CNAG_02298	NCR1		Cholesterol transport protein (Niemann-Pick C disease protein)
0.301963	0.0663498	CNAG_02407	None		Phospholipase D1
0.304427	0.0675956	CNAG_02407	None		Phospholipase D1
0.599322	0.828476	CNAG_02764	PXA2		Peroxisomal long-chain acyl-CoA transporter, ABC superfamily
0.403502	0.486245	CNAG_04151	SWH1		Oxysterol-binding protein
0.574522	0.931141	CNAG_04229	None		Peroxisomal phytanoyl-CoA hydroxylase
0.563771	0.547691	CNAG_04308	None		3-hydroxyacyl-CoA dehydrogenase
0.553723	0.426872	CNAG_04485	FAA1		Acyl-CoA synthetase
0.584619	0.434337	CNAG_04485	FAA1		Acyl-CoA synthetase
0.29296	0.132904	CNAG_04657	None		17 beta-hydroxysteroid dehydrogenase type 3, HSD17B3
0.214391	0.227201	CNAG_04687	OLE1		Fatty acid desaturase
0.522099	0.924169	CNAG_05042	None		Carnitine O-acyltransferase CRAT
0.815349	0.636281	CNAG_05317	None		Peroxisomal phytanoyl-CoA hydroxylase
0.347906	0.51389	CNAG_05921	DGA1		Acyl-CoA:diacylglycerol acyltransferase (DGAT)
0.353401	0.52445	CNAG_05921	DGA1		Acyl-CoA:diacylglycerol acyltransferase (DGAT)
0.17554	0.332726	CNAG_06065	None		Phosphoinositide phosphatase SAC1
0.194904	0.280412	CNAG_00098	None		Palmitoyl protein thioesterase
0.365054	0.293181	CNAG_03345	SSD1	J	Exosomal 3'-5' exoribonuclease complex, subunit Rrp44/Dis3
0.146945	0.10136	CNAG_03563	None		Aspartyl-tRNA synthetase
0.330041	0.612354	CNAG_03987	HBS1		Elongation factor 1 alpha
0.562142	0.51047	CNAG_06881	SDO1		Predicted exosome subunit
0.575536	0.598542	CNAG_02365	AMD2		Amidases
0.399916	0.556833	CNAG_00148	None	K	Regucalcin gene promoter region-related protein (RGPR)
0.408392	0.186758	CNAG_01753	None		SNF2 family DNA-dependent ATPase domain-containing protein
0.63652	0.852483	CNAG_02314	None		LIM domain binding protein LDB1/NLI/CLIM
0.176781	0.37312	CNAG_03609	None		Thyroid hormone receptor-associated protein complex, subunit TRAP240
0.413262	0.172373	CNAG_03705	None		Activating transcription factor 4
0.366685	0.502037	CNAG_04090	None		Transcriptional activator FOSB/c-Fos and related bZIP transcription factors
0.251626	0.236021	CNAG_04186	None		Putative transcription factor ASH1/LIN-59
0.475698	0.572148	CNAG_04680	None		RNA polymerase II transcription elongation factor DSIF/SUPT5H/SPT5
0.421692	0.543189	CNAG_05855	None		Dopey and related predicted leucine zipper transcription factors
0.24587	0.343785	CNAG_05871	None		Transcription factor of the Forkhead/HNF3 family
0.524448	0.371656	CNAG_06578	None		CREB binding protein/P300 and related TAZ Zn-finger proteins
1.37002	0.641951	CNAG_06814	None		Transcription factor MEIS1 and related HOX domain proteins
0.534848	0.815502	CNAG_06440	None		Transcription-coupled repair protein CSB/RAD26 (contains SNF2 family DNA-dependent ATPase domain)
0.480557	0.524373	CNAG_00654	SRX1	L	Predicted transcription regulator/nuclease, contains ParB domain
0.163994	0.2133	CNAG_01584	None		Predicted 3'-5' exonuclease
0.187011	0.244668	CNAG_02188	None		Helicases
0.392839	0.531768	CNAG_02543	None		TatD-related DNase
0.0563822	0.0772739	CNAG_02986	YSA1		Nucleoside diphosphate-sugar hydrolase of the MutT (NUDIX) family
0.317244	0.525281	CNAG_03173	None		Damage-specific DNA binding complex, subunit DDB1
0.471249	0.631089	CNAG_03396	NPY1		NADH pyrophosphatase I of the Nudix family of hydrolases
0.437473	0.454512	CNAG_05173	MAG1		3-methyladenine DNA glycosidase
0.133711	0.319759	CNAG_05531	RAD1		Structure-specific endonuclease ERCC1-XPF, catalytic component XPF/ERCC4
0.419032	0.602968	CNAG_07573	DNL4		ATP-dependent DNA ligase IV
0.650208	0.838397	CNAG_02467	MET18		DNA repair/transcription protein Mms19
0.403171	0.596385	CNAG_03026	GPI12	M	N-acetylglucosaminyl phosphatidylinositol de-N-acetylase
0.219529	0.0649254	CNAG_03113	None		Glycosyltransferase
0.662885	0.40499	CNAG_04566	None		1,3-beta-glucan synthase/callose synthase catalytic subunit
0.181671	0.425252	CNAG_07164	AIM25		Phospholipid scramblase
0.399026	0.158487	CNAG_07477	None		Ankyrin
0.770533	0.573732	CNAG_06726	None		Extracellular protein SEL-1 and related proteins
0.653287	0.91443	CNAG_02939	None		Peroxisomal assembly protein PEX3
0.23971	0.132014	CNAG_02685	None		Fasciclin and related adhesion glycoproteins
0.152149	0.44466	CNAG_06459	None		Fasciclin and related adhesion glycoproteins
0.119842	0.101413	CNAG_00139	None	O	Glutathione S-transferase
0.205864	0.278795	CNAG_00180	YUH1		Ubiquitin C-terminal hydrolase UCHL1
0.556429	0.723392	CNAG_00482	RPN10		26S proteasome regulatory complex, subunit RPN10/PSMD4
0.536644	0.332235	CNAG_00581	PEP4		Aspartyl protease
0.713553	0.406839	CNAG_00588	None		Polypeptide N-acetylgalactosaminyltransferase
0.583648	0.818271	CNAG_00689	ALG1		Beta-1,4-mannosyltransferase
0.428882	0.561014	CNAG_00938	None		Molecular chaperone (DnaJ superfamily)
0.505172	0.622818	CNAG_01526	LEE1		Predicted E3 ubiquitin ligase
0.41267	0.616453	CNAG_01692	UBA3		NEDD8-activating complex, catalytic component UBA3
0.606458	0.838776	CNAG_01839	ESS1		Peptidyl-prolyl cis-trans isomerase
0.418247	0.487643	CNAG_01889	None		Predicted glutathione S-transferase
0.171293	0.215012	CNAG_01893	ECM4		Predicted glutathione S-transferase
0.676447	0.655915	CNAG_02172	UBR2		N-end rule pathway, recognition component UBR1
0.407606	0.419972	CNAG_02216	RKR1		Predicted E3 ubiquitin ligase
0.0722805	0.0774029	CNAG_02263	None		Ubiquitin C-terminal hydrolase
0.176439	0.208767	CNAG_02550	None		Meltrins, fertilins and related Zn-dependent metalloproteinases of the ADAMs family
0.830946	0.427757	CNAG_03627	CPR1		Cyclophilin type peptidyl-prolyl cis-trans isomerase
0.44515	0.771113	CNAG_03872	None		Ubiquitin-specific protease
0.567807	0.379321	CNAG_04154	None		Dipeptidyl aminopeptidase
0.72793	0.608071	CNAG_04524	None		Meltrins, fertilins and related Zn-dependent metalloproteinases of the ADAMs family
0.779649	0.413966	CNAG_04625	PRB1		Subtilisin-related protease/Vacuolar protease B
0.75839	0.543243	CNAG_05235	BMH2		Multifunctional chaperone (14-3-3 family)
0.504915	0.943729	CNAG_05740	RAM1		Beta subunit of farnesyltransferase
0.113437	0.122859	CNAG_06121	None		Molecular chaperone (DnaJ superfamily)
0.349552	0.543623	CNAG_06600	SEC18		AAA+-type ATPase
0.612053	0.591214	CNAG_06834	PMT1		Dolichyl-phosphate-mannose:protein O-mannosyl transferase
0.503639	0.329354	CNAG_07032	None		Alkyl hydroperoxide reductase/peroxiredoxin
0.112187	0.309369	CNAG_07347	HSP104		Chaperone HSP104 and related ATP-dependent Clp proteases
1.32454	0.635229	CNAG_07520	None		Aspartyl protease
0.29041	0.509512	CNAG_07591	OMA1		Peptidase family M48
0.57497	0.570343	CNAG_07860	None		Cyclophilin type, U box-containing peptidyl-prolyl cis-trans isomerase
0.338542	0.312905	CNAG_02966	None		Serine carboxypeptidases (lysosomal cathepsin A)
0.57022	0.536679	CNAG_06640	PRC1		Serine carboxypeptidases (lysosomal cathepsin A)
0.586249	0.699342	CNAG_04269	None		Transferrin receptor and related proteins containing the protease-associated (PA) domain
0.747829	0.604717	CNAG_01920	UBI4		Ubiquitin and ubiquitin-like proteins
0.621406	0.913069	CNAG_05570	None		Ubiquitin-like protein
0.0581327	0.0667078	CNAG_00093	None		Sodium/hydrogen exchanger protein
0.30067	0.367885	CNAG_00531	ENA2		Ca2+ transporting ATPase
0.0608653	0.0562745	CNAG_00575	None		Catalase
0.0823845	0.163666	CNAG_00727	MMT2		Mitochondrial Fe2+ transporter MMT1 and related transporters (cation diffusion facilitator superfamily)
0.523765	0.757509	CNAG_02993	YKE4		Putative zinc transporter
0.276909	0.190954	CNAG_03565	PMA1		Plasma membrane H+-transporting ATPase
0.207886	0.147884	CNAG_04981	None		Catalase
0.397795	0.545625	CNAG_05015	CTT1		Catalase
0.608293	0.43687	CNAG_05256	None		Catalase
0.0347792	0.0307144	CNAG_06238	None		Intracellular Cl- channel CLIC, contains GST domain
0.148121	0.11582	CNAG_06388	None		Fe-S cluster biosynthesis protein ISA1 (contains a HesB-like domain)
0.27869	0.354758	CNAG_07538	None		Ca2+/H+ antiporter VCX1 and related proteins
0.429915	0.448223	CNAG_07647	None		Cl- channel CLC-3 and related proteins (CLC superfamily)
0.520967	0.34387	CNAG_01574	None		Glutamate-gated NMDA-type ion channel receptor subunit GRIN2A and related subunits
0.250871	0.70021	CNAG_05245	None		Ferric reductase, NADH/NADPH oxidase and related proteins
0.503697	0.582273	CNAG_03445	None		Voltage-gated Ca2+ channels, alpha1 subunits
0.486004	0.223829	CNAG_04106	None		Cyclic nucleotide-gated cation channel CNCG4
0.942975	0.129565	CNAG_05739	None		Ca2+-binding protein Regucalcin/SMP30
0.284498	0.311628	CNAG_00115	SOR1	Q	Sorbitol dehydrogenase
0.704206	0.342213	CNAG_00515	None		Alcohol dehydrogenase, class V
0.64141	0.137927	CNAG_01097	AYR1		Hydroxysteroid 17-beta dehydrogenase 11
0.572569	0.547192	CNAG_01478	None		Flavin-containing monooxygenase
0.119228	0.0800597	CNAG_01558	None		Sorbitol dehydrogenase
0.801464	0.503024	CNAG_02262	None		Multidrug resistance-associated protein/mitoxantrone resistance protein, ABC superfamily
0.875626	0.525572	CNAG_02903	ADH6		Alcohol dehydrogenase, class V
0.623363	0.668335	CNAG_03050	None		Amine oxidase
0.261559	0.639036	CNAG_03556	None		Flavin-containing monooxygenase
0.681106	0.578416	CNAG_03600	STE6		Multidrug/pheromone exporter, ABC superfamily
0.377578	0.300524	CNAG_04188	None		O-methyltransferase
1.77468	0.537739	CNAG_04307	None		Uricase (urate oxidase)
0.135423	0.192219	CNAG_05095	None		Dehydrogenases with different specificities (related to short-chain alcohol dehydrogenases)
0.370524	0.753113	CNAG_05658	None		Sorbitol dehydrogenase
0.172724	0.183077	CNAG_05723	None		Alcohol dehydrogenase, class V
0.823846	0.647688	CNAG_06168	SFA1		Alcohol dehydrogenase, class III
0.148147	0.0499262	CNAG_06169	None		Sorbitol dehydrogenase
0.165769	0.306124	CNAG_06533	ADP1		Transporter, ABC superfamily (Breast cancer resistance protein)
0.436631	0.870935	CNAG_06977	None		Sorbitol dehydrogenase
0.550191	0.616174	CNAG_07589	None		Sorbitol dehydrogenase
0.179759	0.0302872	CNAG_07745	ADH3		Alcohol dehydrogenase, class V
0.414068	0.533522	CNAG_05842	None		Cytochrome P450 CYP4/CYP19/CYP26 subfamilies
0.604716	0.844122	CNAG_00426	SWA2	R	Auxilin-like protein and related proteins containing DnaJ domain
0.226726	0.231474	CNAG_00539	TPO2		Synaptic vesicle transporter SVOP and related transporters (major facilitator superfamily)
0.86345	0.176035	CNAG_00605	None		Predicted NAD-dependent oxidoreductase
0.0989929	0.249407	CNAG_00638	None		Predicted GTP-binding protein MMR1
0.185398	0.0537053	CNAG_00848	None		AAA ATPase containing von Willebrand factor type A (vWA) domain
0.491164	0.388256	CNAG_00923	None		Uncharacterized conserved protein
0.34145	0.0822969	CNAG_00984	None		Reductases with broad range of substrate specificities
0.13826	0.20664	CNAG_01061	None		Serine/threonine protein kinase
0.579906	0.716264	CNAG_01082	None		FOG: Ankyrin repeat
0.44491	0.465993	CNAG_01095	None		Predicted alpha/beta hydrolase BEM46
0.0574623	0.0542363	CNAG_01102	None		Reductases with broad range of substrate specificities
0.545944	0.262843	CNAG_01257	GCY1		Aldo/keto reductase family proteins
0.469114	0.773159	CNAG_01337	None		WD40 protein DMR-N9
0.76621	0.612678	CNAG_01466	None		FOG: PPR repeat
0.605512	0.337594	CNAG_01492	None		Predicted dehydrogenase
0.591009	0.226954	CNAG_01588	PMP3		Stress responsive protein
0.21808	0.63821	CNAG_01604	None		Predicted sugar phosphatase (HAD superfamily)
0.321192	0.311737	CNAG_01744	None		Predicted haloacid-halidohydrolase and related hydrolases
0.64295	0.584819	CNAG_01824	TCB3		Ca2+-dependent lipid-binding protein CLB1/vesicle protein vp115/Granuphilin A, contains C2 domain
0.127183	0.118584	CNAG_01846	None		Monodehydroascorbate/ferredoxin reductase
0.198155	0.253778	CNAG_01847	None		Putative transcription factor HALR/MLL3, involved in embryonic development
0.606879	0.208201	CNAG_01858	None		Transcription factor BarH and related HOX domain proteins
0.62886	0.89852	CNAG_01875	RAV1		RAVE (regulator of V-ATPase assembly) complex subunit RAV1/DMX protein, WD repeat superfamily
0.519584	0.33658	CNAG_01896	None		Aldo/keto reductase family proteins
0.496369	0.724527	CNAG_01914	None		Predicted oxidoreductase
0.187359	0.238013	CNAG_02000	None		Reductases with broad range of substrate specificities
0.049015	0.034031	CNAG_02070	None		AAA ATPase containing von Willebrand factor type A (vWA) domain
0.640837	0.818626	CNAG_02117	None		Predicted oxidoreductase
0.547185	0.797986	CNAG_02223	PEP1		Sortilin and related receptors
0.574079	0.872922	CNAG_02402	None		FOG: WD40 repeat
0.0835727	0.148705	CNAG_02444	None		Predicted dioxygenase
0.68569	0.650847	CNAG_02459	ABC1		ABC (ATP binding cassette) 1 protein
0.444892	0.380871	CNAG_02526	None		FOG: Transposon-encoded proteins with TYA, reverse transcriptase, integrase domains in various combinations
0.395823	0.503935	CNAG_02590	None		Predicted dehydrogenase
0.727499	0.388721	CNAG_02722	None		Aldo/keto reductase family proteins
0.615023	0.697774	CNAG_02751	None		Reductases with broad range of substrate specificities
0.569003	0.62288	CNAG_02883	None		Ras-related small GTPase, Rho type
0.487066	0.608245	CNAG_03060	None		Synaptic vesicle transporter SVOP and related transporters (major facilitator superfamily)
0.53431	0.729306	CNAG_03182	None		Nucleic acid binding protein
0.464627	0.747934	CNAG_03372	BRO1		Predicted signal transduction protein
0.618506	1.20976	CNAG_03452	AFG1		Predicted ATPase
0.116444	0.165613	CNAG_03865	None		Possible oxidoreductase
0.204081	0.229653	CNAG_03881	None		WD40-like repeat containing protein
0.578395	1.2363	CNAG_03910	None		Predicted transporter (major facilitator superfamily)
0.902134	0.658718	CNAG_03936	None		1,4-benzoquinone reductase-like; Trp repressor binding protein-like/protoplast-secreted protein
0.871529	0.525093	CNAG_03983	None		Aldo/keto reductase family proteins
0.602895	0.787077	CNAG_04038	None		Predicted transporter (major facilitator superfamily)
0.50741	0.569029	CNAG_04152	PPE1		Predicted acetyltransferases and hydrolases with the alpha/beta hydrolase fold
0.334123	0.665122	CNAG_04197	None		Dual-specificity tyrosine-phosphorylation regulated kinase
0.255207	0.43284	CNAG_04208	None		Ataxin 3/Josephin
0.400245	0.522979	CNAG_04353	None		1 FOG: Zn-finger
0.513965	0.463814	CNAG_04416	None		Predicted transporter (major facilitator superfamily)
0.245936	0.106895	CNAG_04443	None		Predicted hydrolase related to dienelactone hydrolase
0.663839	1.66785	CNAG_04470	None		Predicted haloacid-halidohydrolase and related hydrolases
0.411368	0.433394	CNAG_04688	None		Predicted acyl-CoA dehydrogenase
0.297653	0.251792	CNAG_04735	None		Carboxylesterase and related proteins
0.607551	0.743595	CNAG_04849	None		Predicted DHHC-type Zn-finger protein
1.03465	0.590421	CNAG_04861	None		Cdc4 and related F-box and WD-40 proteins
0.125858	0.0516693	CNAG_04903	None		AAA ATPase containing von Willebrand factor type A (vWA) domain
0.373873	0.441204	CNAG_04920	None		Predicted transporter (major facilitator superfamily)
0.391552	0.305351	CNAG_04926	None		Reductases with broad range of substrate specificities
0.281851	0.409384	CNAG_05060	None		Peroxisomal membrane protein MPV17 and related proteins
0.571704	0.632645	CNAG_05219	None		FOG: WD40 repeat
0.151647	0.170921	CNAG_05299	None		Aldo/keto reductase family proteins
0.465218	0.385148	CNAG_05336	None		Predicted transporter (major facilitator superfamily)
0.0848334	0.0737865	CNAG_05383	None		G-patch nucleic acid binding protein
0.215349	0.221829	CNAG_05387	None		Predicted transporter (major facilitator superfamily)
0.701355	0.25675	CNAG_05521	None		Aldo/keto reductase family proteins
0.630015	0.881962	CNAG_05539	None		Predicted membrane protein
0.359445	0.282019	CNAG_05662	None		Predicted transporter (major facilitator superfamily)
0.208294	0.388132	CNAG_05718	None		Predicted transporter (major facilitator superfamily)
0.995164	0.40705	CNAG_05773	MET30		Cdc4 and related F-box and WD-40 proteins
0.457123	0.475666	CNAG_05929	MAL11		Predicted transporter (major facilitator superfamily)
0.604785	0.488769	CNAG_05982	None		Predicted transporter (major facilitator superfamily)
0.117712	0.122968	CNAG_06074	None		Predicted short chain-type dehydrogenase
0.324404	0.358105	CNAG_06136	None		FOG: Transposon-encoded proteins with TYA, reverse transcriptase, integrase domains in various combinations
0.455827	0.550704	CNAG_06173	None		Predicted hydrolase (HAD superfamily)
0.290891	0.162473	CNAG_06220	None		1 FOG: Zn-finger
0.121281	0.0930873	CNAG_06290	GAL2		Predicted transporter (major facilitator superfamily)
0.405351	0.393657	CNAG_06290	GAL2		Predicted transporter (major facilitator superfamily)
0.430326	0.412526	CNAG_06381	RSN1		Uncharacterized conserved protein
0.280266	0.475585	CNAG_06452	None		Predicted integral membrane protein
0.531244	0.170379	CNAG_06511	None		Reductases with broad range of substrate specificities
0.632922	0.490464	CNAG_06521	None		Predicted transporter (major facilitator superfamily)
0.418691	0.384554	CNAG_06527	None		Predicted transporter (major facilitator superfamily)
0.345089	0.455052	CNAG_06632	None		Predicted unusual protein kinase
0.805787	0.360651	CNAG_06698	None		Predicted haloacid-halidohydrolase and related hydrolases
0.50117	0.410774	CNAG_06712	None		Stress responsive protein
0.379514	0.572099	CNAG_06733	RPN14		WD40 repeat-containing protein
0.207413	0.109273	CNAG_06905	AIM2		Predicted hydrolase related to dienelactone hydrolase
0.294387	0.495202	CNAG_07005	None		Proteins containing armadillo/beta-catenin-like repeat
0.211452	0.31963	CNAG_07338	None		Predicted Zn-dependent hydrolase (beta-lactamase superfamily)
0.46925	0.598985	CNAG_07359	None		Predicted unusual protein kinase
0.511904	0.544414	CNAG_00929	None		Predicted component of DNA replication checkpoint response mechanism (S-M checkpoint)
0.556538	0.545222	CNAG_03638	None		FOG: Immunoglobin and related proteins
0.444532	0.452465	CNAG_06301	SCH9		Ribosomal protein S6 kinase and related proteins
0.516781	0.615506	CNAG_00087	None	S	Uncharacterized conserved protein (tumor antigen CML66 in humans)
0.844243	0.648692	CNAG_00346	None		Uncharacterized conserved protein
0.561035	0.745856	CNAG_00486	EMI5		Uncharacterized conserved protein
0.585335	0.916684	CNAG_00673	None		Uncharacterized conserved protein
0.0766955	0.0822024	CNAG_00766	None		Uncharacterized conserved protein
0.0753512	0.135048	CNAG_00920	None		Uncharacterized conserved protein
0.680078	0.584439	CNAG_00999	None		Predicted membrane protein
0.508974	0.639977	CNAG_01115	FMP27		Uncharacterized conserved protein
0.590973	0.466022	CNAG_01344	None		Uncharacterized conserved protein
0.601757	0.620898	CNAG_01362	None		Uncharacterized conserved protein
0.135281	0.259639	CNAG_01422	None		Predicted membrane protein
0.398521	0.582579	CNAG_01422	None		Predicted membrane protein
0.438996	0.729829	CNAG_01424	None		Uncharacterized coiled coil protein
0.390903	0.817483	CNAG_01525	None		Uncharacterized conserved protein
0.609261	0.842025	CNAG_02269	ATG18		Uncharacterized conserved protein, contains WD40 repeats
0.094807	0.05751	CNAG_02335	None		Uncharacterized conserved protein
0.286755	0.375882	CNAG_02753	None		Uncharacterized integral membrane protein
0.618059	0.872899	CNAG_02846	None		Predicted membrane protein
0.233254	0.258124	CNAG_02978	None		Predicted membrane protein
0.308454	0.665436	CNAG_03046	None		Uncharacterized conserved protein HEN1/CORYMBOSA2
0.183091	0.134506	CNAG_03082	None		Uncharacterized conserved protein, contains double-stranded beta-helix domain
0.165035	0.241819	CNAG_03794	None		Predicted membrane protein
0.0797024	0.138213	CNAG_03991	None		Uncharacterized conserved protein
0.0637902	0.0920807	CNAG_04043	None		Uncharacterized conserved protein
0.770317	0.583056	CNAG_04466	FMP40		Uncharacterized conserved protein (YdiU family)
0.222092	0.195636	CNAG_04750	None		Uncharacterized conserved protein
0.128235	0.25354	CNAG_04757	FMP10		Uncharacterized conserved protein
0.212458	0.361058	CNAG_04970	None		Uncharacterized conserved protein
0.6185	0.633943	CNAG_05559	None		Uncharacterized conserved protein (Neuroblastoma-amplified protein)
0.287126	0.498762	CNAG_06282	None		Conserved WD40 repeat-containing protein
0.339399	0.14828	CNAG_06399	YSC84		Uncharacterized conserved protein
0.100401	0.0973378	CNAG_00130	RCK2	T	Ca2+/calmodulin-dependent protein kinase, EF-Hand protein superfamily
0.105263	0.0992669	CNAG_00130	RCK2		Ca2+/calmodulin-dependent protein kinase, EF-Hand protein superfamily
0.241166	0.295722	CNAG_00130	RCK2		Ca2+/calmodulin-dependent protein kinase, EF-Hand protein superfamily
0.522626	0.604285	CNAG_00363	TCO6		Sensory transduction histidine kinase
0.611958	0.747867	CNAG_00396	TPK3		cAMP-dependent protein kinase catalytic subunit (PKA)
0.584105	0.606528	CNAG_00500	PTC1		Serine/threonine protein phosphatase
0.578096	0.693614	CNAG_01988	TCO3(ScSLN1)		Sensory transduction histidine kinase
0.473137	0.587117	CNAG_02680	VPS15		Protein kinase containing WD40 repeats
0.147741	0.500713	CNAG_02968	None		Glycosylphosphatidylinositol-specific phospholipase C
0.393647	0.324221	CNAG_02996	None		G protein-coupled receptor kinase
0.272393	0.21977	CNAG_02996	None		G protein-coupled receptor kinase
0.753331	0.372241	CNAG_03069	HNT1		Zinc-binding protein of the histidine triad (HIT) family
0.690201	0.649509	CNAG_03316	RDI1		Rho GDP-dissociation inhibitor
0.662005	0.57529	CNAG_03370	FRQ1		Ca2+ sensor (EF-Hand superfamily)
0.350574	0.558349	CNAG_03791	SAK1		Ca2+/calmodulin-dependent protein kinase kinase beta and related serine/threonine protein kinases
0.0603318	0.0637796	CNAG_04163	None		Fibrillins and related proteins containing Ca2+-binding EGF-like domains
0.300267	0.350811	CNAG_05155	PTP3		Protein tyrosine phosphatase
0.29994	0.234603	CNAG_05599	None		Tyrosine kinase specific for activated (GTP-bound) p21cdc42Hs
0.522097	0.767035	CNAG_05882	HSE1		Signal transducing adaptor protein STAM/STAM2
0.226395	0.318062	CNAG_06021	GYP7		Ypt/Rab-specific GTPase-activating protein GYP7 and related proteins
0.124006	0.165647	CNAG_06064	None		Protein tyrosine phosphatase, contains fn3 domain
0.600324	0.598827	CNAG_06332	None		Low-density lipoprotein receptors containing Ca2+-binding EGF-like domains
0.135697	0.138233	CNAG_06404	None		Plexins (functional semaphorin receptors)
0.336575	0.119771	CNAG_06453	None		Peripheral-type benzodiazepine receptor and related proteins
0.501824	0.496911	CNAG_06594	KES1		Oxysterol-binding protein
0.294338	0.496702	CNAG_06616	None		IK cytokine down-regulator of HLA class II
0.653614	0.778322	CNAG_06671	None		Tyrosine kinase specific for activated (GTP-bound) p21cdc42Hs
0.0760575	0.0864056	CNAG_07319	None		Serine/threonine protein kinase
0.623183	0.361064	CNAG_07344	None		Ras1 guanine nucleotide exchange factor
0.628044	0.703197	CNAG_07634	None		MAPKKK (MAP kinase kinase kinase) SSK2 and related serine/threonine protein kinases
0.411093	0.431098	CNAG_06428	OTU1		OTU-like cysteine protease
0.541839	0.173751	CNAG_06347	None		Clathrin coat dissociation kinase GAK/PTEN/Auxilin and related tyrosine phosphatases
0.524658	0.704673	CNAG_01576	IGO2		Regulator of ATP-sensitive K+ channels Alpha-endosulfine/ARPP-19 and related cAMP-regulated phosphoproteins
0.548965	0.712363	CNAG_01576	IGO2		Regulator of ATP-sensitive K+ channels Alpha-endosulfine/ARPP-19 and related cAMP-regulated phosphoproteins
0.604851	0.363621	CNAG_02568	EDE1		Synaptic vesicle protein EHS-1 and related EH domain proteins
0.44038	0.547401	CNAG_06289	None		Integrin beta subunit (N-terminal portion of extracellular region)
0.56056	0.627642	CNAG_00544	None		Adaptor protein Enigma and related PDZ-LIM proteins
0.428374	0.583347	CNAG_01419	LDB17		Coeffector of mDia Rho GTPase, regulates actin polymerization and cell adhesion turnover
0.373434	0.523777	CNAG_02344	None		Armadillo/beta-Catenin/plakoglobin
0.763881	0.281355	CNAG_00075	None	U	Ran-binding protein RANBP1 and related RanBD domain proteins
0.613822	1.01259	CNAG_00470	DID2		Vacuolar assembly/sorting protein DID2
0.365932	0.706637	CNAG_00516	PEX7		Peroxisomal targeting signal type 2 receptor
0.61669	0.698113	CNAG_00625	SYT1		Guanine nucleotide exchange factor
0.74044	0.572548	CNAG_00674	None		Clathrin coat binding protein/Huntingtin interacting protein HIP1, involved in regulation of endocytosis
0.642175	0.819316	CNAG_00778	None		Phosphoprotein involved in cytoplasm to vacuole targeting and autophagy
0.611327	0.515209	CNAG_01032	None		Vesicle coat complex COPII, subunit SFB3
0.219037	0.446796	CNAG_01610	PEP3		Vacuolar sorting protein PEP3/VPS18
0.841385	0.631361	CNAG_01682	TOM70		Translocase of outer mitochondrial membrane complex, subunit TOM70/TOM72
0.553424	0.425478	CNAG_01722	VPS13		Vacuolar protein sorting-associated protein
0.440241	0.688439	CNAG_01961	SCS2		VAMP-associated protein involved in inositol metabolism
0.576114	0.735239	CNAG_02001	None		Inositol polyphosphate 5-phosphatase and related proteins
0.336517	0.592638	CNAG_02121	None		Inositol-1,4,5-triphosphate 5-phosphatase (synaptojanin), INP51/INP52/INP53 family
0.371613	0.585977	CNAG_02373	VPS33		Vacuolar sorting protein VPS33/slp1 (Sec1 family)
0.49921	0.604355	CNAG_02696	SEC3		Exocyst protein Sec3
0.178554	0.39575	CNAG_02989	None		Membrane coat complex Retromer, subunit VPS5/SNX1, Sorting nexins, and related PX domain-containing proteins
0.544621	0.6733	CNAG_03321	VPS9		Vacuolar assembly/sorting protein VPS9
0.560036	0.738386	CNAG_03628	VPS45		Vacuolar sorting protein VPS45/Stt10 (Sec1 family)
0.657985	0.902321	CNAG_03877	None		Clathrin-associated protein medium chain
0.331647	0.418061	CNAG_04270	None		SNARE protein TLG1/Syntaxin 6
0.446192	0.524722	CNAG_04401	SEC17		Protein required for fusion of vesicles in vesicular transport, alpha-SNAP
0.303965	0.534116	CNAG_04651	ERV29		Putative cargo transport protein ERV29
0.599263	0.798003	CNAG_04771	None		GTPase Rab5/YPT51 and related small G protein superfamily GTPases
0.569226	0.583727	CNAG_04803	SEC31		Vesicle coat complex COPII, subunit SEC31
0.626305	0.704264	CNAG_05395	VAM6		Vacuolar assembly/sorting proteins VPS39/VAM6/VPS3
0.670871	0.645506	CNAG_05518	SEC8		Exocyst complex subunit Sec8
0.401965	0.63609	CNAG_06376	PEP5		Vacuolar assembly/sorting protein PEP5/VPS11
0.504868	0.651668	CNAG_06664	MVP1		Membrane coat complex Retromer, subunit VPS5/SNX1, Sorting nexins, and related PX domain-containing proteins
0.6541	0.825712	CNAG_06711	None		Signal recognition particle receptor, beta subunit (small G protein superfamily)
0.289291	0.430284	CNAG_06732	ATG2		Cytoplasm to vacuole targeting protein
0.630023	0.8779	CNAG_06738	None		Exocyst component protein and related proteins
0.267914	0.293419	CNAG_06880	AIM30		Predicted member of the intramitochondrial sorting protein family
0.237176	0.428629	CNAG_07317	INP54		Inositol polyphosphate 5-phosphatase and related proteins
0.310831	0.587953	CNAG_00582	VTC1		Component of vacuolar transporter chaperone (Vtc) involved in vacuole fusion
0.482516	0.593228	CNAG_03250	None		Component of vacuolar transporter chaperone (Vtc) involved in vacuole fusion
0.207317	0.209956	CNAG_01252	None	V	Mercaptopyruvate sulfurtransferase/thiosulfate sulfurtransferase
0.335691	0.311036	CNAG_01307	None		B-cell receptor-associated protein and related proteins
0.463912	0.209982	CNAG_02182	GRE2		Flavonol reductase/cinnamoyl-CoA reductase
0.604758	0.582528	CNAG_05639	PPS1		Dual specificity phosphatase
1.46694	0.641092	CNAG_00306	None	W	Extracellular matrix glycoprotein Laminin subunits alpha and gamma
0.145163	0.0310385	CNAG_01052	None		Extracellular matrix glycoprotein Laminin subunits alpha and gamma
0.454276	0.621423	CNAG_03864	None		Protein tyrosine kinase 9/actin monomer-binding protein
0.586575	0.564027	CNAG_05246	AIM7		Glia maturation factor beta
0.0798425	0.0934651	CNAG_03771	None		von Willebrand factor and related coagulation proteins
0.0729839	0.0557535	CNAG_00091	None	Y	Nuclear pore complex, Nup98 component (sc Nup145/Nup100/Nup116)
0.37405	0.537216	CNAG_01732	NPL4		Nuclear pore complex, rNpl4 component (sc Npl4)
0.0745788	0.0718629	CNAG_06109	None		Nuclear pore complex, Nup98 component (sc Nup145/Nup100/Nup116)
0.0786932	0.0739227	CNAG_06109	None		Nuclear pore complex, Nup98 component (sc Nup145/Nup100/Nup116)
0.651877	0.917763	CNAG_00318	ARC15	Z	Actin-related protein Arp2/3 complex, subunit ARPC5
0.822231	0.60923	CNAG_00483	ACT1		Actin and related proteins
0.790633	0.626697	CNAG_00584	PFY1		Profilin
0.521058	0.65675	CNAG_00682	None		Kinesin-like protein
0.394076	0.448306	CNAG_00816	ATG8		Microtubule-associated anchor protein involved in autophagy and membrane trafficking
0.486838	0.719177	CNAG_01147	ARC19		Actin-related protein Arp2/3 complex, subunit ARPC4
0.254122	0.0771298	CNAG_01341	None		Actin depolymerizing factor
0.334812	0.194524	CNAG_01341	None		Actin depolymerizing factor
0.272167	0.252394	CNAG_01375	ABP1		Drebrins and related actin binding proteins
0.344963	0.5308	CNAG_01402	ARP3		Actin-related protein Arp2/3 complex, subunit Arp3
0.419882	0.691083	CNAG_02094	ARC35		Actin-related protein Arp2/3 complex, subunit ARPC2
0.479788	0.501337	CNAG_02237	SLA2		Actin-binding protein SLA2/Huntingtin-interacting protein Hip1
0.45228	0.544184	CNAG_03553	None		Myosin class II heavy chain
0.757319	0.62695	CNAG_03626	None		Tumor-specific antigen (contains WD repeats)
0.267992	0.512822	CNAG_03900	CAP2		F-actin capping protein, beta subunit
0.331077	0.535628	CNAG_04196	ARP2		Actin-related protein Arp2/3 complex, subunit Arp2
0.349266	0.564135	CNAG_04196	ARP2		Actin-related protein Arp2/3 complex, subunit Arp2
0.34992	0.528015	CNAG_04196	ARP2		Actin-related protein Arp2/3 complex, subunit Arp2
0.373168	0.655278	CNAG_04765	ARC18		Actin-related protein Arp2/3 complex, subunit ARPC3
0.165989	0.204265	CNAG_04789	None		Actin-binding protein Coronin, contains WD40 repeats
0.876862	0.104779	CNAG_05683	None		Kinesin-like protein
0.530318	0.627796	CNAG_02662	ATG4		Cysteine protease required for autophagy - Apg4p/Aut2p
0.800639	0.540394	CNAG_00023	None	None	None
0.063767	0.0529039	CNAG_00052	None		None
0.999068	0.496771	CNAG_00094	None		None
0.478348	0.345188	CNAG_00123	None		None
0.0775994	0.104361	CNAG_00162	None		None
0.189336	0.269633	CNAG_00264	None		None
0.517406	0.571914	CNAG_00285	None		None
0.508532	0.204368	CNAG_00393	GLC3		None
0.646679	0.974206	CNAG_00403	AIM17		None
0.434121	0.227299	CNAG_00407	None		None
0.337869	0.298671	CNAG_00453	None		None
0.218872	0.0963253	CNAG_00465	None		None
0.331585	0.351389	CNAG_00521	None		None
0.78505	0.367421	CNAG_00586	None		None
0.644402	0.275726	CNAG_00626	None		None
0.577685	0.885351	CNAG_00663	None		None
0.350939	0.0935443	CNAG_00686	None		None
0.361985	0.0909973	CNAG_00686	None		None
0.977594	0.266165	CNAG_00711	None		None
0.557388	0.631129	CNAG_00968	None		None
0.0898792	0.0836655	CNAG_00995	None		None
0.137882	0.202055	CNAG_01043	None		None
0.344676	0.0696398	CNAG_01047	None		None
0.662605	0.724708	CNAG_01079	None		None
0.628426	0.662815	CNAG_01180	None		None
0.315718	0.437245	CNAG_01184	None		None
0.614214	0.659951	CNAG_01196	None		None
0.15896	0.28591	CNAG_01234	SPO71		None
0.163131	0.161877	CNAG_01261	None		None
0.205562	0.092454	CNAG_01348	None		None
0.134271	0.345834	CNAG_01387	None		None
0.0776012	0.0935758	CNAG_01417	None		None
0.390487	0.0650075	CNAG_01446	None		None
0.84742	0.281421	CNAG_01542	None		None
0.156582	0.136339	CNAG_01585	None		None
0.392008	0.120835	CNAG_01686	HSP31		None
0.38633	0.628178	CNAG_01711	SCT1		None
0.34548	0.0597818	CNAG_01743	None		None
0.268175	0.110391	CNAG_01751	None		None
0.310326	0.258741	CNAG_01803	None		None
0.272844	0.261076	CNAG_01821	None		None
0.517233	0.270541	CNAG_01892	None		None
0.188052	0.269725	CNAG_02047	None		None
0.329538	0.379927	CNAG_02072	None		None
0.298351	0.305152	CNAG_02129	None		None
0.484172	0.597826	CNAG_02135	None		None
0.684163	0.275143	CNAG_02225	EXG1		None
0.246222	0.105585	CNAG_02230	None		None
0.156012	0.198324	CNAG_02362	None		None
0.504702	0.295391	CNAG_02427	None		None
0.344116	0.502321	CNAG_02439	None		None
0.534438	0.581702	CNAG_02476	YRM1		None
0.59833	0.799343	CNAG_02501	None		None
0.592468	0.510756	CNAG_02585	None		None
0.571818	0.511072	CNAG_02585	None		None
0.656599	0.808404	CNAG_02599	None		None
0.472477	0.502108	CNAG_02655	None		None
0.629295	0.377835	CNAG_02667	DSF2		None
1.1146	0.603504	CNAG_02683	None		None
0.622107	0.583454	CNAG_02788	None		None
0.581083	0.186801	CNAG_02843	None		None
0.157615	0.16013	CNAG_02877	None		None
0.681438	0.41389	CNAG_02941	None		None
0.228484	0.222919	CNAG_02943	SLM1		None
0.253692	0.265266	CNAG_02943	SLM1		None
0.873233	0.45459	CNAG_03012	None		None
0.863887	0.458683	CNAG_03012	None		None
0.87867	0.488319	CNAG_03012	None		None
0.477942	0.631432	CNAG_03054	None		None
0.14767	0.0414071	CNAG_03058	None		None
0.698185	0.621415	CNAG_03059	None		None
0.28063	0.57361	CNAG_03067	None		None
0.436008	0.147151	CNAG_03114	None		None
0.249394	0.0785877	CNAG_03142	None		None
0.431803	0.0851475	CNAG_03143	HSP12		None
0.227514	0.276925	CNAG_03228	None		None
0.650509	0.577477	CNAG_03243	None		None
0.706882	0.592173	CNAG_03243	None		None
0.701116	0.601261	CNAG_03243	None		None
0.144115	0.36626	CNAG_03333	None		None
0.611505	0.798175	CNAG_03348	MUB1		None
0.419141	0.388774	CNAG_03463	LSP1		None
0.428214	0.40514	CNAG_03463	LSP1		None
0.140452	0.144951	CNAG_03495	None		None
0.117335	0.0946248	CNAG_03566	None		None
0.139028	0.0991194	CNAG_03566	None		None
0.103388	0.0877309	CNAG_03572	None		None
0.637349	0.969485	CNAG_03630	None		None
0.177261	0.269444	CNAG_03631	None		None
0.569979	0.654555	CNAG_03632	None		None
0.60689	0.333492	CNAG_03677	None		None
0.473888	0.617248	CNAG_03727	None		None
0.815462	0.638345	CNAG_03773	None		None
0.380566	0.641427	CNAG_03854	None		None
0.12709	0.122308	CNAG_03873	None		None
0.423471	0.680593	CNAG_03882	None		None
0.860866	0.313915	CNAG_03974	None		None
0.355137	0.444133	CNAG_03992	None		None
0.291369	0.235036	CNAG_04027	None		None
0.0931568	0.111964	CNAG_04070	YME2		None
0.255965	0.21224	CNAG_04185	None		None
0.271511	0.821638	CNAG_04217	PCK1		None
0.126187	0.25574	CNAG_04248	None		None
0.180127	0.199902	CNAG_04274	TES1		None
0.49546	0.112304	CNAG_04322	None		None
0.203964	0.333756	CNAG_04325	None		None
0.396133	0.495743	CNAG_04345	None		None
0.947795	0.655921	CNAG_04346	None		None
0.118715	0.210571	CNAG_04361	None		None
0.459576	0.493141	CNAG_04392	None		None
1.47084	0.263322	CNAG_04585	None		None
0.438554	0.235685	CNAG_04621	GSY1		None
0.665037	0.925221	CNAG_04658	None		None
1.13544	0.467688	CNAG_04704	JEN1		None
0.128289	0.127194	CNAG_04737	None		None
0.227062	0.342322	CNAG_04746	NCA2		None
0.88346	0.607887	CNAG_04760	None		None
0.547608	0.102002	CNAG_04879	GDB1		None
0.202587	0.18866	CNAG_04886	None		None
0.438547	0.749028	CNAG_04888	None		None
0.661427	0.45694	CNAG_04934	None		None
0.875591	0.65047	CNAG_04944	None		None
0.464223	0.615658	CNAG_04953	None		None
0.462353	0.489069	CNAG_05031	None		None
0.279727	0.304806	CNAG_05077	None		None
0.583055	1.08009	CNAG_05112	TEA1		None
0.574037	0.643002	CNAG_05131	None		None
0.100986	0.0921878	CNAG_05167	None		None
0.595815	0.763284	CNAG_05236	None		None
0.558646	0.181083	CNAG_05260	GAD1		None
0.681988	0.461995	CNAG_05266	None		None
0.459079	0.45241	CNAG_05309	None		None
0.233493	0.358498	CNAG_05388	None		None
0.91205	0.519655	CNAG_05458	None		None
0.533622	0.769749	CNAG_05463	None		None
0.797642	0.608064	CNAG_05522	None		None
0.306091	0.315034	CNAG_05544	None		None
0.275524	0.45538	CNAG_05572	None		None
0.615432	1.01468	CNAG_05575	None		None
0.7111	0.45043	CNAG_05598	None		None
0.0898805	0.205467	CNAG_05607	None		None
0.331745	0.456673	CNAG_05607	None		None
0.585984	0.324719	CNAG_05652	None		None
0.383885	0.161664	CNAG_05682	None		None
1.09683	0.640253	CNAG_05724	None		None
0.326021	0.50644	CNAG_05768	REG1		None
0.0821031	0.0723724	CNAG_05874	None		None
0.149138	0.170963	CNAG_05915	None		None
0.686313	0.432151	CNAG_06020	None		None
0.0489019	0.0404687	CNAG_06075	None		None
0.115621	0.0906255	CNAG_06207	None		None
0.30122	0.38348	CNAG_06216	None		None
0.28928	0.251062	CNAG_06267	None		None
0.0844849	0.0769462	CNAG_06297	None		None
0.0976958	0.0674803	CNAG_06298	None		None
0.1332	0.0893844	CNAG_06298	None		None
0.414705	0.0691889	CNAG_06432	None		None
0.183542	0.170006	CNAG_06574	None		None
0.139072	0.157431	CNAG_06577	None		None
0.282631	0.10598	CNAG_06602	None		None
1.04369	0.36701	CNAG_06623	None		None
0.554982	0.924424	CNAG_06669	ECM15		None
0.480353	0.488593	CNAG_06760	None		None
0.17955	0.182835	CNAG_06800	None		None
0.54935	0.543097	CNAG_06835	KRE6		None
0.701105	0.587875	CNAG_06870	None		None
0.343288	0.0702301	CNAG_06923	None		None
0.463879	0.657125	CNAG_07339	None		None
0.226909	0.448373	CNAG_07481	None		None
0.168764	0.250695	CNAG_07482	None		None
0.27015	0.289281	CNAG_07482	None		None
0.172404	0.249503	CNAG_07533	None		None
0.164293	0.279349	CNAG_07541	None		None
0.482685	0.141109	CNAG_07559	None		None
0.351526	0.422088	CNAG_07631	None		None
0.578349	0.606979	CNAG_07639	None		None
0.458171	0.471667	CNAG_07661	None		None
0.175476	0.384384	CNAG_07674	None		None
0.351237	0.482884	CNAG_07674	None		None
0.183057	0.156435	CNAG_07765	None		None
0.159917	0.173542	CNAG_07775	None		None
0.533878	0.651584	CNAG_07780	BTS1		None
0.593367	0.641853	CNAG_07794	None		None
0.673969	0.459963	CNAG_07808	AGX1		None
0.0954209	0.0611817	None	None		None
0.261324	0.447828	None	None		None
0.419814	0.437336	None	None		None
0.488375	0.82418	None	None		None
0.556141	0.674063	None	None		None
0.55859	0.893774	None	None		None
0.563159	0.685689	None	None		None
0.457408	0.28689	None	None		None
0.248941	0.331149	None	None		None
0.486463	0.415648	None	None		None
0.419814	0.437336	None	None		None
0.499117	0.4953	None	None		None
0.610963	0.531477	None	None		None
0.638406	0.556481	None	None		None
0.800785	0.631511	None	None		None
1.02079	0.653751	None	None		None
0.634544	0.864028	None	None		None
0.658012	0.583427	None	None		None
0.148877	0.153625	#N/A	#N/A	#N/A	#N/A
0.445366	0.895049	#N/A	#N/A		#N/A
0.59714	0.605177	#N/A	#N/A		#N/A
0.564325	0.186566	#N/A	#N/A		#N/A
0.615355	0.428318	#N/A	#N/A		#N/A
