# Supplementary material for: 9-O-butyl-13-(4-isopropylbenzyl)berberine, KR-72, Is a Potent Antifungal Agent That Inhibits the Growth of Cryptococcus neoformans by Regulating Gene Expression
Source: PLoS One. 2014 Oct 10;9(10):e109863. doi: 10.1371/journal.pone.0109863 (PMC4193857; doi:10.1371/journal.pone.0109863)
Supplement: File S1 — Figure S1, Construction of CTR4 promoter replacement strains. (A-D) The overlap PCR transformation strategy for CTR4 promoter replacement strains with gene specific primers with were listed in Table S2 in File S1. The lower diagrams represent the CTR4 promoter replacement alleles. Then genomic DNA was digested with specific enzymes for checking replacement of CTR4 promoter and electrophoresed on a 1% TAE agarose gel. Transfer, hybridization and autoradiography were performed as followed by Southern blot hybridization using a gene-specific probe with was radioactively 32P-labeled. Table S1, C. neoformans strains used in this study. Table S2, Primers used in this study. Table S3, List of KR-72 responsive genes in C. neoformans. Table S4, List of KR-72 responsive genes, whose expression changes were more than 1.5 fold. Table S5, List of C. neoformans genes downregulated by KR-72. Table S6, List of C. neoformans genes upregulated by KR-72. (ZIP) [file pone.0109863.s001.zip › File S1/Table S6.xlsx]

## Sheet: Sheet1
Table S6. List of C. neoformans genes upregulated by KR-72
* Genes whose expressions were upregulated by more than 1.5 fold after 30 min or 60 min treatment of KR-72
WT 0 vs 30min	WT 0 vs 60min	H99 ID	Sce Gene (SGD)	KOGs Catagory	KOGs Description
1.60568	1.54973	CNAG_00089	RRP4	A	Exosomal 3'-5' exoribonuclease complex, subunit Rrp4
3.43115	2.66493	CNAG_00166	DBP8		ATP-dependent RNA helicase
1.86317	1.84626	CNAG_00754	RLI1		RNAse L inhibitor, ABC superfamily
3.26057	2.63804	CNAG_00764	HCA4		RNA Helicase
2.44141	2.1966	CNAG_01049	NOP10		H/ACA snoRNP complex, subunit NOP10
1.58066	1.4462	CNAG_01099	None		mRNA cleavage and polyadenylation factor II complex, subunit CFT2 (CPSF subunit)
2.71467	2.4188	CNAG_01123	PUS9		RNA pseudouridylate synthases
1.3686	1.5113	CNAG_01158	MSL5		Splicing factor 1/branch point binding protein (RRM superfamily)
2.43059	2.22885	CNAG_01197	RNA1		Ran GTPase-activating protein
3.4034	2.76831	CNAG_01236	EBP2		Nucleolar protein-like/EBNA1-binding protein
2.74754	1.88317	CNAG_01398	MTR4		Nuclear exosomal RNA helicase MTR4, DEAD-box superfamily
1.59881	1.34994	CNAG_01631	ABD1		mRNA cap methyltransferase
3.5932	2.16116	CNAG_01729	ECM16		DEAH-box RNA helicase
1.68046	1.3943	CNAG_01807	NAM7		RNA helicase nonsense mRNA reducing factor (pNORF1)
1.43608	1.61178	CNAG_01809	PRP3		Putative u4/u6 small nuclear ribonucleoprotein
2.35222	1.75357	CNAG_02209	SIK1		Ribosome biogenesis protein - Nop56p/Sik1p
3.5214	2.76254	CNAG_02378	NHP2		Box H/ACA snoRNP component, involved in ribosomal RNA pseudouridinylation
5.99727	2.99864	CNAG_02437	RRP5		rRNA processing protein Rrp5
6.55069	3.79689	CNAG_02502	DBP3		ATP-dependent RNA helicase
2.00792	1.33409	CNAG_02703	None		Polyadenylation factor I complex, subunit, Yth1 (CPSF subunit)
3.4277	2.56735	CNAG_02982	UTP13		WD40-repeat-containing subunit of the 18S rRNA processing complex
1.50195	1.8388	CNAG_03020	None		RNA export factor NXT1
3.3144	2.35774	CNAG_03055	BUD20		U1-like Zn-finger-containing protein, probabl erole in RNA processing/splicing
3.23634	2.4025	CNAG_03124	PWP2		WD40-repeat-containing subunit of the 18S rRNA processing complex
3.55754	2.93209	CNAG_03205	ROK1		ATP-dependent RNA helicase
1.75723	1.53218	CNAG_03222	DBR1		RNA lariat debranching enzyme
3.17239	2.30749	CNAG_03246	RCL1		RNA 3'-terminal phosphate cyclase
1.42397	1.62186	CNAG_03271	PRP46		Pleiotropic regulator 1
2.06555	1.4319	CNAG_03440	None		Telomerase elongation inhibitor/RNA maturation protein PINX1
2.25666	1.84093	CNAG_03513	RRP7		rRNA processing protein RRP7
6.07779	2.78064	CNAG_03603	HAS1		ATP-dependent RNA helicase pitchoune
7.25628	3.7233	CNAG_03624	NOP7		Protein required for normal rRNA processing
5.76495	3.84616	CNAG_03724	NOP2		tRNA and rRNA cytosine-C5-methylase (nucleolar protein NOL1/NOP2)
5.72249	3.13274	CNAG_03762	SPB1		Putative SAM-dependent rRNA methyltransferase SPB1
7.89297	4.50097	CNAG_03789	MRT4		Protein involved in mRNA turnover
1.3714	1.55819	CNAG_03814	SMD2		Small nuclear ribonucleoprotein (snRNP) Sm core protein
1.89055	1.83599	CNAG_04035	None		Predicted ribosomal RNA adenine dimethylase
4.38891	2.70032	CNAG_04147	RRP3		ATP-dependent RNA helicase
1.6097	1.78934	CNAG_04402	None		U2 snRNP splicing factor, small subunit, and related proteins
1.49454	1.9487	CNAG_04441	PAB1		Polyadenylate-binding protein (RRM superfamily)
1.802	1.71465	CNAG_04451	POP1		Ribonucleases P/MRP protein subunit
1.09863	1.52165	CNAG_04494	YHC1		U1 snRNP-specific protein C
3.23595	2.85915	CNAG_04571	DIM1		Ribosomal RNA adenine dimethylase
3.89572	2.21478	CNAG_04580	None		ATP-dependent RNA helicase pitchoune
1.36839	1.69328	CNAG_04584	PBP2		PolyC-binding proteins alphaCP-1 and related KH domain proteins
2.83529	2.16198	CNAG_04729	DBP7		ATP-dependent RNA helicase
1.79478	1.44874	CNAG_05078	RIT1		Initiator tRNA phosphoribosyl-transferase
2.49355	1.68793	CNAG_05145	None		RNA helicase nonsense mRNA reducing factor (pNORF1)
1.36188	1.50226	CNAG_05164	HSH49		Splicing factor 3b, subunit 4
1.60245	1.75521	CNAG_05196	CBC2		Nuclear cap-binding protein complex, subunit CBP20 (RRM superfamily)
2.82388	2.65773	CNAG_05228	None		Protein involved in rRNA processing
3.21554	2.2032	CNAG_05360	MAK5		RNA helicase
3.65458	2.90447	CNAG_05755	MAK16		RNA-binding nuclear protein (MAK16) containing a distinct C4 Zn-finger
1.55324	1.51527	CNAG_05848	None		Splicing factor U2AF, large subunit (RRM superfamily)
2.79836	2.28705	CNAG_05976	NOP58		Ribosome biogenesis protein - Nop58p/Nop5p
3.93851	2.59629	CNAG_06126	PXR1		Telomerase elongation inhibitor/RNA maturation protein PINX1
2.11407	2.50957	CNAG_06157	None		U4/U6.U5 snRNP associated protein
4.07275	2.6533	CNAG_06206	DBP9		RNA helicase
1.68342	2.72953	CNAG_06368	None		Spliceosomal protein FBP21
1.25954	1.55968	CNAG_06426	LSM6		Small nuclear ribonucleoprotein F
4.29438	2.69081	CNAG_06472	NOP4		Nucleolar protein fibrillarin NOP77 (RRM superfamily)
2.42079	2.01906	CNAG_06626	PRP43		mRNA splicing factor ATP-dependent RNA helicase
23.4851	2.98256	CNAG_06741	DBP10		ATP-dependent RNA helicase
1.54454	1.57179	CNAG_06753	STO1		Nuclear cap-binding complex, subunit NCBP1/CBP80
1.70147	1.43844	CNAG_06838	SUV3		Mitochondrial RNA helicase SUV3, DEAD-box superfamily
3.03839	2.85911	CNAG_06919	NOP1		Fibrillarin and related nucleolar RNA-binding proteins
1.174	2.32741	CNAG_07312	None		Cytoplasmic exosomal RNA helicase SKI2, DEAD-box superfamily
2.53543	2.1031	CNAG_07381	None		DEAH-box RNA helicase
2.28025	1.58992	CNAG_07466	None		WD40-repeat-containing subunit of the 18S rRNA processing complex
3.48371	2.16152	CNAG_07494	MPP10		U3 small nucleolar ribonucleoprotein (snoRNP) subunit - Mpp10p
3.86935	2.81822	CNAG_07609	DBP6		DEAD-box ATP-dependent RNA helicase
2.90438	2.19084	CNAG_07630	IMP4		U3 small nucleolar ribonucleoprotein (snoRNP) component
1.20233	1.98703	CNAG_00063	None	B	Histones H3 and H4
1.52009	1.39281	CNAG_00085	ASF1		Histone chaperone involved in gene silencing
2.47928	1.68845	CNAG_00681	YCG1		Chromosome condensation complex Condensin, subunit G
4.7728	2.97324	CNAG_00899	None		Chromatin remodeling complex WSTF-ISWI, large subunit (contains heterochromatin localization, PHD and BROMO domains)
3.41426	2.8281	CNAG_01994	None		Predicted histone tail methylase containing SET domain
4.61922	2.78734	CNAG_02060	None		SWI-SNF chromatin-remodeling complex protein
1.72218	1.43783	CNAG_02091	NAP1		Nucleosome assembly protein NAP-1
1.21834	1.58975	CNAG_03170	None		Sirtuin 4 and related class II sirtuins (SIR2 family)
2.2044	1.80172	CNAG_03940	ELP2		RNA polymerase II elongator complex, subunit ELP2, WD repeat superfamily
1.5366	0.946373	CNAG_04752	None		SNF2 family DNA-dependent ATPase
1.51363	1.63372	CNAG_05609	FUN30		SNF2 family DNA-dependent ATPase
1.50499	1.19596	CNAG_05995	None		Chromatin remodeling protein, contains PHD Zn-finger
1.64145	1.71167	CNAG_06068	RSC2		Chromatin remodeling complex RSC, subunit RSC1/Polybromo and related proteins
3.23397	2.61673	CNAG_06367	SAS10		Disrupter of silencing SAS10
5.43447	3.02713	CNAG_06916	None		Transducin-like enhancer of split protein (contains WD40 repeats)
1.44473	1.72317	CNAG_00022	CYT2	C	Holocytochrome c synthase/heme-lyase
2.61272	2.16294	CNAG_01288	RIM2		Mitochondrial carrier protein - Rim2p/Mrs12p
1.86234	1.96906	CNAG_01596	None		Ubiquinol cytochrome c reductase assembly protein CBP3
2.14541	1.11352	CNAG_01981	None		Sulfide:quinone oxidoreductase/flavo-binding protein
1.31269	1.65019	CNAG_02443	None		NADH-ubiquinone oxidoreductase, subunit NDUFB10/PDSW
1.48415	1.56235	CNAG_02833	None		NADH:ubiquinone oxidoreductase, NDUFB7/B18 subunit
2.69242	2.82562	CNAG_02840	None		NADH-dehydrogenase (ubiquinone)
1.62882	2.49754	CNAG_02917	GGC1		Mitochondrial solute carrier protein
1.87031	1.91032	CNAG_03150	FLX1		Mitochondrial FAD carrier protein
1.29801	1.6708	CNAG_03274	PET8		Mitochondrial carrier protein PET8
1.94304	2.1694	CNAG_03589	YAH1		Ferredoxin
2.75312	2.16059	CNAG_04521	AIF1		NADH-dehydrogenase (ubiquinone)
2.00177	2.09033	CNAG_04712	DIC1		Mitochondrial oxoglutarate/malate carrier proteins
2.32009	2.45668	CNAG_05041	None		NADH:ubiquinone oxidoreductase, NDUFS8/23 kDa subunit
1.29444	1.62001	CNAG_05554	CYB5		Cytochrome b5
2.39779	2.43806	CNAG_05688	VMA7		Vacuolar H+-ATPase V1 sector, subunit F
1.44514	1.67439	CNAG_05751	None		Aconitase/homoaconitase (aconitase superfamily)
2.05581	2.23892	CNAG_05875	CYC3		Holocytochrome c synthase/heme-lyase
2.68246	0.466446	CNAG_06672	FDH1		Glyoxylate/hydroxypyruvate reductase (D-isomer-specific 2-hydroxy acid dehydrogenase superfamily)
1.81051	1.92299	CNAG_07908	ACO2		Aconitase/homoaconitase (aconitase superfamily)
3.69525	1.72349	CNAG_00179	None	D	G-protein alpha subunit (small G protein superfamily)
2.47928	1.68845	CNAG_00681	YCG1		Chromosome condensation complex Condensin, subunit G
1.50396	1.31584	CNAG_00812	IRR1		Sister chromatid cohesion complex Cohesin, subunit STAG/IRR1/SCC3
0.826843	1.65282	CNAG_01391	CDC37		Cell division cycle 37 protein, CDC37
1.90306	1.40618	CNAG_01792	RRM3		DNA helicase PIF1/RRM3
1.72218	1.43783	CNAG_02091	NAP1		Nucleosome assembly protein NAP-1
4.95637	3.44908	CNAG_02185	None		Proliferation-associated nucleolar protein (NOL1)
1.56462	1.31235	CNAG_02310	CKB2		Casein kinase II, beta subunit
1.66587	1.0888	CNAG_03167	CHK1		Checkpoint kinase and related serine/threonine protein kinases
1.51263	0.955075	CNAG_03405	None		Checkpoint kinase and related serine/threonine protein kinases
2.06555	1.4319	CNAG_03440	None		Telomerase elongation inhibitor/RNA maturation protein PINX1
1.61379	1.73205	CNAG_03711	RFT1		Nuclear division RFT1 protein
2.11779	1.67088	CNAG_03788	None		Putative transcriptional repressor regulating G2/M transition
4.52485	2.86574	CNAG_03817	LUG1		Cell growth-regulating nucleolar protein
2.11891	1.77463	CNAG_03993	BIM1		Microtubule-binding protein involved in cell cycle control
4.89917	2.98454	CNAG_04222	SDA1		Protein required for actin cytoskeleton organization and cell cycle progression
1.89299	1.60181	CNAG_04772	None		Protein Mei2, essential for commitment to meiosis, and related proteins
1.56845	1.15479	CNAG_05374	CTF18		DNA replication checkpoint protein CHL12/CTF18
1.58114	1.36599	CNAG_05655	CDC31		Ca2+-binding protein (centrin/caltractin), EF-Hand superfamily protein
1.98692	1.58279	CNAG_05761	CKS1		Cyclin-dependent protein kinase CDC28, regulatory subunit CKS1, and related proteins
3.93851	2.59629	CNAG_06126	PXR1		Telomerase elongation inhibitor/RNA maturation protein PINX1
1.50724	1.1685	CNAG_06434	DBF4		Protein kinase essential for the initiation of DNA replication
1.73138	1.59473	CNAG_06454	RIO1		Serine/threonine protein kinase involved in cell cycle control
1.9574	1.23325	CNAG_06588	None		Protein required for S-phase initiation or completion
1.81582	1.44245	CNAG_06804	None		Speckle-type POZ protein SPOP and related proteins with TRAF, MATH and BTB/POZ domains
2.49677	1.56253	CNAG_07635	TID3		Centromere-associated protein HEC1
3.43774	2.46074	CNAG_00104	NEW1	E	ATPase component of ABC transporters with duplicated ATPase domains/Translation elongation factor EF-3b
1.05653	1.55802	CNAG_00256	HOM2		Aspartate-semialdehyde dehydrogenase
1.63857	1.62249	CNAG_00434	RMT2		Guanidinoacetate methyltransferase and related proteins
1.57857	1.40631	CNAG_00567	None		Uncharacterized conserved protein
2.69713	2.6511	CNAG_00743	HIS7		Glutamine amidotransferase/cyclase
1.93147	1.82614	CNAG_01117	HEF3		ATPase component of ABC transporters with duplicated ATPase domains/Translation elongation factor EF-3b
1.76742	1.37478	CNAG_01489	None		Serine O-acetyltransferase
2.77388	2.41001	CNAG_01528	FSH1		Phospholipase/carboxyhydrolase
2.49863	1.52339	CNAG_01726	SPT16		Global transcriptional regulator, cell division control protein
1.7427	1.542	CNAG_01890	MET6		Methionine synthase II (cobalamin-independent)
1.27738	1.68876	CNAG_01904	AVT6		Amino acid transporter protein
2.82833	2.34826	CNAG_02036	None		Glucose-6-phosphate/phosphate and phosphoenolpyruvate/phosphate antiporter
2.03346	2.57779	CNAG_02048	PUT1		Proline oxidase
2.05804	1.34151	CNAG_02429	None		Glutamate-gated kainate-type ion channel receptor subunit GluR5 and related subunits
1.70935	0.98069	CNAG_02464	None		Oxoprolinase
1.80217	2.23806	CNAG_02532	None		D-aspartate oxidase
2.23612	1.85023	CNAG_03335	PRS3		Ribose-phosphate pyrophosphokinase
1.67113	1.36132	CNAG_03542	CAR1		Arginase
1.69388	1.80058	CNAG_03812	HIS5		Histidinol phosphate aminotransferase
2.12652	1.59078	CNAG_03866	AVT1		Amino acid transporters
1.92719	1.99985	CNAG_03898	MET16		Phosphoadenosine phosphosulfate reductase
1.68137	1.17708	CNAG_03955	None		Amino acid transporters
1.48675	1.67139	CNAG_04141	None		Aminoacylase ACY1 and related metalloexopeptidases
2.33737	1.70704	CNAG_05140	MET13		5,10-methylenetetrahydrofolate reductase
2.21775	1.88173	CNAG_05365	None		Ribose-phosphate pyrophosphokinase
2.4402	3.27991	CNAG_05602	PUT2		Delta-1-pyrroline-5-carboxylate dehydrogenase
1.44514	1.67439	CNAG_05751	None		Aconitase/homoaconitase (aconitase superfamily)
1.16258	1.5558	CNAG_05753	ARG5,6		Acetylglutamate kinase/acetylglutamate synthase
1.13622	1.63889	CNAG_06067	None		Carbon-nitrogen hydrolase
1.90975	2.30448	CNAG_06072	ARO7		Chorismate mutase
1.95261	1.79252	CNAG_06913	None		Threonine/serine dehydratases
1.38716	1.84184	CNAG_07335	ERS1		Cystine transporter Cystinosin
2.77751	1.49599	CNAG_07367	None		Amino acid transporters
2.46691	2.05861	CNAG_07672	None		Serine carboxypeptidases (lysosomal cathepsin A)
0.913661	2.5362	CNAG_07695	None		Amino acid transporters
1.81051	1.92299	CNAG_07908	ACO2		Aconitase/homoaconitase (aconitase superfamily)
1.78243	1.96901	CNAG_00700	ADE17	F	AICAR transformylase/IMP cyclohydrolase/methylglyoxal synthase
1.6381	1.82052	CNAG_00734	URA4		Dihydroorotase
1.72038	2.17088	CNAG_02204	NUC1		Mitochondrial endonuclease
2.43617	1.56229	CNAG_02208	RNR3		Ribonucleotide reductase, alpha subunit
1.25615	1.51593	CNAG_02285	YNK1		Nucleoside diphosphate kinase
1.47866	1.56295	CNAG_02294	ADE2		Phosphoribosylamidoimidazole-succinocarboxamide synthase
1.615	1.34456	CNAG_02847	CDC8		Thymidylate kinase/adenylate kinase
2.63506	1.95036	CNAG_02853	ADE4		Glutamine phosphoribosylpyrophosphate amidotransferase
2.13836	1.41583	CNAG_03063	None		Cytosine deaminase FCY1 and related enzymes
2.23612	1.85023	CNAG_03335	PRS3		Ribose-phosphate pyrophosphokinase
1.22679	1.6063	CNAG_03619	None		Nucleoside transporter
1.88954	1.19779	CNAG_04692	CDC21		Thymidylate synthase
1.46939	1.59782	CNAG_04983	None		Cytosine deaminase FCY1 and related enzymes
2.21775	1.88173	CNAG_05365	None		Ribose-phosphate pyrophosphokinase
1.5306	1.49909	CNAG_06034	None		Uridine permease/thiamine transporter/allantoin transport
2.2507	2.16201	CNAG_06141	None		dUTPase
1.74708	2.04775	CNAG_06314	ADE5,7		Glycinamide ribonucleotide synthetase (GARS)/Aminoimidazole ribonucleotide synthetase (AIRS)
2.10765	1.51185	CNAG_06708	DCD1		Deoxycytidylate deaminase
1.74424	1.26439	CNAG_06816	None		Cytosine deaminase FCY1 and related enzymes
4.43719	3.10724	CNAG_07502	URA7		CTP synthase (UTP-ammonia lyase)
1.53495	1.2497	CNAG_07524	AMD1		Adenosine monophosphate deaminase
2.82833	2.34826	CNAG_02036	None	G	Glucose-6-phosphate/phosphate and phosphoenolpyruvate/phosphate antiporter
1.08089	2.09412	CNAG_02361	FEN2		Permease of the major facilitator superfamily
1.46545	1.62429	CNAG_02795	ADE8		5'-phosphoribosylglycinamide formyltransferase
2.66226	1.96414	CNAG_03524	None		beta-1,6-N-acetylglucosaminyltransferase, contains WSC domain
1.96102	1.5494	CNAG_03855	GPI14		Mannosyltransferase
1.24654	2.24755	CNAG_04142	None		Permease of the major facilitator superfamily
2.45588	2.52313	CNAG_05268	None		Predicted phosphoglucosamine acetyltransferase
1.28468	1.54814	CNAG_05321	None		Dimeric dihydrodiol dehydrogenase
1.84097	1.92987	CNAG_05584	MDE1		Class II aldolase/adducin N-terminal domain protein
2.16339	2.40385	CNAG_06204	None		Permease of the major facilitator superfamily
1.82011	1.20267	CNAG_07626	None		Dimeric dihydrodiol dehydrogenase
1.94522	1.89734	CNAG_00886	SAH1	H	S-adenosylhomocysteine hydrolase
1.59708	1.62927	CNAG_00986	UBA4		Molybdopterin synthase sulfurylase
1.41568	1.58537	CNAG_01667	COQ2		Para-hydroxybenzoate-polyprenyl transferase
1.37416	1.90958	CNAG_02084	ERG20		Polyprenyl synthetase
1.30382	1.52954	CNAG_02506	RIB3		Bifunctional GTP cyclohydrolase II/3,4-dihydroxy-2butanone-4-phosphate synthase
2.92294	2.53826	CNAG_02870	MET7		Folylpolyglutamate synthase
2.22246	2.12074	CNAG_04899	None		Cobalamin synthesis protein
1.77383	1.46063	CNAG_05149	COX10		Heme A farnesyltransferase
1.39312	1.51874	CNAG_05194	LIP5		Lipoate synthase
1.99616	1.59437	CNAG_05621	FOL3		Folylpolyglutamate synthase
1.5306	1.49909	CNAG_06034	None		Uridine permease/thiamine transporter/allantoin transport
3.77665	3.49487	CNAG_06645	MTD1		Methylenetetrahydrofolate dehydrogenase/methylenetetrahydrofolate cyclohydrolase
1.36195	1.57732	CNAG_00117	ERG24	I	Sterol reductase/lamin B receptor
1.60699	3.45361	CNAG_00790	DPP1		Lipid phosphate phosphatase and related enzymes of the PAP2 family
2.60247	1.93057	CNAG_01836	None		Acyl-CoA synthetase
2.48835	1.90098	CNAG_02830	ERG4		Sterol reductase/lamin B receptor
1.88924	1.84619	CNAG_02844	PGS1		Phosphatidylglycerolphosphate synthase
2.06886	2.13013	CNAG_03311	ERG13		Hydroxymethylglutaryl-CoA synthase
1.73972	1.62968	CNAG_03819	ERG6		SAM-dependent methyltransferases
1.33427	2.49461	CNAG_04083	SEC59		Dolichol kinase
1.53013	1.51458	CNAG_04522	None		Predicted phosphate acyltransferase, contains PlsC domain
2.22933	1.39527	CNAG_05037	None		17 beta-hydroxysteroid dehydrogenase type 3, HSD17B3
1.46524	1.67193	CNAG_05125	MVD1		Mevalonate pyrophosphate decarboxylase
1.02066	1.5568	CNAG_05574	None		N-acetylglucosaminyltransferase complex, subunit PIG-C/GPI2, required for phosphatidylinositol biosynthesis
3.5379	3.16632	CNAG_06062	None		Predicted lipoprotein
1.69756	1.96709	CNAG_06247	None		N-acetylglucosaminyltransferase complex, subunit PIG-A/SPT14, required for phosphatidylinositol biosynthesis/Sulfolipid synthase
1.75658	2.01096	CNAG_06551	YAT1		Carnitine O-acyltransferase CPT2/YAT1
2.09031	1.32176	CNAG_06812	SPO14		Phospholipase D1
2.07955	1.24806	CNAG_07806	None		Lipid exporter ABCA1 and related proteins, ABC superfamily
1.32451	1.59575	CNAG_00034	RPL9B	J	60S ribosomal protein L9
3.43774	2.46074	CNAG_00104	NEW1		ATPase component of ABC transporters with duplicated ATPase domains/Translation elongation factor EF-3b
1.34387	1.60126	CNAG_00109	None		Mitochondrial ribosomal protein L34
1.7337	2.58176	CNAG_00238	ILS1		Isoleucyl-tRNA synthetase
1.86568	1.39075	CNAG_00358	MOD5		tRNA delta(2)-isopentenylpyrophosphate transferase
1.69253	1.75068	CNAG_00527	GCD6		Translation initiation factor 2B, epsilon subunit (eIF-2Bepsilon/GCD6)
1.48147	1.53115	CNAG_00535	MRPL16		Mitochondrial ribosomal protein L16
2.28664	1.75635	CNAG_00580	IFM1		Mitochondrial translation initiation factor 2 (IF-2; GTPase)
2.09681	1.95423	CNAG_00590	None		Para-aminobenzoate (PABA) synthase ABZ1
1.13684	1.51606	CNAG_00655	RPP1A		60s acidic ribosomal protein P1
1.52212	1.70872	CNAG_00703	RPL31A		60S ribosomal protein L31
1.82543	1.63653	CNAG_00722	MRP7		Mitochondrial ribosomal protein MRP7 (L2)
1.29778	1.81103	CNAG_00771	RPL35A		60S ribosomal protein L35
1.30676	1.75541	CNAG_00779	RPL27A		60S ribosomal protein L27
1.35216	1.55235	CNAG_00819	RPS30B		Ubiquitin-like/40S ribosomal S30 protein fusion
1.74579	1.59244	CNAG_00940	DIS3		Exosomal 3'-5' exoribonuclease complex, subunit Rrp44/Dis3
1.61784	1.72197	CNAG_01018	GCD11		Translation initiation factor 2, gamma subunit (eIF-2gamma; GTPase)
1.45298	1.78349	CNAG_01033	CSL4		Exosomal 3'-5' exoribonuclease complex, subunit ski4 (Csl4)
1.93147	1.82614	CNAG_01117	HEF3		ATPase component of ABC transporters with duplicated ATPase domains/Translation elongation factor EF-3b
2.53661	2.00638	CNAG_01168	CBF5		Pseudouridine synthase
2.9568	6.02477	CNAG_01187	RPF2		Protein required for biogenesis of the ribosomal 60S subunit
1.63823	1.60076	CNAG_01305	MES1		Methionyl-tRNA synthetase
1.1414	1.69595	CNAG_01332	RPS24B		40S ribosomal protein S24
1.57063	1.86186	CNAG_01345	MRP4		Mitochondrial/chloroplast ribosomal protein S2
1.35342	1.737	CNAG_01455	RPL39		60s ribosomal protein L39
1.592	1.76195	CNAG_01522	MSF1		Phenylalanyl-tRNA synthetase
1.68872	1.99637	CNAG_01590	None		Mitochondrial ribosomal protein L32
2.25035	2.12722	CNAG_01593	SSF2		RNA-binding protein required for 60S ribosomal subunit biogenesis
2.53547	2.07631	CNAG_01623	PUS4		Pseudouridine synthase
2.84263	3.0264	CNAG_01639	MEF1		Mitochondrial elongation factor
1.41712	1.82806	CNAG_01650	MRPL7		Mitochondrial/chloroplast ribosomal protein L5/L7
1.79896	1.74143	CNAG_01676	GCD10		tRNA(1-methyladenosine) methyltransferase, subunit GCD10
1.6393	1.64235	CNAG_01679	MRPS28		Mitochondrial/choloroplast ribosomal protein S15
1.60443	1.65437	CNAG_01709	TIF5		Translation initiation factor 5 (eIF-5)
3.5932	2.16116	CNAG_01729	ECM16		DEAH-box RNA helicase
1.65823	1.82367	CNAG_01797	RSM24		Mitochondrial ribosomal protein S28
3.02201	2.43389	CNAG_01812	RLP24		60s ribosomal protein L30 isolog
2.01754	1.8436	CNAG_01833	CDC33		Translation initiation factor 4F, cap-binding subunit (eIF-4E) and related cap-binding proteins
1.34322	1.68889	CNAG_01976	RPL23B		60S ribosomal protein L14/L17/L23
1.55511	1.71703	CNAG_02037	None		Mitochondrial/chloroplast ribosomal protein L22
2.35222	1.75357	CNAG_02209	SIK1		Ribosome biogenesis protein - Nop56p/Sik1p
2.98765	2.27028	CNAG_02259	SMM1		tRNA-dihydrouridine synthase
1.51842	1.29384	CNAG_02265	LOS1		Nuclear mRNA export factor receptor LOS1/Exportin-t (importin beta superfamily)
2.04805	2.11493	CNAG_02354	RML2		Mitochondrial/chloroplast ribosomal protein L2
3.52368	2.82655	CNAG_02382	BRX1		RNA-binding protein required for biogenesis of the ribosomal 60S subunit
1.51676	1.6083	CNAG_02486	SUI3		Translation initiation factor 2, beta subunit (eIF-2beta)
1.69457	1.60548	CNAG_02507	None		Translation initiation factor 3, subunit h (eIF-3h)
1.39227	1.6713	CNAG_02656	TMA20		Predicted RNA-binding protein with PUA domain
1.948	1.67151	CNAG_02657	TIF35		Translation initiation factor 3, subunit g (eIF-3g)
4.92579	3.37019	CNAG_02672	NMD3		NMD protein affecting ribosome stability and mRNA decay
2.6442	2.08296	CNAG_02740	None		Protein subunit of nuclear ribonuclease P (RNase P)
1.51058	1.54995	CNAG_02754	RPS12		40S ribosomal protein S12
2.00044	1.68792	CNAG_02773	RRP6		Exosome 3'-5' exoribonuclease complex, subunit PM/SCL-100 (Rrp6)
1.15978	1.56177	CNAG_02811	RPS29A		40S ribosomal protein S29
1.88311	1.81051	CNAG_02890	None		Ribonuclease III domain proteins
1.7256	1.85356	CNAG_02923	MRPL38		60S ribosomal protein L14/L17/L23
1.55592	1.7769	CNAG_02973	SEN2		tRNA splicing endonuclease SEN2
1.48806	1.78054	CNAG_03165	None		Mitochondrial ribosomal protein S27
1.63405	1.9122	CNAG_03260	MRPL6		Mitochondrial/chloroplast ribosomal protein L6
1.36129	1.58158	CNAG_03303	RPS27B		40s ribosomal protein S27
1.59045	1.48272	CNAG_03641	None		Translation initiation factor 3, subunit d (eIF-3d)
5.2668	3.42558	CNAG_03675	PUF6		Puf family RNA-binding protein
1.34601	1.65955	CNAG_03747	RPL28		60s ribosomal protein L15/L27
1.6127	1.58924	CNAG_03779	YML6		Mitochondrial/chloroplast ribosomal protein L4
1.97931	2.39782	CNAG_03793	MRP2		Mitochondrial/chloroplast ribosomal protein S14/S29
1.64417	1.74471	CNAG_03810	MRPL23		Mitochondrial/chloroplast ribosomal protein L13
2.68234	2.10117	CNAG_03820	NOP14		Nucleolar protein involved in 40S ribosome biogenesis
0.956092	1.50925	CNAG_03934	None		Translation initiation factor 4F, cap-binding subunit (eIF-4E) and related cap-binding proteins
4.4715	2.85423	CNAG_03975	ERB1		WD40 repeat nucleolar protein Bop1, involved in ribosome biogenesis
1.34909	1.52433	CNAG_04004	RPS1A		40S ribosomal protein S3A
1.3442	1.53132	CNAG_04021	RPL26A		60S ribosomal protein L26
5.57839	4.08604	CNAG_04072	NIP7		Ribosome biogenesis protein NIP7
1.44637	2.04112	CNAG_04114	RPS0B		40S ribosomal protein SA (P40)/Laminin receptor 1
3.37262	3.05693	CNAG_04136	MRI1		Predicted translation initiation factor related to eIF-2B alpha/beta/delta subunits (CIG2/IDI2)
1.96433	2.02435	CNAG_04180	MRPL10		Mitochondrial/chloroplast ribosomal protein L15/L10
1.92897	2.03445	CNAG_04235	MRPL51		Mitochondrial/chloroplast ribosomal protein 36a
1.50487	1.68806	CNAG_04260	None		Translation initiation factor 2B, gamma subunit (eIF-2Bgamma/GCD1)
1.85654	1.85497	CNAG_04292	MRPL4		Mitochondrial/chloroplast ribosomal protein L4/L29
4.66486	3.32258	CNAG_04298	NOC3		Protein involved in the nuclear export of pre-ribosomes
6.17839	3.0905	CNAG_04365	MAK21		CAATT-binding transcription factor/60S ribosomal subunit biogenesis protein
2.74737	2.17501	CNAG_04376	None		KRR1-interacting protein involved in 40S ribosome biogenesis
1.59508	1.78662	CNAG_04400	RSM10		Mitochondrial ribosomal protein S10
1.49454	1.9487	CNAG_04441	PAB1		Polyadenylate-binding protein (RRM superfamily)
2.0248	2.24892	CNAG_04452	None		Mitochondrial/chloroplast ribosomal protein S18
2.22553	1.92743	CNAG_04628	TIF6		Translation initiation factor 6 (eIF-6)
1.98024	1.64946	CNAG_04683	None		Mitochondrial ribosomal protein L27
1.49066	1.62064	CNAG_04709	None		Predicted mitochondrial ribosomal protein L23
2.20591	1.79407	CNAG_04770	EMG1		Protein required for 18S rRNA maturation and 40S ribosome biogenesis
1.35471	1.69328	CNAG_04799	RPL14B		60S ribosomal protein L14
1.26933	1.65262	CNAG_04884	RPL42A		60S ribosomal protein L44
1.68089	1.73432	CNAG_04896	MSY1		Tyrosyl-tRNA synthetase
2.84337	2.07215	CNAG_04905	TRM2		tRNA uracil-5-methyltransferase and related tRNA-modifying enzymes
1.79181	1.61874	CNAG_05004	GUF1		Elongation factor-type GTP-binding protein
1.67234	1.46974	CNAG_05007	GCD7		Translation initiation factor 2B, beta subunit (eIF-2Bbeta/GCD7)
1.53831	1.43089	CNAG_05105	None		RNA polymerase I-associated factor - PAF67
1.75454	1.87515	CNAG_05110	SWS2		Ribosomal protein S18
2.22529	1.95022	CNAG_05485	GCD14		tRNA(1-methyladenosine) methyltransferase, subunit GCD14
2.48392	1.52761	CNAG_05635	None		Mitochondrial/chloroplast ribosomal protein L19
1.6121	1.63588	CNAG_05722	ALA1		Alanyl-tRNA synthetase
1.46194	1.70233	CNAG_05811	None		Exosomal 3'-5' exoribonuclease complex, subunit Rrp42
1.34276	1.60562	CNAG_05904	RPS14A		40S ribosomal protein S14
1.39006	1.59035	CNAG_05908	None		Translation initiation factor 4F, ribosome/mRNA-bridging subunit (eIF-4G)
2.79836	2.28705	CNAG_05976	NOP58		Ribosome biogenesis protein - Nop58p/Nop5p
1.42624	1.73376	CNAG_05980	MNP1		Mitochondrial/chloroplast ribosomal protein L12
1.37583	1.50226	CNAG_06029	None		Predicted peptidyl-tRNA hydrolase
1.7363	1.58917	CNAG_06061	None		Translation initiation factor 3, subunit e (eIF-3e)
2.20318	1.86394	CNAG_06221	None		Diphthamide biosynthesis protein
1.31568	1.75996	CNAG_06231	RPL16A		60S ribosomal protein L13a
2.54978	1.78811	CNAG_06353	PUS1		Pseudouridylate synthase
1.64178	1.67544	CNAG_06471	None		Mitochondrial/chloroplast ribosomal protein S12
5.70224	2.53942	CNAG_06656	DPH5		Diphthine synthase
1.46292	1.84366	CNAG_06755	THS1		Threonyl-tRNA synthetase
1.67804	1.77508	CNAG_07546	MRF1		Mitochondrial polypeptide chain release factor
1.91494	1.62936	CNAG_07628	NIP1		Translation initiation factor 3, subunit c (eIF-3c)
1.47676	1.68075	CNAG_07637	MRPL9		Mitochondrial/chloroplast ribosomal protein L3
3.60468	2.93855	CNAG_07657	NOC4		Predicted nucleolar protein involved in ribosome biogenesis
12.8095	3.34757	CNAG_07878	NOC2		Predicted protein involved in nuclear export of pre-ribosomes
1.52009	1.39281	CNAG_00085	ASF1	K	Histone chaperone involved in gene silencing
1.26814	1.68016	CNAG_00151	None		Transcription factor CA150
1.50035	1.37838	CNAG_00193	GAT1		GATA-4/5/6 transcription factors
1.47129	2.24623	CNAG_00460	None		Upstream transcription factor 2/L-myc-2 protein
1.17543	1.6213	CNAG_00533	TIM50		TFIIF-interacting CTD phosphatase, including NLI-interacting factor (involved in RNA polymerase II regulation)
3.43077	2.62328	CNAG_00706	NOP13		Nuclear localization sequence binding protein
2.07683	2.10007	CNAG_00793	RPB5		RNA polymerase, 25-kDa subunit (common to polymerases I, II and III)
3.12005	2.24548	CNAG_01189	RPA190		RNA polymerase I, large subunit
3.76114	2.54863	CNAG_01641	POL5		Predicted regulator of rRNA gene transcription (MYB-binding protein)
1.9473	1.44583	CNAG_01708	None		GATA-4/5/6 transcription factors
4.3001	3.3812	CNAG_01810	RPA12		RNA polymerase I transcription factor TFIIS, subunit A12.2/RPA12
1.74756	1.19855	CNAG_01975	IRC5		Chromatin remodeling complex WSTF-ISWI, small subunit
2.23077	1.88153	CNAG_02025	None		RNA polymerase III (C) subunit
1.79621	1.91087	CNAG_02215	HAP3		CCAAT-binding factor, subunit A (HAP3)
1.56462	1.31235	CNAG_02310	CKB2		Casein kinase II, beta subunit
2.8783	2.27635	CNAG_02317	None		Protein arginine N-methyltransferase PRMT1 and related enzymes
4.07039	2.12787	CNAG_02520	None		DNA-directed RNA polymerase III subunit
1.74452	1.86431	CNAG_02714	EFB1		Elongation factor 1 beta/delta chain
1.21834	1.58975	CNAG_03170	None		Sirtuin 4 and related class II sirtuins (SIR2 family)
2.33186	1.94314	CNAG_03521	RPC11		RNA polymerase III subunit C11
3.14583	2.60663	CNAG_03634	RPA49		RNA polymerase I 49 kDa subunit
2.11779	1.67088	CNAG_03788	None		Putative transcriptional repressor regulating G2/M transition
1.31542	1.6915	CNAG_03851	None		RNA polymerase III transcription factor (TF)IIIC subunit
1.96078	2.05524	CNAG_03863	HMT1		Protein arginine N-methyltransferase PRMT1 and related enzymes
2.2044	1.80172	CNAG_03940	ELP2		RNA polymerase II elongator complex, subunit ELP2, WD repeat superfamily
3.96497	3.69256	CNAG_04120	FCP1		TFIIF-interacting CTD phosphatases, including NLI-interacting factor
4.4902	2.40107	CNAG_04139	None		Transcription factor NF-X1, contains NFX-type Zn2+-binding and R3H domains
1.45304	1.50372	CNAG_04199	None		Chromodomain-helicase DNA-binding protein
1.67642	2.11085	CNAG_04204	SPT4		Transcription elongation factor SPT4
1.99888	1.7896	CNAG_04286	RPB8		RNA polymerase subunit 8
6.17839	3.0905	CNAG_04365	MAK21		CAATT-binding transcription factor/60S ribosomal subunit biogenesis protein
2.24182	2.1639	CNAG_04372	RPO26		RNA polymerase subunit K
2.58376	2.27582	CNAG_04395	BFR2		Apoptosis antagonizing transcription factor/protein transport protein
2.23983	2.56529	CNAG_04702	None		RNA polymerase II transcription mediator
1.28796	1.53375	CNAG_05103	TFG2		Transcription initiation factor IIF, small subunit (RAP30)
1.53831	1.43089	CNAG_05105	None		RNA polymerase I-associated factor - PAF67
1.5206	1.51486	CNAG_05783	SUA7		Transcription initiation factor TFIIB
2.27165	1.39144	CNAG_05905	BRF1		Transcription initiation factor TFIIIB, Brf1 subunit
3.01642	2.33174	CNAG_05936	RPO31		RNA polymerase III, large subunit
1.64145	1.71167	CNAG_06068	RSC2		Chromatin remodeling complex RSC, subunit RSC1/Polybromo and related proteins
2.99783	2.48352	CNAG_06134	None		bZIP transcription factor ATF6
4.68467	1.89121	CNAG_06280	MNI2		Leucine permease transcriptional regulator
3.86914	2.58004	CNAG_06611	RPA135		RNA polymerase I, second largest subunit
1.28335	1.53415	CNAG_06635	NOT3		CCR4-NOT transcriptional regulation complex, NOT5 subunit
2.40992	2.09728	CNAG_06641	RPC34		RNA polymerase III, subunit C34
3.17903	2.86926	CNAG_06734	RPB10		DNA-directed RNA polymerase, subunit RPB10
5.0112	3.45956	CNAG_07362	NSR1		Nuclear localization sequence binding protein
2.78705	1.94238	CNAG_07409	RPO41		Mitochondrial/chloroplast DNA-directed RNA polymerase RPO41, provides primers for DNA replication-initiation
2.01865	1.47502	CNAG_07467	None		Helicase-like transcription factor HLTF/DNA helicase RAD5, DEAD-box superfamily
1.29425	1.68564	CNAG_07560	None		Transcription factor XBP-1
2.21984	1.7227	CNAG_07813	None		Transcription initiation factor IID subunit
2.13815	1.65301	CNAG_00099	MCM3	L	DNA replication licensing factor, MCM3 component
2.33929	1.97995	CNAG_00195	None		DNA-binding protein C1D involved in regulation of double-strand break repair
1.62784	1.286	CNAG_00636	CDC7		Serine/threonine protein kinase of the CDC7 subfamily involved in DNA synthesis, repair and recombination
1.19554	1.50937	CNAG_00810	None		Polynucleotide kinase 3' phosphatase
1.75236	1.23246	CNAG_01144	RFA1		Single-stranded DNA-binding replication protein A (RPA), large (70 kD) subunit and related ssDNA-binding proteins
1.87003	1.53106	CNAG_01316	RFA2		Single-stranded DNA-binding replication protein A (RPA), medium (30 kD) subunit
4.2037	2.74652	CNAG_01379	None		DNA polymerase epsilon, catalytic subunit A
2.18468	1.76111	CNAG_01885	PAP2		DNA polymerase sigma
1.56281	1.04517	CNAG_01916	MSH6		Mismatch repair ATPase MSH6 (MutS family)
2.07966	1.92194	CNAG_02198	ATP23		Ku70-binding protein
1.59468	1.10871	CNAG_02563	POL3		DNA polymerase delta, catalytic subunit
2.10327	1.34076	CNAG_02654	POL2		DNA polymerase epsilon, catalytic subunit A
1.69063	1.29988	CNAG_03332	RFC4		Replication factor C, subunit RFC2
2.43684	2.59957	CNAG_03341	MCM2		DNA replication licensing factor, MCM2 component
1.52091	1.17787	CNAG_03374	PSF1		Predicted alpha-helical protein, potentially involved in replication/repair
1.99653	1.44131	CNAG_04052	MCM5		DNA replication licensing factor, MCM5 component
1.8267	1.29892	CNAG_04278	CDC9		ATP-dependent DNA ligase I
1.50555	1.20504	CNAG_04297	RNH201		Ribonuclease HI
1.56845	1.15479	CNAG_05374	CTF18		DNA replication checkpoint protein CHL12/CTF18
1.90719	1.39946	CNAG_05797	RAT1		5'-3' exonuclease HKE1/RAT1
1.66797	1.33673	CNAG_05825	MCM7		DNA replication licensing factor, MCM7 component
2.17717	1.612	CNAG_06079	POL30		DNA polymerase delta processivity factor (proliferating cell nuclear antigen)
1.50724	1.1685	CNAG_06434	DBF4		Protein kinase essential for the initiation of DNA replication
1.87395	1.13844	CNAG_06607	POL1		DNA polymerase alpha, catalytic subunit
1.59465	1.64252	CNAG_06654	None		DNA damage inducible protein
1.60048	1.69778	CNAG_07382	None		Poly(A)-specific exoribonuclease PARN
2.78705	1.94238	CNAG_07409	RPO41		Mitochondrial/chloroplast DNA-directed RNA polymerase RPO41, provides primers for DNA replication-initiation
2.01865	1.47502	CNAG_07467	None		Helicase-like transcription factor HLTF/DNA helicase RAD5, DEAD-box superfamily
1.52132	1.22357	CNAG_07599	PMS1		DNA mismatch repair protein - MLH2/PMS1/Pms2 family
1.84718	1.21778	CNAG_07686	TOF1		DNA topoisomerase I-interacting protein
1.73204	0.701302	CNAG_01704	None	M	Predicted mechanosensitive ion channel
2.7144	1.54044	CNAG_02217	None		Chitin synthase/hyaluronan synthase (glycosyltransferases)
1.59119	1.11733	CNAG_04320	None		Chitin synthase/hyaluronan synthase (glycosyltransferases)
1.69756	1.96709	CNAG_06247	None		N-acetylglucosaminyltransferase complex, subunit PIG-A/SPT14, required for phosphatidylinositol biosynthesis/Sulfolipid synthase
1.44473	1.72317	CNAG_00022	CYT2	O	Holocytochrome c synthase/heme-lyase
1.86286	1.97853	CNAG_00233	PAM18		Molecular chaperone (DnaJ superfamily)
2.04927	1.51677	CNAG_00364	KAE1		Predicted metalloprotease with chaperone activity (RNAse H/HSP70 fold)
1.30381	1.7011	CNAG_00447	CCT2		Chaperonin complex component, TCP-1 beta subunit (CCT2)
1.36244	1.60445	CNAG_00510	GIM4		Molecular chaperone Prefoldin, subunit 2
3.0852	2.54714	CNAG_00603	PNO1		Predicted RNA-binding protein Pno1p interacting with Nob1p and involved in 26S proteasome assembly
2.35712	2.01204	CNAG_00633	None		Predicted E3 ubiquitin ligase
2.54393	1.9363	CNAG_00719	RIX7		Nuclear AAA ATPase (VCP subfamily)
1.35216	1.55235	CNAG_00819	RPS30B		Ubiquitin-like/40S ribosomal S30 protein fusion
1.35524	1.51166	CNAG_01110	RBL2		Beta-tubulin folding cofactor A
0.981957	1.51355	CNAG_01185	FES1		Armadillo/beta-catenin-like repeat-containing protein
1.59813	1.63412	CNAG_01220	ERV1		Mitochondrial sulfhydryl oxidase involved in the biogenesis of cytosolic Fe/S proteins
2.22011	2.15212	CNAG_01404	None		Molecular chaperones HSP70/HSC70, HSP70 superfamily
2.37086	1.59902	CNAG_01474	None		Cysteine proteinase Cathepsin L
1.56953	1.7195	CNAG_01607	None		Thioredoxin-like protein
1.64955	1.57822	CNAG_01636	None		Cyclophilin type peptidyl-prolyl cis-trans isomerase
2.25718	2.51856	CNAG_01688	YME1		AAA+-type ATPase containing the peptidase M41 domain
1.58875	1.60222	CNAG_01696	None		Molecular chaperone (DnaJ superfamily)
1.39925	2.10927	CNAG_01881	MGE1		Molecular chaperone of the GrpE family
2.8783	2.27635	CNAG_02317	None		Protein arginine N-methyltransferase PRMT1 and related enzymes
1.53679	1.85418	CNAG_02338	None		E3 ubiquitin ligase interacting with arginine methyltransferase
1.44049	1.56916	CNAG_02442	None		Thioredoxin-like protein
1.43714	1.54344	CNAG_02769	None		Inner membrane protein translocase involved in respiratory chain assembly
0.419971	1.84098	CNAG_03347	HSP78		Chaperone HSP104 and related ATP-dependent Clp proteases
2.40746	1.84187	CNAG_03390	AFG2		AAA+-type ATPase
1.22401	1.58805	CNAG_03459	CCT4		Chaperonin complex component, TCP-1 delta subunit (CCT4)
1.22401	1.22545	CNAG_03487	None		Molecular chaperone (DnaJ superfamily)
2.66226	1.96414	CNAG_03524	None		beta-1,6-N-acetylglucosaminyltransferase, contains WSC domain
1.91517	1.40889	CNAG_03782	None		Ubiquitin C-terminal hydrolase
1.96078	2.05524	CNAG_03863	HMT1		Protein arginine N-methyltransferase PRMT1 and related enzymes
1.1194	1.81232	CNAG_03891	HSP60		Mitochondrial chaperonin, Cpn60/Hsp60p
1.01539	2.13514	CNAG_03892	HSP10		Mitochondrial chaperonin
2.35992	2.15004	CNAG_03926	MAP1		Putative methionine aminopeptidase
1.45419	2.20458	CNAG_03944	YDJ1		Molecular chaperone (DnaJ superfamily)
3.25246	2.71531	CNAG_03964	None		E3 ubiquitin ligase interacting with arginine methyltransferase
1.43524	1.69053	CNAG_04182	None		FOG: Predicted E3 ubiquitin ligase
2.16533	1.90934	CNAG_04328	UBC9		Ubiquitin-protein ligase
1.96982	1.63764	CNAG_04822	DYS1		Deoxyhypusine synthase
1.75601	2.11971	CNAG_04976	ZUO1		Zuotin and related molecular chaperones (DnaJ superfamily), contains DNA-binding domains
3.77517	2.17749	CNAG_05086	URM1		Ubiquitin-like protein
1.21193	1.74935	CNAG_05199	SSC1		Molecular chaperones mortalin/PBP74/GRP75, HSP70 superfamily
1.68388	1.74146	CNAG_05700	ERJ5		Zuotin and related molecular chaperones (DnaJ superfamily), contains DNA-binding domains
1.78868	1.74765	CNAG_05846	None		Ubiquitin-conjugating enzyme
0.977939	1.65358	CNAG_05847	TRR1		Thioredoxin reductase
2.05581	2.23892	CNAG_05875	CYC3		Holocytochrome c synthase/heme-lyase
1.4587	1.55246	CNAG_05927	ATP11		Mitochondrial F1-ATPase assembly protein
0.886044	1.70595	CNAG_05932	CPR6		HSP90 co-chaperone CPR7/Cyclophilin
1.54228	1.29726	CNAG_05963	None		E3 ubiquitin ligase
0.868746	1.90645	CNAG_06150	HSC82		Molecular chaperone (HSP90 family)
1.35902	1.58004	CNAG_06208	SSE1		Molecular chaperones HSP105/HSP110/SSE1, HSP70 superfamily
1.69756	1.96709	CNAG_06247	None		N-acetylglucosaminyltransferase complex, subunit PIG-A/SPT14, required for phosphatidylinositol biosynthesis/Sulfolipid synthase
3.17732	1.83824	CNAG_06356	None		Predicted dinucleotide-utilizing enzyme involved in molybdopterin and thiamine biosynthesis
1.88225	1.64829	CNAG_07163	OXA1		Inner membrane protein translocase involved in respiratory chain assembly
2.46691	2.05861	CNAG_07672	None		Serine carboxypeptidases (lysosomal cathepsin A)
1.52385	1.98913	CNAG_00194	None	P	Na+/K+ symporter
2.56903	2.25613	CNAG_00669	None		Sodium/hydrogen exchanger protein
1.5103	1.33844	CNAG_00746	None		Na+/H+ antiporter
2.20845	1.91157	CNAG_00895	ZRT1		Fe2+/Zn2+ regulated transporter
1.23378	2.94423	CNAG_00979	CTR3		Copper transporter
1.84693	1.91638	CNAG_02202	MET14		Adenosine 5'-phosphosulfate kinase
1.68034	1.94432	CNAG_02421	None		Manganese superoxide dismutase
2.05804	1.34151	CNAG_02429	None		Glutamate-gated kainate-type ion channel receptor subunit GluR5 and related subunits
8.43365	10.23	CNAG_02777	PHO84		Inorganic phosphate transporter
1.16089	1.61482	CNAG_02879	None		Chloride ion current inducer protein
4.28991	2.42955	CNAG_03498	None		Ferric reductase, NADH/NADPH oxidase and related proteins
2.91054	0.967587	CNAG_04215	MET3		ATP sulfurylase (sulfate adenylyltransferase)
2.12561	1.66469	CNAG_05070	ECM17		Sulfite reductase (ferredoxin)
3.34668	4.15563	CNAG_05144	NCE103		Predicted carbonic anhydrase involved in protection against oxidative damage
0.836331	2.00194	CNAG_05379	None		Ca2+-binding protein Regucalcin/SMP30
3.66418	2.54344	CNAG_05438	None		Voltage-gated Ca2+ channels, alpha1 subunits
2.51533	2.58941	CNAG_05459	None		Inorganic phosphate transporter
1.65776	1.52218	CNAG_05592	None		Ca2+ transporting ATPase
1.63732	1.16261	CNAG_07770	None		Ferric reductase, NADH/NADPH oxidase and related proteins
1.64047	1.49981	CNAG_07883	None		Predicted K+/H+-antiporter
1.98615	1.74702	CNAG_00040	ERG11	Q	Cytochrome P450
2.54762	2.07607	CNAG_00265	IDI1		Isopentenyl pyrophosphate:dimethylallyl pyrophosphate isomerase
2.55296	2.65535	CNAG_00730	None		Pleiotropic drug resistance proteins (PDR1-15), ABC superfamily
1.85199	1.73288	CNAG_02958	None		Multicopper oxidases
4.28991	2.42955	CNAG_03498	None		Ferric reductase, NADH/NADPH oxidase and related proteins
2.74233	2.56895	CNAG_03503	YOR1		Multidrug resistance-associated protein/mitoxantrone resistance protein, ABC superfamily
1.77468	0.537739	CNAG_04307	None		Uricase (urate oxidase)
1.28468	1.54814	CNAG_05321	None		Dimeric dihydrodiol dehydrogenase
2.86011	1.83035	CNAG_06348	None		Pleiotropic drug resistance proteins (PDR1-15), ABC superfamily
2.03321	1.6951	CNAG_07557	None		Multidrug/pheromone exporter, ABC superfamily
1.82011	1.20267	CNAG_07626	None		Dimeric dihydrodiol dehydrogenase
1.63732	1.16261	CNAG_07770	None		Ferric reductase, NADH/NADPH oxidase and related proteins
2.14657	1.95791	CNAG_07865	None		Multicopper oxidases
3.06177	2.30937	CNAG_00021	SPE2	T	S-adenosylmethionine decarboxylase
1.36195	1.57732	CNAG_00117	ERG24		Sterol reductase/lamin B receptor
3.69525	1.72349	CNAG_00179	None		G-protein alpha subunit (small G protein superfamily)
2.56571	1.92001	CNAG_00332	None		ACK and related non-receptor tyrosine kinases
1.8158	1.45258	CNAG_01009	None		Fibrillins and related proteins containing Ca2+-binding EGF-like domains
2.43059	2.22885	CNAG_01197	RNA1		Ran GTPase-activating protein
5.91916	1.90464	CNAG_01612	None		Serine/threonine protein kinase
3.03782	2.32456	CNAG_01687	RIO2		Serine/threonine protein kinase
1.90816	1.60935	CNAG_01780	RBG1		GTP-binding protein DRG1 (ODN superfamily)
1.77218	1.1989	CNAG_01814	None		Fibrillins and related proteins containing Ca2+-binding EGF-like domains
2.10687	2.00153	CNAG_01950	None		Component of synaptic membrane glycine-, glutamate- and thienylcyclohexylpiperidine-binding glycoprotein (43kDa)
1.56462	1.31235	CNAG_02310	CKB2		Casein kinase II, beta subunit
2.8783	2.27635	CNAG_02317	None		Protein arginine N-methyltransferase PRMT1 and related enzymes
2.12196	1.89018	CNAG_02337	FUR1		Armadillo/beta-Catenin/plakoglobin
2.05804	1.34151	CNAG_02429	None		Glutamate-gated kainate-type ion channel receptor subunit GluR5 and related subunits
1.99574	2.19257	CNAG_02687	None		Ras1 guanine nucleotide exchange factor
1.50638	7.25992	CNAG_02701	None		BCL2-associated athanogene-like proteins and related BAG family chaperone regulators
2.48835	1.90098	CNAG_02830	ERG4		Sterol reductase/lamin B receptor
4.1244	2.4177	CNAG_02867	PLC1		Phosphoinositide-specific phospholipase C
1.0753	1.65237	CNAG_03367	URK1		Armadillo/beta-Catenin/plakoglobin
1.84481	2.02241	CNAG_03541	PTC7		Serine/threonine protein phosphatase
1.59953	1.90912	CNAG_03668	None		Ca2+-dependent phospholipid-binding protein Synaptotagmin, required for synaptic vesicle and secretory granule exocytosis
1.96078	2.05524	CNAG_03863	HMT1		Protein arginine N-methyltransferase PRMT1 and related enzymes
1.2094	1.54544	CNAG_03871	LTP1		Protein tyrosine phosphatase
2.47472	2.00542	CNAG_04169	None		Multidomain protein, contains SPEC repeats, PH, SH3, and separate rac-specific and rho-specific guanine nucleotide exchange factor domains
1.93512	1.17639	CNAG_04213	RGA1		Chimaerin and related Rho GTPase activating proteins
1.71153	1.33752	CNAG_04243	CDC24		Invasion-inducing protein TIAM1/CDC24 and related RhoGEF GTPases
2.23432	2.15392	CNAG_04817	None		Stress-induced protein UVI31+
1.74632	1.21414	CNAG_04991	None		Putative GTPase activating proteins (GAPs)
1.60705	1.29254	CNAG_05190	None		Predicted G-protein coupled receptor
0.836331	2.00194	CNAG_05379	None		Ca2+-binding protein Regucalcin/SMP30
3.66418	2.54344	CNAG_05438	None		Voltage-gated Ca2+ channels, alpha1 subunits
1.63129	1.03803	CNAG_05558	None		Serine/threonine protein kinase
1.08618	1.63417	CNAG_05720	PLP2		Conserved phosducin-like protein
1.73138	1.59473	CNAG_06454	RIO1		Serine/threonine protein kinase involved in cell cycle control
3.32649	5.34189	CNAG_06658	None		Rhomboid family proteins
1.54976	1.59115	CNAG_06689	RBG2		GTP-binding protein DRG2 (ODN superfamily)
1.42002	1.55603	CNAG_07427	HRR25		Casein kinase (serine/threonine/tyrosine protein kinase)
1.77676	1.76954	CNAG_07903	None		RhoGEF GTPase
1.87046	1.89393	CNAG_07941	None		Putative signal transduction protein involved in RNA splicing
1.19787	1.57405	CNAG_00067	None	U	Preprotein translocase, gamma subunit
1.4721	1.57126	CNAG_00632	None		Prenylated rab acceptor 1
1.97077	2.1901	CNAG_01361	SRP1		Karyopherin (importin) alpha
1.90428	1.91992	CNAG_01397	TIM23		Mitochondrial import inner membrane translocase, subunit TIM23
6.38266	1.91781	CNAG_01408	None		Guanine nucleotide exchange factor
2.61541	2.09914	CNAG_01756	TIM22		Mitochondrial import inner membrane translocase, subunit TIM22
2.47389	2.90705	CNAG_02086	None		Protein transporter of the TRAM (translocating chain-associating membrane) superfamily
2.06053	1.65836	CNAG_02141	None		Nuclear transport receptor exportin 4 (importin beta superfamily)
1.51842	1.29384	CNAG_02265	LOS1		Nuclear mRNA export factor receptor LOS1/Exportin-t (importin beta superfamily)
1.43714	1.54344	CNAG_02769	None		Inner membrane protein translocase involved in respiratory chain assembly
1.22375	1.58471	CNAG_03287	GOS1		SNARE protein GS28
1.61489	1.98066	CNAG_03301	TIM13		Mitochondrial import inner membrane translocase, subunit TIM13
1.42471	1.64238	CNAG_03365	None		Secretory carrier membrane protein
1.56919	1.46166	CNAG_03439	TOM20		Translocase of outer mitochondrial membrane complex, subunit TOM20
1.3044	1.50105	CNAG_03508	YIP1		Rab GTPase interacting factor, Golgi membrane protein
1.76438	1.5644	CNAG_03653	None		Kinase A-anchor protein Neurobeachin and related BEACH and WD40 repeat proteins
1.59953	1.90912	CNAG_03668	None		Ca2+-dependent phospholipid-binding protein Synaptotagmin, required for synaptic vesicle and secretory granule exocytosis
4.66486	3.32258	CNAG_04298	NOC3		Protein involved in the nuclear export of pre-ribosomes
1.67068	1.67409	CNAG_04306	None		Membrane protein involved in ER to Golgi transport
2.58376	2.27582	CNAG_04395	BFR2		Apoptosis antagonizing transcription factor/protein transport protein
1.61743	1.52706	CNAG_05150	None		Peptide exporter, ABC superfamily
1.67072	2.02535	CNAG_05353	None		Nuclear pore complex, Nup133 component (sc Nup133)
1.5878	1.47498	CNAG_05353	None		Nuclear pore complex, Nup133 component (sc Nup133)
1.64661	1.49834	CNAG_05486	KAP120		Nuclear transport receptor KAP120 (importin beta superfamily)
2.60473	1.67374	CNAG_05673	BST1		Negative regulator of COPII vesicle formation
1.47491	1.75697	CNAG_05844	None		Mitochondrial import inner membrane translocase, subunit TIM8
1.48897	1.73932	CNAG_06630	TIM44		Mitochondrial import inner membrane translocase, subunit TIM44
1.88225	1.64829	CNAG_07163	OXA1		Inner membrane protein translocase involved in respiratory chain assembly
1.74684	1.60693	CNAG_07322	None		Ran-binding protein RANBP3
1.9684	1.45211	CNAG_01203	YVH1	V	Dual specificity phosphatase
1.53733	1.60148	CNAG_01448	None		von Willebrand factor and related coagulation proteins
6.32435	2.99507	CNAG_02409	None		HVA22/DP1 gene product-related proteins
1.25464	1.80339	CNAG_03296	SIW14		Predicted protein tyrosine phosphatase
18.5847	3.13079	CNAG_05571	UTP20		DRIM (Down-regulated in metastasis)-like proteins
1.53733	1.60148	CNAG_01448	None	W	von Willebrand factor and related coagulation proteins
2.75331	1.09537	CNAG_01645	None		Extracellular matrix glycoprotein Laminin subunit beta
3.75942	3.07314	CNAG_06948	ENP1		Cell adhesion complex protein bystin
2.43059	2.22885	CNAG_01197	RNA1	Y	Ran GTPase-activating protein
2.06053	1.65836	CNAG_02141	None		Nuclear transport receptor exportin 4 (importin beta superfamily)
1.51842	1.29384	CNAG_02265	LOS1		Nuclear mRNA export factor receptor LOS1/Exportin-t (importin beta superfamily)
5.59501	4.23933	CNAG_04348	SRP40		Nucleolar GTPase/ATPase p130
1.67072	2.02535	CNAG_05353	None		Nuclear pore complex, Nup133 component (sc Nup133)
1.64661	1.49834	CNAG_05486	KAP120		Nuclear transport receptor KAP120 (importin beta superfamily)
1.80484	1.83892	CNAG_00600	None	Z	Mitochondrial inheritance and actin cytoskeleton organization protein
1.42007	1.8698	CNAG_00628	None		Projectin/twitchin and related proteins
1.54519	1.4073	CNAG_01779	None		Dystonin, GAS (Growth-arrest-specific protein), and related proteins
2.12196	1.89018	CNAG_02337	FUR1		Armadillo/beta-Catenin/plakoglobin
2.95535	2.01143	CNAG_03038	None		LisH motif-containing protein
1.0753	1.65237	CNAG_03367	URK1		Armadillo/beta-Catenin/plakoglobin
2.11891	1.77463	CNAG_03993	BIM1		Microtubule-binding protein involved in cell cycle control
1.58578	0.88403	CNAG_04091	None		Dystonin, GAS (Growth-arrest-specific protein), and related proteins
4.89917	2.98454	CNAG_04222	SDA1		Protein required for actin cytoskeleton organization and cell cycle progression
1.14407	1.68497	CNAG_04240	None		Microtubule-associated protein CRIPT
1.8809	1.18435	CNAG_05147	None		Myosin class I heavy chain
1.84596	1.49092	CNAG_05548	None		Kinesin light chain
1.58114	1.36599	CNAG_05655	CDC31		Ca2+-binding protein (centrin/caltractin), EF-Hand superfamily protein
1.65891	1.56698	CNAG_05781	DYN2		Dynein light chain type 1
3.63476	2.65363	CNAG_06318	YTM1		Microtubule binding protein YTM1 (contains WD40 repeats)
1.40596	1.54649	CNAG_06864	None		Dystonin, GAS (Growth-arrest-specific protein), and related proteins
2.32662	1.90151	CNAG_06882	None		Myosin class V heavy chain
